# Supplementary material for: Identification of immunologic subtype and prognosis of GBM based on TNFSF14 and immune checkpoint gene expression profiling
Source: Aging (Albany NY). 2020 Apr 20;12(8):7112–28. doi: 10.18632/aging.103065 (PMC7202515; doi:10.18632/aging.103065)
Supplement: Supplementary Table 2 [file aging-12-103065-s008..txt]

A0_Samples	A18_Sex	A1_OS	A22_histological_type	A23_Tumor_tissue_site	A2_Event	A8_New_Event	RAB4B	TIGAR	RNF44	DNAH3	RPL23A	ARL8B	CALB2	MFSD3	PIGV	ZNF708	MYADML2	PHEX	MOGAT2	PFN2	RMND5A	RAD23A	OR2D2	SERPINB11	SIN3B	TLL2	CTSA	IL32	PTPN4	NUCB2	SERPINB12	TMEM143	DACH1	CTC-273B12.7	FGF23	SERTAD2	ST3GAL6	PKP2	KRT1	RP11-343C2.9	SLC45A4	MTRF1	ESM1	RWDD2A	SCFD2	YWHAB	TMEM155	TOMM40	PRSS48	ADTRP	NDUFAF2	SEPSECS	DCDC2C	CWC27	LHX5	MYOM2	CTD-2528L19.4	EVX1	MAP9	APIP	MAF1	FOXP1	OR5L2	PLCE1	PRAMEF4	RAD17	SPCS2	SETDB2	DESI2	PAX3	COX17	NLGN2	SERPINE3	HAO1	PKMYT1	FAM89B	MED8	PHF1	ZNF781	FAM69A	ANKMY1	PSMB6	GUCY1A3	PRKG2	FBXO45	AMZ2	TMEM52	CHN2	GCNT4	KLK8	IP6K3	MTF2	NOBOX	RBM15B	PIH1D2	RP11-106M3.2	MT1A	HIST2H3PS2	ATP2A1	NCAPG	FANK1	NOP2	ZNF880	MELTF	PTPRB	DGKD	TMCO1	RAB5C	NPBWR2	UPP1	TRABD2B	AMN	KCNE1B	KLK10	KDM5B	KRTAP19-3	STPG1	FHOD1	PTPRH	PCMTD1	OR14A16	GLRA3	MINDY4	MAP2K7	AC009014.3	AP5S1	GRIP1	VRK3	C6orf229	SLC2A1	WNT1	MUSK	CDY1	SPINK1	VSTM2B	SPATA31D1	GLYCTK	MASP2	RPRM	TNNT1	MT-ND1	PPOX	DEFA1	H6PD	RCOR1	GRAMD1C	RPS6KB1	GLI3	KCNE4	HOXC13	FAM217B	FCGR2B	LAMTOR4	PHYKPL	KIAA1328	NME1-NME2	PHLDA2	CBL	RLN1	CLN6	EFS	ERRFI1	EVPL	SMIM2	IL27RA	WDR70	RP11-293I14.2	OR10H1	BRDT	OTUD1	TTC5	PDCD6	MRPS11	EPB41L2	EPHA3	DIO1	C1orf35	LDHA	XCL1	UBE3A	DNMT3A	PDE5A	ZNF304	ATP6AP2	ATP23	PLIN4	ARL17B	PLP2	TREH	NOP16	GNA12	HEY2	ACOX2	INTS13	PROSER2	PPP1R7	OR51E2	CYP2E1	PES1	RP11-864I4.1	HSDL2	STARD5	PTCD3	TSPEAR	CYP2D6	FLYWCH2	NTM	IFNA1	ZNF551	RPL41	SERPINB3	ASB2	CD1C	WFDC6	MZT2A	EXOSC7	OGDHL	IL12A	FGFBP1	FAM86C1	MATN3	PIGA	MNT	MSANTD3	OR2V2	PLOD1	CLPSL2	CD79B	FARS2	DDX60L	VNN2	SH3D21	RCN3	PPP4C	JAKMIP3	ALDOA	CTAGE6	NCEH1	SMARCC2	RFX4	NRAP	RCAN3	GALC	ZBTB21	KBTBD8	ZNF451	LCN6	MED31	RNF24	BCL7C	DROSHA	LEMD2	BTLA	TSPAN19	PRDM10	UQCRB	FAM69B	RNF5	ONECUT1	POTEC	CCDC63	CDK8	PCBP3	LAMA1	DEFB4B	TAF9B	PLK3	DOC2A	MPLKIP	LIPJ	RIC8B	TRIM51	WNK4	LNPEP	PXT1	MRPL22	NCAN	DOCK10	GABRA3	DHDDS	C10orf90	MGA	RMI2	GALNT16	PRR23A	ARFGEF1	VPS45	NLGN3	ITGB6	USP18	GDF9	LPCAT3	SOSTDC1	ZNF850	CAND1	KCNJ5	KCNJ11	CRYBB1	CAPN3	MEP1A	AGXT2	TRAF3IP2	POGK	OR5M8	PRH1-PRR4	SMARCC1	PRKACB	CLCA4	HOOK3	DHX15	WBP2NL	CCDC188	ATAD3C	RAD54L	RP3-468K18.7	CHORDC1	SLC18A2	DENND5A	ATP6V0E1	BTBD16	N4BP1	ART5	TBX19	CXCR1	ISLR2	RP11-77K12.7	MYH7	PDRG1	AKR1C2	ADCY2	RGS20	EIF3I	TTLL4	HMGB2	SLC15A5	UBE2N	FAM185A	PDE1C	AC010646.3	ABCA1	USP17L15	NIF3L1	ANKRD1	MCOLN2	MUT	VTA1	SIM2	ZCCHC17	EML2	PON1	GPR35	PRG4	PCDHGA2	TULP2	KATNB1	DCDC1	RP11-500M8.7	S100A12	DLX6	ZNF248	CREM	CFHR2	ZDHHC6	RP11-514O12.4	POU6F1	CSPG4	CALML5	BIN3	B3GNT4	PLP1	PAGE2	ANKRD20A1	RTN2	TMED6	XYLT2	LYZ	DDX21	VAC14	USP9X	STX17	SAP30	ISG20L2	ZFYVE19	STOX1	NR2F1	ZNF566	KRTAP1-5	MORF4L2	PTGS2	ZZEF1	SPZ1	CCDC90B	SYNJ1	UBE2Z	CDK5RAP2	MMP8	ZNF132	NPPB	FOCAD	ICA1	SLC5A10	OSBPL5	C11orf53	MYCNOS	WIF1	FGFR4	WDR36	TRIM25	OR1J2	MBOAT1	CRB3	XPO4	SEC14L3	TMEM30A	ECHDC3	WAS	FBXO6	ZGRF1	C8orf76	DDR1	CDH6	SPI1	PGBD4	ZNF780A	ATOH7	PPARA	BPI	ZNF425	ZNF778	PRB2	SCPEP1	SGCB	GC	PLIN1	HTR1F	PAGE2B	FBXO28	PDIA3	RPF2	APPL1	UPF2	NRK	SLPI	ITGB3BP	TOR4A	MED1	CRH	KLHL10	CLEC5A	RBM12	PDCD4	ERO1B	RBM43	OR5A2	TTLL1	QRFP	WDR90	MAPK4	NYAP2	PRKAG3	SDAD1	MSANTD4	HAUS5	SBNO2	FCGRT	MED28	KDM4E	ZFHX2	CBY3	ZNF622	MYSM1	ANXA3	RP11-248J23.7	HS3ST3A1	CEACAM19	VSTM2A	SZRD1	PHACTR3	GPSM2	RBM46	SLC20A1	NPIPB3	ADGRA3	POLG	IGF1R	F2RL2	SLA	RPL38	PRDM9	PTPN12	RNASE8	TBC1D3B	FGF10	ZNF318	RHEB	RASD2	OR7A17	PRRT2	ZNF350	TONSL	ZNF664	IL10RA	GNAT2	TYK2	FATE1	FAHD2B	TIPIN	BDH1	PSMB5	LRIG1	KCTD1	NR5A2	C14orf79	NOTCH2	RECQL	FN3KRP	TMOD1	ELAC2	FXYD6	MRPL10	NCAPH2	PAQR3	DPYSL3	APBA2	ANTXR2	MINOS1	SERPINI1	UBE2J1	THOC1	EOMES	CTD-2369P2.10	KIAA1324	HIST1H3F	REM2	NTN5	MZT2B	FAM90A26	IFNA16	RP11-315D16.2	MCL1	LRRC26	POPDC3	ACTL7A	G2E3	ULK1	EXTL2	PBX1	A2ML1	COL19A1	PNMA6A	TCTE1	SLC35D3	EP400	FCRL1	ADAMTSL4	C19orf73	SORBS2	TRMT44	ZNF486	ZC3H8	DENND1A	GBP5	RARRES1	PRPH2	KRTAP19-1	ENTPD6	CFB	C7orf73	ANAPC1	CDO1	PCDH11X	ASGR1	TNPO3	IQCJ	PIGO	NDUFA3	LINC01314	AP000275.65	NR6A1	MARVELD1	CPT2	PI4K2A	C14orf93	NREP	MAFK	PLCD4	STK35	KIF1B	FAT3	SIPA1	PTGR1	RPS24	MFN2	RBMS2	LSAMP	GCK	RPL9	GPR171	RXRB	ABHD5	CREG1	GCNT2	POLR2I	SNRNP35	LIMD2	DCAF7	RHOC	CDON	RIPPLY3	CDS2	LRRC32	DCP2	BPIFA1	HBZ	CALHM2	UQCRC1	OR8D1	ZMYND10	CENPE	EIF2AK2	CTC-479C5.6	LRRIQ4	PRICKLE3	ENDOV	SMIM23	BEND2	INTS4	MINDY1	XDH	FAM212A	ZDHHC20	ANKRD42	SLC43A2	RTEL1-TNFRSF6B	TMEM232	C9orf78	STATH	BMP8A	SMARCD1	ABCC1	STAT1	AHSG	IL18BP	PRX	RP11-159D12.5	PAX1	COQ8B	ZC3H18	ZNF500	TSC2	C1orf87	POMC	METTL22	STRIP1	OR5K1	ZNF598	HSPA1L	RILP	CACNG2	JMJD7-PLA2G4B	OR10A3	ZNF532	STRA6	CDH11	ATP2A3	AIRE	ECE2	GPR45	HCFC2	ZNF700	CMTM3	ACAD8	NKX3-2	KCNE3	BSX	ZNF528	NOMO3	NEK2	CTHRC1	PCBP1	TMEM260	TAF3	FOXD1	AOC2	MANBA	ALDH3A1	C9orf16	SCN2B	CRIP1	LRRC41	CASP4	SYCE1L	POLR1D	TESMIN	RNF112	RAN	PQLC3	PPT2	AC011530.4	PHGDH	CELSR3	CTD-2583A14.10	FAM46B	ANO4	EFHC1	CRIP3	PTS	ABCF2	RP4-608O15.3	PKD1L3	SLC39A10	DEFB131	HIST1H3I	RP11-566K11.2	TREML1	RAC2	MYH15	SRFBP1	CFL2	TNFAIP3	NRIP3	PLEKHM3	DUX4	C1orf228	PBK	ZFHX3	C12orf50	DACT1	CIZ1	ECE1	CST8	PGM3	NSMCE1	OR2L2	ADAM7	EYA2	SLC30A7	SLC36A1	PRPF19	ZNF23	FMO5	MARVELD3	AKR1B15	C2orf76	FOXL1	CYP8B1	M1AP	ECM1	TUBA1C	SCYL2	OARD1	CD96	LY86	CHRNA5	LARP4B	ERVW-1	SPNS1	FUT7	BPGM	GPR50	RSPH10B2	GPR89B	NRN1	TSSK6	SLC14A1	RXRA	AKR1C1	MMP11	LSM14A	SHC4	NFASC	APEX2	BPIFA3	TMEM214	HGH1	WTH3DI	POMT1	OR5W2	CCDC85A	NPNT	TMEM164	INSRR	TP53INP1	CREB3L3	BMP7	PRSS37	MAGEA2B	C3orf35	ACAP1	SRXN1	ATP1B3	OR2L5	PGLYRP4	RBM4	ZC3H4	DENND2C	MOB1A	ABCC8	P3H3	ZFP28	ANKRD61	RPS4X	TRAPPC1	FBLN7	EPB41L4B	TNRC6B	BLOC1S5-TXNDC5	SP6	COPG2	IL9	VIPR1	BRCA2	P2RY12	SPTSSA	AGO4	SAAL1	SETD7	MEF2B	FPR3	CH507-396I9.3	BCS1L	SLBP	WDR77	LRRC75A	RPA3	FKTN	KCTD18	CARHSP1	SALL1	CA4	MEIS3	GTPBP2	XXYLT1	FREM2	STRN4	TMPRSS3	KLF16	ARSE	RNASEH2B	TSPAN3	ADNP2	NLRP1	SLC9A7	CEP41	LA16c-431H6.6	PARP16	ZNF662	ZCCHC8	PAWR	FAM166B	SLC37A3	CRTAP	SIRT4	LRP1	THUMPD1	DAPL1	SUSD1	DDR2	CFAP73	FUT8	SLC25A5	KLK7	PHF3	XKR5	ADAM8	BSN	CYS1	OSGEP	KLHL9	TP53TG5	ENO1	CCDC18	DGKQ	LNPK	HMGCS2	KMT2E	ASAP3	C6orf141	PDK1	ATP8B2	FBXL22	KLF4	KIAA1614	COX8C	KRT33B	KCNA5	RP11-505K9.4	PRAMEF33	MOCOS	CHMP1A	HTR1D	LTK	USP17L25	GANAB	PPP1R12A	MORC2	CLMP	TREM1	ARNTL	BRINP3	DGKE	EPHA7	SRRM2	SENP1	RAD18	LGALS8	IFITM1	GLT8D2	IRF2BPL	TMEM182	OR13F1	ZCCHC12	PC	MRFAP1L1	FOXG1	DCAF13	FGF11	IL20	IGFN1	FKBP10	NEMP1	GOLGA8Q	CAMKK1	BTF3L4	C1QTNF4	RP11-444E17.6	NAALADL2	SMAP1	SLC22A15	PROC	OR4A15	RRP9	CBX1	PLOD3	GALM	ILF3	PLAGL2	CAMKK2	INPP4A	DNAJC28	SMAD6	AIPL1	GRAPL	ASIC1	KRTAP12-3	CCDC51	RRAGD	MIGA2	ATRIP	FABP5	S100A6	KRTAP23-1	TNNI1	LIPE	RAB19	WNT16	TWF1	C8orf88	OR8J3	PCGF5	ATP10A	S100G	TMPRSS4	ODF3	IDNK	COL8A2	PTPRM	EMD	MRPS16	FABP7	RDH12	SMIM10L1	S100A3	TBX1	P2RX2	KATNA1	PPFIBP2	F11R	GUCY2F	IZUMO1	TJP2	ABCG2	NPR3	MYOZ2	KNCN	SLC7A1	DLGAP5	EYA4	NUP210	TYSND1	MOB3A	ZNF280A	FGF20	CHAT	MTX3	EXTL1	MRGPRG	KIRREL3	SHROOM2	IFITM2	TRIQK	ADAMTS20	GALR3	PSTPIP1	RP11-397G17.1	SIRT1	FUT4	RCC1	RNF125	ZKSCAN3	PLEKHO2	ATP6V0D1	PON3	C9orf152	ODF2L	SPATS1	LANCL2	SEPT6	LPIN2	ASZ1	LPAR2	PTPN18	TEFM	OR1J1	TEKT2	PPFIA3	ESYT1	TFEC	PTH	PIK3R3	TCF7L1	C1QTNF9	EPX	MS4A4E	FHIT	VCAM1	RAB3GAP2	TEX35	MICALCL	C10orf128	GAD1	TCTA	GLYAT	CTSC	GP2	CASS4	HOXA1	MTIF2	ATMIN	TEPSIN	KRBA1	SMOC1	MBTPS1	DDT	GS1-259H13.13	CDH7	CTC-435M10.3	SMG6	CUL1	TRNT1	SPCS1	NKTR	SIRT2	TOR1A	ITIH5	KIN	VDR	DEFB136	ADGRL2	LGI3	PCDHB14	SMIM4	GORASP2	PHC2	CBWD3	CTB-54O9.9	RELB	RACGAP1	NAT14	OR51A2	VN1R2	OPALIN	F2RL3	BPIFB2	ATG2B	ILDR2	DNLZ	ACVR1C	C2orf66	MYOC	GPCPD1	ITIH2	CACNG1	PSG8	PLAG1	LUZP2	COTL1	NPHP3-ACAD11	PRRX2	LRCH2	SLC25A48	OPA3	ENTPD3	RP11-14J7.7	MIDN	LYZL4	TTK	RPL14	APOBEC2	LRPAP1	CHMP6	MPO	PTPDC1	ZNF616	ZKSCAN8	SLC24A5	PDZD4	ACVR2B	BCL2L2	PTX3	TRABD2A	UBE2D4	CD200	OR52A5	TTC1	MMP15	QKI	KIF21B	CISH	RTP3	TRPV5	UBE4A	PCDHGB4	PTPN14	VASP	MAJIN	PRKX	BSCL2	GOLGA8O	OBP2A	NPW	DMRT1	AMBRA1	SPACA7	TNFSF12-TNFSF13	TRIM46	TLR6	PRCC	EXOC2	MAT1A	KRTAP19-6	CADPS2	MEPE	CCDC124	MYEOV	USP50	RAB11FIP1	KCNIP4	IGFBP2	CTDSPL	PRR34	TNFRSF17	MEAF6	DNAJB5	NACA2	SNRPN	USHBP1	DYNC1I1	PROCR	RASSF7	TMEM63C	TNFSF12	ZCCHC7	GYPC	GARS	RUNDC1	HIPK1	ZNF268	MED26	C22orf29	GOLGA6L10	ANKRD18B	RAB33B	CC2D1B	DYNLL2	GAL3ST2	RPAP1	ZC3HC1	TRMT112	FOXA3	KRTAP6-3	SP110	COMMD4	CNTFR	TEN1-CDK3	TTC29	KCMF1	DDX56	MPC1	PPCDC	FAM120C	SLC48A1	IQGAP1	PCOLCE	LCE3A	PCK1	KLHL33	POLR2E	GNPDA1	ZNF821	IQSEC1	THPO	ABCD2	RPL32	F10	BNIP2	C16orf74	LRGUK	C14orf39	MFSD6L	MACC1	NTF4	ATP9B	TYMP	CCER1	KIFAP3	SNX15	UBE2U	SNAPC3	MMRN2	ITPR1	TMBIM6	NQO2	BTD	PML	DPP3	ABCB4	CCDC54	TRMT5	GRINA	ASF1A	CCDC113	GRID2	CD248	GCLC	AFAP1L2	ENHO	SPAAR	MAP4K5	FAM236A	FGF17	SNX7	CCDC74B	P2RX4	FAM83H	TNPO1	SLC35F6	FIBIN	RAP1GAP	AKAP17A	YIF1A	WNT7A	RNF170	LZTFL1	C19orf24	EHMT1	ZNF879	IQCE	CSMD3	ERCC8	FBP1	NAP1L6	ZZZ3	TNFRSF14	C1orf56	CD1A	NRROS	ATP2B4	ADAT1	BRMS1L	RAB3GAP1	CCL28	CAPZA3	BICDL2	AGAP4	FAM216A	TSPAN32	CRNN	CNGA4	KPNA6	ALG5	MOCS2	CSNK1G1	LCE6A	TTC37	EP400NL	ZNF75A	CYBRD1	NCBP2L	ETV3L	TACO1	CDC37	FRS3	PIGZ	FAM162B	C15orf65	CPLX4	KATNAL1	KIAA2012	USP17L22	N4BP2L1	LAMP5	SP8	PRSS53	VPS13C	PDE6D	KCTD14	ATP11B	EML4	AMIGO3	PITX1	MRGPRD	DCLK1	RHBDF1	OR8B4	EFNB1	RNF135	NKPD1	ALS2CL	CTBS	TMSB15A	INPP5B	RIMBP2	GRIP2	KCTD15	TSACC	PRMT8	MSTN	FAM206A	KLC1	ADH4	GABRA6	IFIT5	EXD2	COASY	RPS6KA2	CYP7B1	FAM92B	ISY1-RAB43	FAM163B	IFT52	NRBP2	NPIPB15	SMARCA5	C7orf72	FAM24B	BHMG1	FBXO33	DNALI1	IPMK	SPATA12	RRN3	TP53TG3	ANK1	UGGT1	ASB1	GTF2E1	POLR2H	TBC1D9	SSX2IP	CMTM4	DRD2	TSPAN5	HSPA5	ASAH2B	IFT140	SCGB3A1	MFSD4A	CDC25B	RER1	MPZ	CNPY4	MON1A	NARFL	TP63	TMEM41A	MLPH	RBM24	AC024592.12	GNAO1	ZFYVE28	ZNF785	CIRBP	CEP170B	USP2	ZNF69	ERV3-1	TEAD4	ADGRL1	CDR2L	SMYD4	EIF3D	TRRAP	ZNF684	TFCP2L1	BORCS5	HIGD1A	FOXRED1	TMCO6	SKP1	CEP70	CXCL9	DPY19L1	HLA-F	RP1-317E23.6	NEK8	LGALS2	CWC25	MYZAP	CARS	SUN3	ZNF148	TRIM7	PLK2	GON4L	TPPP3	LONP1	AKR1B10	HES7	MYO5B	SMG8	AC002985.3	C1QL3	CACNA2D1	HHATL	RP11-108K14.8	PTPRZ1	PET117	SLC27A3	TEF	DESI1	RBSN	ITGA10	TEKT1	PXYLP1	LEAP2	ODF2	PXDN	PCDHGA10	NFKBIE	SENP6	KDM4F	MACROD1	TSPAN8	PROP1	USP30	TMEM202	APMAP	LRRIQ3	CTNNAL1	OXLD1	TRIM71	NDST3	TSEN2	SCAMP3	BEGAIN	ZSCAN5A	RP4-734P14.4	ANKRD6	GNAI1	IRGQ	ARL2	TTC33	ADAP2	MLC1	DSC3	BMP8B	TMEM256-PLSCR3	STIM1	HIST1H3C	CNPY1	OR4D1	IFI16	TNS4	PPIF	BRD1	EIF4A1	DOCK9	ARHGAP31	ARHGEF25	TEX44	DIS3	UAP1L1	NEURL1	PI3	GTF3C2	FCRL2	CAPSL	URI1	UBALD1	RAB40A	USP12	OR2H1	OS9	TMEM133	RPUSD3	ADRB1	HTR7	MSX2	RNF214	HDAC2	AAMDC	ALKBH8	ZNF213	RAX	SRRD	CLSTN1	EHBP1L1	PCDH12	PLSCR4	ERBB3	RGL1	RARB	ZNF583	BLVRB	UNC119B	SATB1	USP17L7	FAM81A	CH507-42P11.8	IRF8	PRKDC	TGM1	KDM3A	ZNF585A	IGSF10	PEMT	ANGEL1	SLC22A12	SOX2	PHC1	UNC13C	POLR2J3	RSPH14	SUSD3	PATE2	FAM72B	PI4KA	PICALM	EIF4H	OR1L3	SCRN1	CRHR1	OR52W1	SNRPE	RP11-510M2.4	BEAN1	TBX18	ST6GALNAC6	FABP4	C2CD2	SUMO2	DDX3Y	ARHGAP33	ELN	LEFTY2	TRAPPC10	IL9R	TGS1	NAGK	HIST1H4L	SERPINF1	ATF7IP	IGIP	CUEDC1	AGBL3	TCEANC2	CGREF1	OTUB1	C8orf37	HS3ST2	HMHB1	LCE3C	DTX3L	DMRTA2	B3GNT3	PPP1R2	FLT3LG	KIAA1191	GNRHR	EID1	TRIM55	FAM106A	SF3B5	CCDC153	FBLN5	UPF1	MPL	ERC2	NME6	NUP58	CNOT6	FAM83D	ZNF732	TTC12	NAAA	TRMT61A	FKBP8	CAMK2D	XXbac-BPG181M17.5	RHOF	SLC35E1	CCDC82	SGCG	SOAT2	TMEM178A	DNAH9	C19orf53	ZAP70	DGKI	TMEM14A	RBP7	TBC1D22B	CYC1	BRD7	SEPHS1	NMD3	TMTC3	OR2L3	NTSR1	RNF6	TMEM64	AFTPH	KCNH6	RPL37	HDAC7	TH	ENO3	GRHL3	EQTN	RUSC1	NBDY	LAMTOR2	CCDC185	RHOU	ST6GALNAC4	DAP3	MSI2	NPPC	OR7G2	DKC1	KIAA1429	OR2H2	TMEM217	NEUROG1	FYN	DUPD1	TOGARAM2	DBNDD2	CYP2A6	ZNF782	DNPH1	NAF1	ARHGEF2	ZNF852	SEMA3A	TK2	SUMO4	EPB41L5	PRSS22	TMEM52B	HPN	BIRC6	PCGF1	HTR3A	GBP2	PRAMEF18	EEF1AKMT1	TOP2A	CISD2	TMEM181	CCL4L2	ANXA1	LAMTOR5	SGPP1	TCP11L2	FAM98B	TAS2R42	RALGPS1	LRRC56	TOR2A	SSTR3	TSPAN33	KCTD4	C5orf51	UCN2	CCSAP	CNOT9	MAGEE2	MT-ND5	WDR63	SELENOP	SLC8A2	GPR75	HAPLN2	ENTPD8	KCTD10	UGT3A1	CPA5	KRT36	CARD6	IL11RA	TACC1	LCT	PTPRA	GUCA1C	LTF	NOL8	OR5K4	PCDHGA5	SETDB1	DPPA2	SLC41A1	LCE2C	RHOT1	RFPL4B	HMCES	TOB1	SQRDL	DSP	KCTD7	SPRR2E	FGL1	SKA1	RAB4A	PNLIP	DPH1	CYP39A1	ZNF750	DUSP28	SDC3	ATP1A2	RNF103-CHMP3	PRAMEF2	TC2N	VPREB1	ABR	NUDT7	CATSPER1	SLC25A27	ARHGAP22	ATP2A2	FXYD4	ARHGEF16	SLF2	MTF1	RABEP1	WFDC5	SELENOV	ARHGAP42	MAPK8IP1	DOCK7	LPAR1	CETN1	HSPE1	CCDC92	ZYX	MT-ATP6	EMP1	PPIA	RP11-599B13.6	GAL3ST4	TMEM198	FAM183A	AP3S2	SLC52A3	CA10	SOX1	DHFR2	OCSTAMP	CST6	KYAT1	ALKBH4	SDCBP	PRR20B	BLZF1	SMC5	CRB2	CHST6	BCL6B	JAKMIP2	NINL	BRIP1	RPH3A	SORL1	PGK2	QDPR	PCYOX1L	LGR4	ODAM	RBM38	COX18	EDF1	AKAP9	LILRA5	ZNF716	CELA2B	TTLL9	U2AF1L5	PLA2G4C	ASB15	MMS22L	SPPL2B	FAM171A2	GFPT2	OR8A1	ALPK1	GOLGA8K	LYPD5	NR2C1	RLBP1	ZNF470	SMAD3	RP1-321E8.5	GDF2	NDN	CARD14	MTMR7	PLA2G4A	TANGO2	NEUROD6	NUP98	PIGX	SLC19A2	PILRA	NFATC4	RAP1GAP2	TNS2	FAM72D	ALYREF	SOCS6	DEPDC1	HNRNPL	ACSM2A	KIAA1683	TRMT6	VWA7	CC2D1A	AVL9	TDRD5	SLC6A15	DEFB126	CCL11	DSG3	ARL1	IL12RB2	C3orf52	ANKRD49	B3GALT1	SMR3A	MURC	PPIE	ERP44	TAF4B	PCID2	RLN3	SARM1	SMAP2	LIPT2	SRF	LTB	HS6ST3	EIF4G3	SLC6A8	GRM2	NOP14	HCAR3	DMXL1	AARS	VIPAS39	USP45	CHMP4C	FAM83A	TATDN1	TMEM231	APOBEC3C	AKIRIN2	ALX4	TBX6	NRP1	FLT3	RNF126	ACTRT3	C11orf40	SYNPO	DDB1	RAD54L2	LINC00116	ASF1B	DPH3	ZC3H10	FAM227B	MARCH8	MFF	MSRB2	MAGEA4	NLRC3	UGT2A2	ALDH1B1	FYB	ZNF394	CTCF	XPNPEP2	HOMER3	SLC33A1	HRH1	ERCC5	TSPAN1	IRAK4	GPR107	MRPS27	POLQ	SLC45A2	ADCYAP1R1	DDX58	HSPB2-C11orf52	MTNR1B	SNX22	ECSCR	C19orf60	MEP1B	OR1A1	C17orf62	EIF4ENIF1	TXNL4B	ICA1L	CENPB	ZBTB48	EXOC3L1	ACOX3	CCR9	PPP2R3C	KAT6B	LAIR1	COL6A2	CXorf67	SPESP1	NSFL1C	CLVS1	STC1	HN1L	CTD-2006C1.10	LYAR	OR2T5	NFAM1	ADGRB1	DSN1	EGLN2	ATP5O	IL20RA	WNT5B	PPM1L	ISPD	ERAP2	MTHFR	LDLRAD2	NUTM2G	TUBB3	OR51D1	TDRD1	MATR3	TUBB8	C1orf109	NUP85	TIMMDC1	SMPX	CT47A6	TEX33	NMBR	FAM90A1	CP	SLC37A4	SMYD2	NUPL2	CLHC1	CENPA	KLHL25	CCDC33	PTPRT	CHEK1	TFAP2E	EXOSC10	TUBB4A	TMEM80	ZACN	TMEM86B	RPIA	GCHFR	MARCH3	LY6E	ECH1	CCDC178	KAT5	TMEM99	SETSIP	JAK2	SLC22A24	TNFRSF13B	MYBPC1	CCDC71	UPP2	PEX3	CBSL	SIT1	KLK12	PCLO	IFNG	PAK4	TNK2	AKR1D1	CD300E	NHLRC2	CLIC1	EIF3F	PPP1R17	N4BP2	PVR	PLD6	RP11-345J4.3	MTURN	GRN	EBI3	DPH5	BTN3A2	SHANK1	NSUN2	FAM120AOS	XPA	AADACL2	PPM1N	MYO1C	AC114783.1	DCAF12	ATAD3B	AP000721.4	ZNF460	KCNN1	LHFPL5	TM4SF4	PTCRA	ZNF440	DNAH8	CDC42	ZNF777	SLC31A2	EIF4EBP3	SLC25A24	TMEM169	PTER	BECN2	GAB2	NXT1	SLC35B4	WDR3	MMP23B	CRADD	OR2A42	ZHX2	TGM3	UCMA	STPG2	SLC47A2	PRDM11	GNA11	ERICH6B	BTAF1	CCDC136	ZNF324B	TNKS1BP1	L3MBTL4	PPP1R2P3	SEPT5	C3	TCOF1	TRIM22	TMEM26	THAP6	DHCR7	C1orf185	DEF8	NUDT12	MYL12B	GLIS1	RAB3A	GDA	USP34	RARRES3	LIN54	OR6F1	TAF1C	RHOH	IGF2BP2	GABARAP	KRTAP13-1	LMCD1	ACBD3	MZT1	RELT	PLA2G10	USP21	HMGB4	CT45A8	TMCO5A	MAP1LC3B	ADAM20	DCTN1	ADH1A	USF1	OR6K3	CLSTN2	ZNF540	CCDC93	ENTHD1	KIAA1024	OR1I1	ERI2	AC108938.5	KCNJ1	ZSCAN5B	OR10Q1	BPY2	TMEM160	C2orf81	ZSCAN23	NDUFB5	TMEM259	CDK15	CALM2	INTS7	CIAPIN1	SAFB2	F3	SLC22A2	FAM3B	DLL3	ARRDC3	RPL27	RP11-468E2.6	UCHL1	AADAC	GSX2	AC005281.1	MRPL40	SH3TC1	HDAC11	SH2D7	STX11	RP11-1021N1.1	CPD	CDV3	RP4-559A3.7	THRA	VCX	C2orf72	MAGEA12	SLC4A11	BAZ2B	MAP6D1	HTN3	NBPF15	PYM1	ZNF713	PIGK	LAMC1	TULP4	RNF183	ANKRD22	GGT5	ACTA1	OPA1	YWHAE	RP11-212D19.4	ZMYM6	RPL13	LRRC14	C18orf21	UBE2Q2L	ABHD16B	POLG2	ADNP	FLAD1	FAM96A	CAMK1D	JDP2	KLC2	RALGAPB	SFTPA2	KRT4	RP11-152F13.10	THAP10	TTLL8	CRYZ	EXOC7	SPECC1L-ADORA2A	DHRS2	BPNT1	CYP11A1	ANKRD11	SERTAD4	TCHP	WWC3	TCTEX1D2	HOXB13	RNF181	MLLT10	GPM6A	GDAP1L1	CACNA1H	FMR1	TTLL3	HEPH	PCBD2	SLC39A13	NUDT1	ISY1	TPM4	MAGEA1	MPZL2	SPATA18	ECSIT	SDE2	MCTP2	CACNA1B	COPZ2	LY6G6C	HPX	GOLGA6D	NEURL4	AURKAIP1	CDRT15L2	FAM160A2	GRHL1	CDC6	NRBP1	WDR19	SIK1	SERPINB4	TTLL10	MSMB	ALDH3A2	SFTPD	B3GNT6	VTI1A	OR51M1	PLA1A	TRIM73	WDR97	ADAM32	ZSCAN21	CD33	DMRTC2	EXOSC9	THYN1	GEMIN5	C9orf57	ZNF266	SOHLH2	MGAM2	DZIP1L	GBP6	GABRG2	SLC25A42	SCML4	COL16A1	NOD2	C20orf196	RPS8	ARRDC1	KIAA1109	ADAM22	NUTM2F	CYP1A2	VPS33A	ATP5A1	CCDC89	DICER1	DYDC2	H2AFB1	PPP3R2	RNF215	SH3BGR	RPS15A	NTNG1	CHD8	GPR83	CCDC24	OR2T4	IFI44	GADD45GIP1	CLIC6	CAMK1G	CETN3	LOXL3	C4orf22	FAM229A	PNMT	TUSC2	ERVV-1	TPP1	TMEM55B	IVL	WDR45	CXCL14	MBD6	ZFP42	SLC9C2	EMC9	ENTPD4	CCT5	PCDHGB7	SPNS2	CLECL1	BBX	OR4B1	NME2	SCAF11	AC131097.4	FANCG	TSKS	UGGT2	GSC	RP11-697E2.6	CCDC47	CCL8	KIAA1468	KCNIP2	INPP5E	CAPRIN1	TAL2	GOLGA6L2	KLHDC9	IFT74	ERVK3-1	COX5B	ZFP82	PLXNC1	NUP133	RFC5	SNRPD2	LCAT	GALNT12	CT47A3	SART1	FDX2	ZIC3	HNRNPA2B1	ACRV1	ASB8	TNFRSF10C	CENPF	SEPT1	RPS14	NFIX	DMTN	BAG1	TJAP1	RETN	SEMA4B	ZNF648	NXPH2	TMEM170B	OR10H2	KRTAP25-1	NAA30	ENKD1	L34079.2	DPYSL5	CHRDL2	GABPA	ADCY4	CLDN19	NFYB	H2BFS	PCDHGB5	CLASP2	MRGPRF	FXR2	LPCAT4	ULK3	ICE2	DACT3	HEPACAM2	ALKBH3	FAM26F	GID8	JUP	UAP1	AP5B1	DCTPP1	PURB	CKM	POLA2	RNF220	OPRM1	TRPM3	CDKN1A	FAM196A	VAMP8	KCNJ3	NRDC	OR2T34	OR6V1	COPS7A	ACAD9	NDUFS8	ALAS2	TBC1D19	SCGB2A2	ARHGEF28	RPL3	C12orf76	MZB1	SLC2A4	SYT3	ATP13A1	KIAA1211	PRMT7	RPP25	TMSB4Y	CORO6	RAB40B	TMEM216	OR52M1	PAFAH1B3	H2AFB3	FUBP3	RP11-101E3.5	MAL	ANGPTL4	DRG2	PLXNA4	CCDC83	SLC25A46	MCOLN3	INCENP	PDLIM5	TMEM189-UBE2V1	CHST2	ZNF506	ZNF517	FKBP4	KLRB1	KBTBD6	RAF1	CDNF	C8orf59	KCNRG	KCNJ14	TICAM1	MTRR	TTC21A	GLYR1	GOLGB1	HES2	OR10AG1	EBLN1	FNBP1	EMILIN2	CAPN12	AAR2	ZFX	FABP3	MBD3L4	SRPRB	DHX30	USP17L4	ZCCHC11	LILRB1	SLC6A5	ADCY8	ACTN4	CTXN1	FGD2	MVK	DOCK2	KRT33A	TBC1D8	COX10	ZNF284	BRS3	NEK10	PEBP1	ZNF541	CCDC169	MAMDC2	EPHX2	PDYN	PRR19	MFSD13A	GFRA1	COA7	MANSC4	SPIRE2	RP11-350O14.18	FASTKD3	C4orf36	STX18	GPR19	H2AFY	ZNF774	ZNF354C	TFG	NAP1L2	SLC1A7	IL1RAPL1	MT-CO3	CSTF1	TGFB1I1	ABI3BP	HYDIN	IL1RN	HDDC3	HECTD4	SYT7	NTN3	RP1-27O5.3	CHRNG	MRLN	RUBCNL	OR4N2	OR2A4	PSMD1	CDK12	NAPRT	EPDR1	PARP14	PRKAR1B	MBNL1	MANBAL	FAM72A	OSBPL2	MOXD1	VAT1	CSF3R	ALLC	AKR7A3	SLC22A31	HSPBP1	WFDC12	LYRM2	MRPS35	C3orf80	ADCY6	MECR	APBA1	HIRA	GLIS2	CGGBP1	FGB	AMY2A	CT45A3	HHLA3	TEX30	PTCH2	CLIC5	SCG3	MRM2	TUBG1	TMEM44	CCDC94	FNTA	U2SURP	DIRC1	TNFSF13	LIMK1	RP13-1032I1.10	DCUN1D3	CD300LB	PSORS1C2	RDM1	POLR2F	B3GALT6	ZNF613	CHKB	HRAS	IL24	FAM170B	NTNG2	TRIM23	NBEA	CXorf38	PSMA7	ELP6	MRPL38	PPWD1	DNAH2	FAIM2	CCSER2	LTBP1	TMEM158	TXNDC2	DCSTAMP	BCL9	HSF5	ETF1	CRABP2	MAML1	TMEM115	RP11-302M6.4	BMP5	ATPAF1	KIAA1755	FFAR1	FCHO2	C1QTNF2	CDC45	SLC6A20	FAM208B	FAM122C	CGB8	WDR43	STC2	GOLGA8H	TMEM173	TMC7	COQ7	SLC31A1	KIAA1549L	BNIP1	SLC22A9	RASSF3	PGAP2	OR4F4	TIPARP	TMEM263	TNFSF4	MISP	ADSL	SENP8	HIF1AN	TMEM234	ARHGAP6	GAGE12H	TMEM236	DNAJB11	MAGEE1	OR51E1	MFSD5	C5orf42	PLA2G4F	PSMC2	MARCH10	NUDCD3	CARD8	TPX2	SEPT10	CNOT8	LAMC2	MCMBP	HIST1H3B	CNOT11	OR6C2	FAR1	ZNF76	SPHK2	RLN2	TLR2	CLCN3	HAMP	CYP2C18	CLCA2	FAM122B	LCE3E	LAT	BIN2	MKNK1	METTL16	INO80E	HES5	PNPT1	ATP8A1	FPGT-TNNI3K	ANKRD30A	DLG2	XRCC1	CYP4F8	RP1-130H16.18	LRP5	ZRSR1	SAPCD1	CD163L1	ESF1	USP17L26	KRTAP3-3	AKIP1	OSBP2	CXCL2	DDOST	MAK16	HIPK4	SHISA3	HIST1H2AL	LPP	NT5DC3	CD69	SYNPO2L	OTUB2	LY6K	DEFB105A	FARSA	KDELR2	CEACAM8	FOXO1	ZNF445	KRTAP9-6	CRTC2	XG	EIF1AY	NKX6-2	MGAT4A	CH507-9B2.4	TMEM206	ATL1	PRR23C	SIRPA	SLCO5A1	RPUSD2	GCSAML	ZNF558	SPARCL1	NUDT8	CD74	GKAP1	MTNR1A	SFI1	PSMD3	ALDH1A1	PPP4R4	ADAM29	SERINC2	FAM173A	STOM	SYNE3	TMEM63B	DCTN5	RACK1	CRISP3	TMEM159	DPYS	SPINK6	TRPC5	PEAR1	STOX2	TLX2	SLC2A13	ZNF316	COPS8	ZKSCAN7	ZSCAN5C	MCMDC2	CCHCR1	ALG13	PCDH8	UBTFL1	NAMPT	RPL26L1	CARF	CEP152	ARHGAP19-SLIT1	CD244	OPN1LW	FMOD	SAA1	AK4	ZNF655	MT-CYB	AHNAK	SLC15A3	OR4L1	CLIP4	STAC3	OR9G1	C2orf88	RHOA	MYL6	RAB6B	FOXE3	HECTD3	PLPPR4	DDN	METTL5	DAZ2	HRC	DOCK3	ATAD5	GUCA1B	TBL1X	KRT40	KIF2A	PTPN2	TMEM184B	MSANTD1	SEMA4G	FAM231B	ZNF645	ORMDL1	SPA17	DOCK8	ZIC2	CEPT1	RABGGTA	POP5	MOB1B	PLCB1	WDFY4	PRKCG	SCUBE2	FGFBP3	SCAMP5	FAM135B	TMEM70	CCDC134	GMDS	RP11-691N7.6	PLA2G2F	TRAPPC8	BLVRA	TMBIM4	TAS2R7	CSTF2	RGS1	AACS	VWA2	TYW5	BIN1	HSD11B2	SIGLEC11	KIF26B	LYPD1	CDCA2	ANKRD2	DNER	SPPL3	TIMM10	UPK3A	ARF4	AGO2	CHRNA10	UPK3B	CD1B	LPCAT2	TPM1	BAG5	SGTA	UBD	PTOV1	KCNH5	C6orf222	NUP188	F8A2	DYNAP	LDAH	TBX10	PGAP1	PDE4B	HEATR1	PRKD1	TPBG	PBX4	CCDC146	CYCS	HAUS8	C10orf105	KCNH8	ZXDA	SMNDC1	RP11-382A20.3	KCNQ3	PPM1B	ZNF799	FAM189A1	PRLR	ACSM5	CSNK2A3	RNF148	CDY2A	CCNL1	WDR62	SLX4IP	SULT2B1	GNGT1	CECR6	ROS1	AL513523.2	FSHR	NOVA2	ACKR4	PNPLA1	C8A	LRRCC1	APOO	C19orf70	IGLL1	REST	KHK	IMMP1L	COA1	CFAP43	KDELC1	TMEM125	CFH	LRRC70	PHB2	GPR17	BTNL9	UTS2	CCAR1	TMEM245	DPM2	SLC5A4	MLLT6	NCR3LG1	CSNK2A1	GBX2	ATG4B	VAMP3	NGRN	ZNF720	ATP6V1D	ING5	KRTAP5-1	OR52K2	ZNF79	RBP3	DAPK3	CEP57L1	NKAIN2	L3MBTL1	SEC61A2	PHF20L1	FXR1	GPR119	PLXDC2	CARS2	WFIKKN2	TMEM50B	PCDH15	JAM2	RP11-574K11.31	UPK1A	RP11-214K3.25	C18orf54	TUBGCP2	DPEP3	DAOA	ZNF30	ZNHIT3	PGBD2	C16orf62	TAAR5	ZNF518A	PIK3CA	NECTIN3	USP11	UBR5	METAP1D	GIMAP7	SCNM1	TTR	CGA	NR1I2	FEM1A	RP11-27I1.4	CROT	RGS19	KLK4	ATP5J	COX7A2	LMBR1L	GNPNAT1	HSPB7	CHST7	KRT13	SLC6A2	SAA2	TRAF6	NPY2R	STXBP3	TXNDC16	NDUFB7	GNGT2	CBFA2T2	PARK2	UGCG	LAG3	TRIM75P	PIH1D3	GDE1	ZNF264	C9orf92	FERMT3	TRIM16L	EMP2	PEPD	AXL	NOC4L	SDR42E2	FBXO32	UNC5A	ASRGL1	DDO	ZNF672	EDAR	ZNF205	DTNBP1	LIMS3	WBSCR22	PSAP	POLR3H	HIGD2B	C19orf67	DRAXIN	CTPS1	H2BFM	NGDN	TMEM150B	RARG	OVOL2	SLC22A5	PREX1	LUC7L2	C19orf44	HAT1	SLC52A1	CYP2W1	FANCA	PPIG	BYSL	KIF25	SULF2	LIG1	METTL4	IQCD	SALL2	CRYM	ZNF862	MLH1	MPP3	POTEE	SI	ZBTB43	KIAA1210	SCYL1	ANKK1	STAB1	RFLNA	SCAMP2	LRR1	RERG	GOLT1B	TCF7L2	FGF3	SOWAHA	NEXN	ANKRD52	MAP7	CCNJL	ESCO1	RP11-457D20.2	TBC1D3	ICAM2	ANKIB1	MBLAC1	NOP10	SIGLEC15	TMEM17	SETBP1	TMEM30B	N4BP3	ITPRIPL1	UBE4B	CELA3B	CKMT1A	TMEM33	SEMA5B	SLC26A3	HOXA4	CRCP	EBF3	DBX2	FBRS	SHQ1	WDR5B	PCTP	SLC38A7	OR10G7	LINC00493	SCCPDH	SLC9A2	ARID4A	OFD1	LCE4A	ZNF865	SMTNL2	AP3B2	ALDH8A1	OR6P1	DCUN1D5	ARMC6	SNAP25	ACLY	OR7G3	MLEC	GREB1	DACH2	KCNAB3	RHOT2	ENDOD1	HAPLN1	TMPRSS9	HSP90AB1	TMEM185B	CACNB2	BARHL2	GLTP	RPL22	MUM1L1	MS4A12	TRIM11	TBPL1	METTL21A	LGALS7	ABHD18	MADCAM1	STAR	ZNF280B	CBLB	LKAAEAR1	GRK6	CDH23	RGSL1	CYP3A4	ATP6V1B2	CTD-2575K13.6	FIZ1	CBWD1	GIT1	OTOF	ZDHHC11	LIPK	VWCE	ZSCAN32	CCDC180	C2orf91	LYPD3	FAM83C	CHEK2	DVL3	IRF2	RAI1	CAPN9	PKD1L1	MDM1	OR10W1	GFM1	ARHGEF10L	NEK1	FTHL17	ITSN1	IFT27	ZNF85	LAPTM4A	LHX3	PPP1R13B	WRB	SCN2A	TRMU	TAS2R9	OXSM	C4orf17	COL21A1	CAPN5	TGFBR1	THUMPD3	KCNV1	MS4A7	BCDIN3D	LRG1	TNRC18	DDX50	ABCA10	WDR93	CLEC14A	HPS6	HSD17B10	KRT86	WIPI2	CYP26C1	C9orf66	SNX32	ADGRL4	GOLGA8S	CLDN18	HTRA4	PMEPA1	TTC39C	ABCA5	ITSN2	CLOCK	PARP4	ZNF534	NLN	MMP2	ARRDC4	CISD3	DDX6	RNGTT	EIF4E1B	ATF5	SLCO4A1	BABAM1	CES4A	ZNF681	P2RY13	CPOX	PLD3	RP11-407P15.2	AARS2	IFT81	EME1	CHST5	PGBD5	NLGN4X	AKT2	EP300	PRKAR2B	MN1	DDIAS	HCCS	RP11-402G3.3	SERPING1	MTMR11	ANKRD18A	CMTM8	MOB3B	CABP1	PRH1	NEK3	LRRC47	RNF7	GCDH	SEMA3B	AVPI1	POU2F2	OR5T1	CDK4	RBM45	ARPC1B	CLDN24	AMY1C	ZBTB37	GAGE13	ZCCHC3	FMO2	GARNL3	NDC80	OMP	GOLGA6A	DPPA5	GLI4	RP11-432M8.9	SEC61A1	SELENON	NECAP2	STEAP1	ZBTB22	PRR32	BORCS6	FGF19	LILRB5	JMJD6	SERTAD1	GIMAP8	HSPE1-MOB4	LAMP2	UBA1	PGF	RARA	RP11-294C11.1	ENTPD7	ALX1	HCN2	METTL7A	AQP3	RGPD6	CENPH	NANOS2	RFPL1	FBN1	TRDN	CCL7	IL22RA2	NOX1	METTL18	RNF207	RP2	PIP4K2C	ZNF787	ASIC5	RP11-849F2.7	MSMP	VEGFA	MAP4K4	TMEM151A	GIMAP1-GIMAP5	SSX4	GALNTL6	PRAMEF9	RP11-119J18.1	PKHD1	SPATA21	PRRG1	RP1-66C13.4	CYP2U1	TANC2	GSKIP	P2RY8	RIOX1	AC013269.5	TNNT2	RPA1	RHOXF1	SLCO1B3	LHPP	FOXA2	ICOS	EMG1	PDHA2	CCDC34	XXbac-B562F10.12	ACTL6A	PDHB	LRRTM1	HLA-B	CTD-2192J16.22	OPLAH	INTU	SNRPA	GAGE2E	HPS4	MRI1	CES3	GPRC5D	FAM124A	FXYD3	ERCC3	ZNF763	SLC41A3	CSTF2T	FOXD4L5	IFIH1	ST3GAL1	ZNF607	VWC2	LINGO2	RP11-561N12.2	OR2T6	LRRC19	PLAA	KSR2	EHD4	SLN	TNFAIP8L3	UNC80	SEC11C	GDF1	CAPN2	KRCC1	RRP7A	RSPH3	EIF6	TCEA3	INSM1	CTXN2	SPINK4	LINC00633	ATXN7L3B	FBXL16	GATM	LONP2	PYCRL	SEC24B	AMD1	VPS26B	POU3F1	TDRD6	LAP3	DEFB133	SLC5A12	NFXL1	SFRP2	KREMEN1	CELF1	OR11H1	TEX261	DPH7	PPM1H	SRY	CCDC121	ANKRD20A2	KDM5D	TSTA3	MED16	ACTR1B	TSN	SMDT1	TCF12	UQCRC2	DEDD2	GAGE12C	FAR2	ITGB1BP2	FEN1	ZDHHC8	RASGRF2	QRICH2	SRRM3	ADAM19	SGSH	FOXN3	INSR	ZMYM3	OBSL1	GAST	CADM1	ORMDL2	ERI1	SERF2	NUDT22	SMC1A	KCTD5	ZNF707	GPR65	AP4M1	RNASE2	PPY	CEACAM18	ACAT1	PSTK	ASB3	LRRC3	GPAM	PEX19	FBXO39	PCSK1N	FYTTD1	PFDN2	KALRN	MTMR12	CSPG5	GCNT7	ZNF44	NWD1	PCDHGA8	PRUNE1	AHCYL1	IFNK	EIF5AL1	DHRS7B	KCNA7	LCE1F	CMTR2	ARFGEF2	HOOK1	FGF1	VMO1	MT1B	SLC25A36	LCN15	DNAJB6	DEFB106A	TMEM63A	PARP10	AHCTF1	LINC00282	ZNF615	CSNK2B	CTD-2535L24.2	CDK2	CTSV	ZNF705E	INSIG1	MINDY2	TAS2R30	NUDT10	NDRG2	NFX1	MARCH11	MYO7B	ZNF200	AHSP	ELOC	BPIFB3	CEP97	GINS3	DNA2	IFNW1	PTRH2	NSUN7	NPTXR	RFK	GULP1	ARNTL2	CUBN	GALR2	TMEM95	RPS17	TMED3	GOLGA6L1	IFT46	SLC32A1	PTPN11	MBD3L3	PLET1	RFX2	KEL	SLC50A1	NUDCD1	CS	NHLH2	TAS1R1	ZNF12	SPINK9	PJA2	B3GLCT	PSG9	RAD1	DNASE1L3	RGPD5	HEPACAM	SLC22A23	KLHL18	MATR3	SLC6A11	FAM91A1	UQCRH	USP39	TDRD10	GZMH	FCGR1B	AP1S3	FMO3	FAAH	PPIL2	ZNF211	COMMD2	FAM181A	NAGA	CCDC110	LMNB2	PLCH2	ARL3	RSPO2	CH17-140K24.5	SUPV3L1	FBXL19	RGL4	ULK4	CA3	ZNF556	AMER3	KRTAP4-8	TERB1	HMP19	WNT9B	NDUFA11	DAZ1	RAPGEF4	RGS9BP	CENPVL1	HOXA11	CCT8	PRRG3	ZHX3	RGL2	TIA1	GPX2	SUDS3	NDUFC1	AC005943.2	TLCD2	TNFAIP8	SWT1	C1orf194	TNP1	PLPP7	AIM1L	AC138969.4	PCDHGB3	SUN2	SLC35A2	PDE6B	CBX6	CLCNKA	ZNF33B	FRG1	FHAD1	HIST1H2AG	MYC	OR7C2	MAP3K11	KRT80	RCC2	TRAPPC6B	GAR1	LAMA4	DHTKD1	CD3D	ZNF443	PSMG2	CYP27C1	ZNF784	SPATS2	TDRP	TRIM9	RFTN1	MAP3K8	PTP4A1	TMEM237	FAM166A	SSX4B	SOX15	CDH5	MCCC1	GID4	PRPF4	RASAL2	FNDC9	SH3D19	GATS	RTL1	TTLL6	CDC73	FPGT	YRDC	TET3	SRCIN1	CTRL	CCT7	LGR6	CCDC120	ZBTB17	AQP4	APBB1	RPS19BP1	HPCA	RIC3	DHX34	SPINK5	PLXNA1	SBK3	SKIV2L2	ADAM18	XRCC6	CREBRF	GPT2	TXNDC5	DCBLD1	TMEM14C	FBXW10	TIMP2	XIAP	PDCD10	FCGR3A	ST14	IL17B	OR51L1	NFAT5	KRTDAP	CNKSR1	TXNRD3	ODF3L2	C1QTNF7	REEP4	LY6L	B9D2	MYH2	TSTD3	TMEM229B	RNF175	RPS21	GRID1	TRAF7	TBC1D7	STH	MAMDC4	FOXD4L6	ITGB1BP1	PRPF38A	GPR37L1	PHKG2	MAP2K6	CHRFAM7A	OR2A12	GPRC5B	FRMD6	ARFGEF3	AKAP5	HEPHL1	ATP13A2	GPR6	BTBD10	ZNF354B	PRICKLE4	ZNF267	USP17L17	PSMC3	GRK4	LCA5	PNMAL2	RBBP8NL	SH3BP5	GPR161	AKAP3	GPR180	CLDN34	MYL9	PHLDB2	NAT1	BAIAP2	ITGAM	WHAMM	ATG10	ORAOV1	TES	GXYLT1	TREX1	SLC35G2	RSPO1	TBC1D3C	RAP1B	TDO2	MMP7	GSTM2	DEUP1	FAM192A	PAK1IP1	DSPP	CLEC2D	ADCK5	TCF21	CRELD2	PLA2G3	LRRK2	OR5B17	AC015688.3	CDS1	CLDN11	BHLHB9	ATG16L1	COPS3	MOV10L1	CPNE4	SPC24	IGF2BP1	UXT	PALM2-AKAP2	ALDH2	NDUFS1	EVC2	CNDP1	RPL37A	NR2C2AP	CA5B	COG2	ANKRD31	C4orf45	UBE2Q2	RDH8	TPRG1	SENP7	THOC5	PGAM4	TMED8	CSPP1	ZNF560	TMTC2	POLE	LIPT1	SYNC	TUSC3	NMI	C14orf132	OR1J4	DSCR4	IARS2	NOS1AP	MAST3	WNT2B	TERB2	ACAP3	SLC16A13	NSA2	SMARCB1	SLC25A39	ZNF675	NXF2B	GABRQ	TAS2R40	SNX17	PIK3C3	CYTL1	GJB7	POLDIP3	IGF1	FAM189B	RPLP2	PLA2G1B	LAMB2	ORC3	CAMK2N2	OASL	S100A7	LACTB	TULP3	CECR2	OR4C46	CT47A12	WDR89	FAM160B2	TRPM1	CNTRL	MPPED1	SMAGP	HSD17B8	FAM136A	HCST	TSPAN12	RPLP1	IL3	SKI	GUF1	GPRC5C	RCN2	SLC16A4	HDAC4	ZNF561	RP11-45M22.4	ASCL2	SNX11	TADA1	ZBTB40	TMEM107	FBXL3	FITM2	SPTLC3	SNN	SLC22A11	WBP1L	ARC	PRKACG	MAGI1	TEC	ARPC5	FHDC1	ASPA	FAM84B	LINGO1	SFXN1	RP11-402G3.5	BCHE	ZFP3	GRAMD1B	CIC	CEP19	CLDN7	ZNRF1	ATP1B4	RP11-234B24.6	RP11-295K3.1	HEMGN	LCP2	LDLRAD4	RP11-211G3.2	DBF4	AC104534.3	LONRF1	TADA3	ORAI2	PHF7	HGD	GNL3L	MPC2	TLDC2	MAP2K4	ACSM2B	PPP1R3A	GATC	LIG4	LTV1	OLFM3	PRDM8	C6orf106	SULT1A4	ZNF337	OR10G4	NBEAL1	ZNF738	KCNMB1	POU3F4	BLNK	EVC	SEPT2	APOC1	RPL17-C18orf32	TMEM168	UNC45B	NOS2	MUC12	YIF1B	FAN1	EFNB3	TM6SF1	HHLA1	MS4A5	PRKCQ	SGPP2	PHOX2B	AZIN2	LARGE2	SH3BP4	ZP2	SLC25A41	PIGP	CPN2	HIST2H3D	TSEN34	SP1	EIF4E	DYNLRB1	FRAT1	CAPS	ATP11C	CBX7	TMPPE	KCTD12	DIAPH3	MUCL1	SLFN11	SART3	VPREB3	KLK15	CGB3	CYBA	CCDC84	RUFY2	IFRD1	C1QTNF5	HIST1H2AJ	PLK1	MBOAT4	AKR1C4	STAG2	PDX1	CHMP4B	IL20RB	SLC12A6	EIF4G2	OR4K15	NT5C1A	ISYNA1	MBD1	POTEG	SH3BP2	C20orf202	HERPUD1	PELI3	EMP3	EXOSC1	HPDL	CD180	MIF4GD	RPAP2	RAB7A	GALNT2	RPE65	SIRT7	TSHZ3	PRR27	SKIV2L	HCAR1	DTX4	MXD4	SNX2	CASP7	CIR1	OGG1	HP	FAM122A	XKR9	WDR46	LRRC31	MRC2	PARP11	KRT38	PGS1	LHX2	ARHGAP17	C7orf61	HLA-DRB1	FAM78A	KCNK9	A1CF	EMC8	PWP2	SUSD5	TPK1	OPRL1	MRPS10	FKBP5	FOXL2NB	VIP	L1CAM	UBE3C	C5orf63	SYTL3	TYW1B	GEN1	RSPRY1	CPSF4L	SNX25	LRSAM1	GALK1	SNRPD1	FUK	MPND	CCDC140	MEIG1	KRT14	CASP3	AQP12A	COMT	FSCB	CNTN6	AMDHD2	SF1	TTI2	HAUS7	C11orf96	EPHB1	PAPSS1	NUS1	ERAP1	CCDC186	STEAP1B	DEFB116	TMEM88	ARHGEF39	NOTUM	MAFA	RHOBTB3	FRZB	MYO1E	STAG1	OR5T2	C1orf68	PRR5L	THOC7	AEBP2	SOST	SLC25A4	DPF3	MRFAP1	AGAP5	SLC2A3	ZNF471	TRIOBP	EPS8L3	ASB4	PPP4R3A	S100A13	ABHD1	NRSN2	RP11-437B10.1	FBLL1	TAF6L	ALG8	SYPL2	PIK3IP1	GLUL	CGRRF1	PLXND1	GOLGA8B	NEK9	AC068533.7	DEC1	EGR3	DNAJC14	PDE6H	RNF144A	PHLDA3	ADAMTS9	CNTN3	KCNE5	ING3	TESC	OR8S1	XPNPEP3	ACTC1	TUBE1	RBM23	CAMSAP2	C8orf86	HSBP1L1	PINX1	CD300LD	PLAT	CFI	ARL6	MFSD6	FAM126B	DNAJC10	MCF2L2	PPP6C	TRPV1	HTR2C	HORMAD1	ARHGAP36	SULT1A1	RPRD1B	N6AMT1	C8orf89	DCHS1	GAGE12D	GH2	EGFL6	GPS1	OPTN	CYP11B2	C3orf38	STMN4	S100A4	PCDHA11	RP11-637O19.3	RP4-576H24.4	OPRD1	SPTSSB	FAM212B	DEFB114	ZNF346	HYAL3	ACTRT2	STX16-NPEPL1	RBBP6	AIFM3	PSME4	HSPA2	SBK1	PDLIM1	UGT2B4	OTUD6B	MTPN	CPPED1	PPP1R3F	RP11-795F19.5	IFNA2	ZNF396	VWA3A	BAAT	TUBA4B	UBE2F	FKBP14	TMCO2	ZNF195	RP11-598P20.5	BICDL1	LHX8	B4GALT5	NPR2	FAM104B	DYNLT3	ADPGK	TPPP	RP11-5A19.5	TPD52L3	C15orf59	UBASH3A	SLC35F4	SLC35C1	MXRA7	TMEM235	NDUFA6	FBXO36	CD47	KCNT1	IQCF3	PRL	MATN2	DLX5	ZNF606	NDUFA12	CUL7	IL21R	DNAJC19	SLX1B	KRT77	SPOUT1	PLIN5	PITPNM2	RABL6	SLC9A5	ABCA4	WBP4	TXNRD2	SSFA2	GPR88	ANXA7	TRPC3	C2orf54	ANKRD27	DSCR3	TBC1D3G	AAMP	CATSPER4	TRPC4AP	IL4R	TMEM123	RCBTB1	BIRC7	OR10V1	OR10G6	HIST1H2AE	COL18A1	GABPB2	MORN5	DYNLRB2	INAFM1	KCNAB2	EXOC3L4	ZNRF4	ETNK1	PTCH1	RASGEF1A	DCAF12L1	ASB7	ITPR2	STX1B	NASP	SLC4A1AP	RP11-96O20.4	USP17L19	DVL2	VPS13D	PUS7	PDE3A	TMEM69	DEFB104A	MGAT5	GATA6	SNRPD3	ZNF670	HSPB8	SLC6A9	KRTAP10-8	RAB20	DTNB	NNMT	AKNAD1	RING1	TCTE3	KCNH7	GYS2	LEO1	LMNA	OR4K14	GTSE1	CYB5D2	YIPF2	POLE2	POLR2A	USP17L27	TRIM59	ATP5D	ASB9	NPIPB9	PDCD2L	DNAJC11	POLN	NAGS	PPP1R14A	LYZL6	CX3CL1	STARD4	ACKR2	GZF1	CH507-42P11.1	ITGAD	RILPL2	TBXAS1	HPS1	OR2T33	MUC5B	METRNL	SIGLEC7	RANGRF	UBE2D2	KMT2A	CFDP1	FZD6	KRT3	ANKRD35	ELSPBP1	IMPAD1	ZNF256	COMMD7	PBRM1	IGSF5	METTL12	SMC3	RIPK2	GMEB2	RGS8	AP3D1	C3orf49	METTL21C	TADA2A	GAB3	LILRA6	CSRNP2	KCNQ1	HEATR5A	RP13-279N23.2	RND3	MGST1	PGLYRP1	RUNX2	ALDH4A1	NME9	ELOVL3	RPS12	RAB32	NID1	LDHAL6B	METTL23	C1orf61	CD164L2	HNF4G	HADH	SLC26A5	ZNF547	COL14A1	DDRGK1	UTP14A	ZDHHC18	HS2ST1	FTL	LRRC42	AFP	CD302	YTHDF3	MB	RPL31	KCNJ8	DFFA	HLA-DMA	IRX6	TP53TG3E	AVPR1B	ALDH9A1	RAB30	OR1C1	C1orf216	PM20D1	RP11-111K18.1	LUZP6	PUS1	SSNA1	CLEC12A	ZNF461	PTPRN2	C19orf47	COL6A3	UTP15	WDFY1	APOF	ATP1A3	WI2-2373I1.1	CXorf21	SMIM10	FOPNL	ZFP69	SULT1C2	DST	OR13A1	ANGPT2	DNHD1	CHI3L1	KLHDC10	LRP6	RBM3	XPR1	PIP5K1A	NAA35	ZNF287	PTPN22	ALAD	ACTG1	TMBIM1	C11orf97	SLITRK4	FDX1	FAM171A1	FAHD2A	ADORA1	COA6	GLI2	ST3GAL4	GOLGA6L6	DGKZ	TXLNA	RLIM	SLC10A6	ARF6	ABHD17A	DPM3	B4GALNT1	CTD-2616J11.11	JPH2	NADK2	CDC5L	RNF38	EML5	ZBTB2	WT1	FAM149B1	MYF5	SPTA1	MGME1	CH507-9B2.5	RNF212B	ACVR1B	MS4A10	UPK3BL	RBM25	RP11-125O5.2	IGFL2	KRTAP4-1	IL4	RHOBTB1	NENF	MRGPRX3	ARID5B	NEURL1B	CXCR2	PRH2	HBG1	RP11-26J3.4	PCCA	PPP1CA	UBAP2	RFC3	IL17RE	RP11-724O16.1	SESN2	C10orf67	OR4C15	INO80B	CCDC177	FUT11	RNFT1	DUSP9	DBH	CECR1	ATP6V1A	MRVI1	ASXL1	RBPMS	ANP32B	NT5C1B-RDH14	GHDC	TRIM61	PPIAL4D	ARSG	ZNF281	CXorf23	NFIB	CNEP1R1	DPY19L2	ZFR2	ZNF493	NMNAT1	DHRS4	RNF111	TTC31	NT5C1B	CD40LG	MPG	PPIL1	SLC12A2	TMEM120B	GKN2	DEFB108B	ZNF383	PLD4	HINT2	PRKCH	PRR30	ARF1	PATL2	ACACB	SHISA4	OR51B4	GPX1	PAN2	KCNMB3	CTAGE8	CACNA1I	FAM205A	RNASE9	CTSG	PSG4	TRAFD1	ZNF608	APBB3	MTRNR2L1	DES	GGT1	FAM117A	BMP4	PRSS3	TRAPPC3	XRCC5	PNMA1	SZT2	SLC4A3	TUBB2A	RELN	MRPS28	ZNF783	POF1B	BPTF	AGRP	GEMIN6	IGSF8	FCGR2A	FOXQ1	UBA7	SDCCAG8	ACTA2	SYNPO2	ZBTB8B	ANGPT1	ADH1B	SNAI2	TXNDC8	LPL	RHBG	GCC1	USP29	FAM221A	RMDN1	GEMIN4	HES1	ENAM	POC1B	HDDC2	ARL17A	IL22	HDAC3	ORMDL3	CTD-3105H18.14	SYT11	CENPVL3	PRIMA1	TAS2R3	SCRT1	ZNF154	RAB11FIP2	COPB2	FAM181B	RP11-106M3.5	MTRNR2L4	C22orf42	LEMD3	MYH11	DOK7	ISCA2	ZNF280D	CAD	HIST1H2BJ	STAC	SAGE1	ACSM1	USP17L12	ADGRE3	NUDT17	ZWINT	DOCK4	COG5	BCAP31	KRTAP24-1	UBC	CDPF1	H1FX	BHLHA9	FNIP1	PCCB	WASHC2C	ADARB2	DNAJC8	P4HA3	GSTP1	ZNF285	ZNF524	SDC2	MC3R	TNFRSF1B	NAXE	BMT2	NSUN6	CA6	RNASE3	LIN52	KYNU	TMPRSS6	FBXL4	PRPS1L1	TIMM23B	PMF1-BGLAP	MSLN	CEP135	DHFR	ACSL5	GPR27	PTCHD4	CITED1	MRS2	AC009336.19	KRTAP10-2	FAM19A1	COL9A1	PSG11	NR1H2	STON1-GTF2A1L	SELENOM	SSX5	RBP4	TSHR	NTMT1	CLCN1	OTOP2	LYSMD1	ZNF808	NELFCD	HMGB1	CCNF	RSPH9	THSD1	CD82	RFPL4AL1	OR14C36	KDM5C	ZSCAN30	FAM111B	UBQLN1	FNDC10	MRGPRE	ZC2HC1A	GNPTG	TMOD4	TCP11L1	ACTL6B	STOML3	DEPDC1B	GRID2IP	ATXN2L	VPS35	DCAF12L2	CEP68	GJB2	TCF3	TLK1	DHPS	EVA1B	PPARD	SCARF1	CYP4F3	ZCRB1	PIH1D1	KDM8	SMARCD2	LCE1C	ZNF276	OR2B11	ING4	FZD9	CCL19	MAVS	CACNA1F	HPS3	RBBP8	CALCOCO2	FBP2	TRIM45	FARSB	EPHA4	POTEB	SLC8A3	DEFB113	CIPC	EIF2AK1	TCEAL5	OR8B12	SLC6A3	FSIP2	SPDYE2B	CORO1B	STIP1	ZNF831	LCOR	MRE11	BICC1	CYP4F12	CASP8	KARS	RCOR2	NOTCH2NL	TGOLN2	RP11-176H8.1	DIRAS2	MT3	PSRC1	KLRK1	FUT10	CYGB	CTLA4	PHC3	P4HA2	HIVEP1	DAPK2	AQP1	RAB4B-EGLN2	CCDC155	ANKRD37	TTLL2	PPP1R11	STK10	SLC16A7	CASC3	NPHP1	GPATCH2	SLC44A4	SOX14	TMX1	ARHGEF33	ZNF239	BICD2	MBD4	CEBPZ	PAX9	ATG101	AC009133.22	SLC35G6	SLC25A25	AK6	GGTLC3	ETFRF1	ZBTB1	ELOA	MRPS9	FGF22	GRIK2	POLD4	NFATC1	TRMT61B	MOBP	ZNF706	PRDM5	CLIC4	HINT1	FCER2	FCRL3	UCN	SYTL5	TCEAL9	PHF23	HAUS2	RPUSD1	NOSTRIN	OR4K2	ABHD8	F7	SLAIN1	CTXN3	TMEM131	PDHA1	KRTAP9-2	ZMAT1	ATP7B	PELP1	XRCC2	GNG3	SPATA31A7	MAGT1	SDF2L1	HIST1H4A	CFAP53	OXSR1	COQ10B	DYSF	ZBTB33	ADGRF4	NPC1	MED21	ATG12	ZNF257	PRSS36	MAP3K3	HSF2	FAM124B	TGIF2-C20orf24	CYP4Z1	ACTN2	GLCCI1	STXBP6	PAGR1	KLHL42	ZADH2	FAM117B	PREPL	ZKSCAN2	GNPAT	INHA	ADGRG7	RSF1	PNMAL1	HOXA10-HOXA9	SPAG4	MSX1	GIMAP5	ATP7A	COPS2	NDFIP1	MMP14	CAB39L	SLC5A8	KDM5A	PRAME	CT47B1	OCRL	ZNF322	RAB25	C7orf77	NPIPA8	MAP6	GABRB3	CYP51A1	NPIPA7	OR6K6	PLEKHA3	CD81	LRAT	C12orf65	PAFAH2	HS3ST3B1	CHI3L2	HMBOX1	ZNF585B	C19orf48	RBKS	LEMD1	RNASEH2A	ABLIM1	RRM2	DDHD1	PINLYP	LSM7	HARBI1	MOB2	AC004754.3	GRM6	ANXA8L1	MAPKAP1	RPS6KB2	VAT1L	EIF4EBP2	WDR12	AGBL5	CCDC159	ERGIC2	TMEM154	MCHR2	ACADM	KIAA0825	KIF3C	C12orf75	SH3GLB1	CRABP1	TP53AIP1	TIMD4	SREK1	CTC-432M15.3	FBXL13	MST1	PTPRN	CCL21	PDZD3	SLC16A10	FAM207A	DNAJB13	HAUS3	CDC42EP5	PACS1	RP11-548K23.11	MTA2	ZNF138	RUFY4	KIAA1147	TAS2R10	TMEM140	NLRP5	ATP6AP1L	NKX1-1	PFN4	NEDD4	PTPRR	VSTM2L	RNF121	DHX9	CACNG6	DPP8	SDSL	ATN1	EVI2B	LYRM9	MYL2	ZNF419	GLS2	OSTC	RAB6A	CLDN2	CLDN3	TAF4	CHST3	SARS2	SMARCA1	RNF157	INS	FSD1	TAS2R46	FERMT1	CBARP	SCUBE3	MYO9B	RP11-330H6.5	MLXIP	LSM10	CHRNB2	GSDMA	MAG	MYO18B	ECHDC2	GLT8D1	CTAGE4	SAMHD1	CFD	DUSP21	APCDD1L	STX6	TRIM49C	HMOX2	PIK3R2	EGR2	TTYH1	CDKN1C	AGPAT5	TCAP	FEZ1	NAT10	GRIN1	PPARGC1A	FAM3D	SPR	GGA3	ADAM12	XKR6	MALRD1	USP54	DCTD	EFCAB10	ZCCHC6	PLEKHF2	RP11-12J10.3	GPATCH3	ACD	PLEKHA6	NPHS1	CCDC38	TCP11X2	PCM1	KIR2DL4	POP4	DMAP1	MUC1	AQP9	ST8SIA3	CTD-2132N18.2	ASIC3	SLC30A6	HNRNPA1L2	NACAD	SF3B2	EAPP	REXO4	KCTD20	MUS81	RTN4RL1	HELT	GPN1	ZNF770	NAV1	NFKBIZ	ZNF780B	OTUD4	CEP128	ACAP2	WDFY2	NLRP9	RAPSN	TMEM246	FAM83B	CRYL1	ARID5A	PANO1	DAGLB	DNAJC1	RPS15	FAM184A	FZD5	ZNF80	PLA2G2C	RFNG	IL17RA	CD163	ZNF630	REG4	NFKB2	KLLN	TEX22	TUBA8	BACH1	CSTA	TAB1	ARPP21	RP11-195F19.29	OR6C6	GPC1	SYT17	YARS2	CARMIL2	FBXO25	ANPEP	DPF1	CLDN4	C12orf45	RASSF2	SLC18B1	SDHD	DHCR24	PGK1	DDX19B	EIF1B	POLR2J	SYT4	ERICH5	RP6-24A23.6	SCRIB	CYTH2	HMX1	D2HGDH	BCL3	EXOC4	LINC01207	GPR20	NDC1	MAP1LC3A	NDUFAF6	PABPC1L	PSMD11	C11orf58	ZNF891	KRTAP16-1	CES2	CCDC60	SLC9A1	RENBP	IFT80	CPA4	DLG4	TMEM98	B4GALT6	OR7D2	PALD1	INHBC	GAS2L2	UFSP2	ENC1	FAM114A1	NRL	APAF1	SLC34A2	C2orf68	AC004076.9	FAM110C	TTBK2	DAO	SACM1L	DPPA3	MAML2	COCH	NDP	LRRC37A3	HSF4	DOCK5	CCDC163	DIP2B	FBXO40	ELMO2	FCMR	SFXN4	CPNE2	UTS2B	TTPA	WIPF1	CTD-2510F5.6	TIRAP	CKLF	GPR139	CCDC184	PNRC2	POLRMT	ARHGAP5	TMEM56-RWDD3	CT45A2	PPP1R14C	ATF2	MKRN1	LRRC45	CLN8	LNX2	FGF2	OR2J3	GPX5	KRT12	XPO5	SORBS3	NTF3	ELF4	SMCO3	PKM	ELP2	OR11H4	RARS2	C1QTNF3-AMACR	NXPE4	SPATA5	CST4	AMTN	CD177	RPGRIP1L	LILRB2	UQCRHL	FADS3	UBE2QL1	ARMC7	CCDC157	ENPP5	IGFBP3	REEP6	PIN4	RBPJL	SLC25A35	DNASE2B	RPEL1	ZFP41	STAMBPL1	THAP9	ARHGEF7	CD48	DMRTA1	DEFA3	OR51A4	GZMA	KCNIP1	MIS12	FUCA1	NPY4R	RP11-145E5.5	ADCY5	NCAPG2	ZNF467	ALKBH1	PRPF31	MS4A6E	NAA50	MRPS18A	CLDN5	PLCXD2	TFEB	MIPOL1	CXCL8	SLC25A45	FEM1B	RAB11FIP4	CRYBB2	CENPK	OR6C65	HNF4A	ZEB2	LCN12	PRR13	SCNN1D	UNC5D	OR7A5	SNU13	HIST1H4B	CCDC126	STAP1	USPL1	DMKN	GDPD2	THAP7	DNAJC13	TMEM68	MRPL51	LRRC49	PCDHGB6	C4orf48	ANGEL2	PDK2	PLPP3	RP1-302G2.5	POLR2L	FBLN2	IFRD2	MED13L	PCDH10	PROCA1	NMNAT3	RFC1	TULP1	TNIK	HOXB1	RB1	SCG2	SPOPL	ANXA8	EIF2B4	ITGA3	NEUROD4	GOLGA8F	SNTB2	PNPLA2	ARHGEF4	PRKD3	PRKAB2	SAMD12	PRSS2	GS1-114I9.3	CD28	GLYATL2	ZNF543	ZNF410	NVL	MAN1A1	TRIM38	SHMT2	TMEM14B	DRD1	TMEM170A	TK1	SP100	OR9A2	SLC5A11	ZNF605	SLC14A2	OR52L1	OR9Q1	VARS	ZFR	TMEM199	ZBTB16	GUK1	OR5P2	DDX5	ATG7	GIPR	HSPB2	NUDT4P1	MAGEB17	MSI1	TNFRSF12A	GVQW1	TBC1D8B	DERL2	BTF3	JAZF1	NEURL3	CBLC	SNX3	CYP2C9	EMX2	NMB	OLIG1	ZNF81	RASIP1	FBXL17	USP47	MYO18A	ADIG	TEX40	SUN5	PSMD10	MRM1	MBIP	NCAPD2	RP11-178C3.1	PTCHD3	KRTAP4-3	NUP54	OR2AP1	MUC5AC	CASP9	CCND2	PSMB10	CCT8L2	CENPJ	FAM84A	MSS51	PGM2L1	GLRX5	SLCO1B1	KAT14	SLC25A43	OTOA	MYRFL	KMT5B	GALR1	RNF32	TLE3	ACSF2	SDR9C7	RTN3	GTPBP10	BMP2K	PALM2	CLIP3	RGAG4	EDEM1	CLNS1A	ATG9A	ZNF474	INPP5J	BCAP29	OR5B2	MRPL53	PRR29	VPS39	KCTD11	WDR74	UIMC1	MAFB	TIGD4	CAMLG	TPTE	NHSL2	HSCB	FOXB1	ABCC10	CD200R1	GIF	PIP5KL1	HNRNPK	GMPR	COMMD6	TGIF2LX	KLHL15	TBC1D22A	SOX13	SLU7	C16orf82	NAA38	PDZD2	C8orf44	PIK3C2B	C17orf80	SGF29	RP11-298I3.5	SIRPG	HNRNPUL2	SOX5	RP11-526A4.1	FAM218A	OR5K3	OR2S2	UBE2A	FGFR1OP	ZNF841	PDE4DIP	TICAM2	CSN3	POU4F2	RNF8	FAM131A	FAM134C	LMO3	DPRX	ATP10D	TMEM5	GSTM4	TMEM253	NUTM2A	TBRG4	RNPC3	TTC14	FBXL12	ASCL3	OR9A4	BEX2	THEM4	CT45A1	MTHFD2L	EYA1	AC011513.3	NUAK1	CA12	TGFBRAP1	KCNJ13	ADRB2	AHSA1	PSMD5	VIL1	MAMLD1	FGGY	TOR1AIP2	SEL1L2	TTC8	QPCTL	OR2G3	SOX4	LRRC9	TRIM39-RPP21	C7orf55-LUC7L2	MOK	IGFALS	C1orf210	MGLL	PDCD6IP	ATP1B2	ARHGAP18	C12orf54	ZC3H11B	APOBEC1	HIST1H3G	FAM9B	UBE2E1	CBS	PATL1	PTPRC	PIGM	KIAA1524	CALCA	DCAF4	UBE2M	PTGIS	C17orf50	ZNF99	FBXO42	GTF2IRD2	ARHGEF26	EIF3H	ALG1L2	NEDD8-MDP1	RRP12	TELO2	TXLNG	CNIH4	IRF6	OR52N4	AMPD2	NKX2-8	ZBTB20	CFAP74	SF3B6	SAA2-SAA4	CSH2	HMG20A	EEF1A2	FAM171B	ACSS3	SYT12	ELK3	QSER1	KRTAP20-2	EME2	KLHDC4	UBR7	TBC1D10A	STAP2	PTGDR2	ADAMTS10	TRIAP1	FGF4	SLC46A3	ACOT13	TECTB	CLPTM1L	RCC1L	FAM50A	PCYT1B	CTD-2313N18.7	G3BP2	LONRF3	ERBIN	SLC28A3	EML3	GABRE	EID3	PTCD2	UCP3	CD300LF	CCSER1	SCARA5	HERPUD2	IPO11	TIAL1	INVS	SCARA3	TRPC5OS	INO80D	STAT2	RPP14	ANKRD10	CDK5R2	OR52I1	C16orf46	TRMT10B	SYCP2L	ELOB	SPTLC2	C10orf62	UBP1	CD7	C5orf56	P2RX7	OR8B2	PLEK	CLUH	STRAP	COG1	MINPP1	IMPACT	IDI2	AMBP	HAX1	LBX2	RCAN2	NDUFB8	TMEM211	GGA2	MMP25	C14orf178	AKR7A2	MTCP1	RNF31	GLRX	LGALS13	TSC22D2	RP11-432B6.3	IKBIP	EXOC6	KRT26	FGF12	CSDC2	RAB26	PRKCDBP	RAB3B	HAVCR2	P2RY10	NYX	RP5-860F19.8	ASPM	SLC7A10	TRIM58	IRAK2	SSR1	MCUR1	PHF21B	DBI	TDP2	FAM209A	PPAN-P2RY11	C1orf101	TTC4	KIAA0319L	TTC26	TIFAB	ZC3HAV1	FBXO8	SPAM1	TSSK4	TNFSF8	GAGE12G	ADD2	SERPINB5	ETV7	C19orf43	EIF2B3	ZFP64	MED29	FAM208A	PRAMEF11	STX1A	GPR142	VWDE	NIPAL3	PRIM1	RNF10	GHITM	GYG2	INTS11	CUTA	COPRS	ZXDB	HLA-DQB1	SYNJ2	PET100	SUCLG2	GSPT2	GPR18	CPVL	PAQR4	EDNRB	KIAA0895L	RP11-240B13.2	NUTM2D	OR11H6	MAGEC3	TAS2R41	STMN2	ABCF3	ZFP30	DISP1	ZMYND12	TSC1	ATPIF1	CCNT1	CAMK2N1	ARL5A	SMCHD1	LHFP	SMPDL3A	FAM129A	COPS5	CHKA	RYBP	LRTM2	ZDHHC13	RCL1	GRM8	BAK1	NUP35	ZNF577	FAM228B	PUF60	C1orf168	RP11-766F14.2	HNRNPA3	PPEF1	SPINT4	UBE2L6	MYO5C	C11orf88	UGT1A3	CDC20	CRYAA	PLEKHG1	GK2	PARP9	ERVV-2	ART1	FBXO15	CINP	KLHL29	TIAF1	PDE1A	SLC22A25	HEXA	HSPA13	S1PR1	HERC1	SYBU	KIAA0100	ANKRD50	DNM1	XKR8	SSC5D	GPC5	SBSN	C7orf31	RP11-831H9.11	PNRC1	MGAT2	P2RY11	LHX1	RNF145	MID1	ZNF181	ZNF77	DNAJB8	DUSP22	STON2	HEATR9	MDH2	C21orf91	ZSWIM6	PEX11G	LSMEM2	KCNH2	C7orf34	MAGEA8	PPIP5K2	KCNS1	CHD1	LRRC40	CHSY3	C5orf22	CDK19	GIPC3	EGFL7	NIPSNAP3A	HAGH	RP4-777O23.3	HNRNPCL2	AZGP1	GLTSCR1L	KIF13B	PRAM1	RAD52	MAX	CAV3	RNASE7	MYRF	ANKMY2	FOXO6	MPP7	KAT2A	USP17L23	AK2	PLXNA3	RP11-166N6.3	ALOX15	CCT6A	TOLLIP	LMNTD1	ERMN	CALR3	PSCA	TCEA2	CALB1	C8orf46	STK3	SLC12A7	SLC29A4	OR2M5	SERF1B	RP11-322E11.6	IFNGR2	RP4-614O4.11	C9orf69	USP6NL	GML	UTY	C9orf116	MGAT4B	KHDRBS2	EDA2R	SAMD9L	WSCD2	MCM6	NDUFB3	DVL1	CNR2	SH3RF2	RTEL1	KCNJ2	RP11-303E16.8	TP53TG3C	MPPED2	GALNS	GORAB	GAS2L1	C4BPB	AUP1	NFATC2	MCM7	ATP5J2	TCAF1	CCDC50	TTI1	SLAMF1	MAPK8IP3	CH507-9B2.9	DTNA	MALSU1	MBNL2	TMEM247	KCNK10	NME7	RND1	NCR2	HHAT	KLK2	TFAP4	PRSS54	CHD5	ZNF280C	MAPRE2	LSM2	CSAG3	TXNDC15	AQP12B	TRAIP	UTF1	OSBPL7	BFSP2	UPK2	DNAJC4	SPACA9	LRRC37A2	AARSD1	GPSM1	QSOX1	BRE	SNRNP200	KIF4A	FLT4	ZBED5	HOXB6	SLC9A3R1	C4orf51	HNRNPUL1	ZYG11A	NOLC1	PGM2	SYTL1	AKT3	GABRR3	SLFNL1	CTAG1B	SLC35F1	KRTAP15-1	ACOT7	AC003002.6	TACC3	CNTF	INTS3	WWOX	KRTAP10-6	RIMBP3B	TMEM187	ERMP1	SPATA25	PANX1	HRK	FBXO31	ARNT2	FNDC7	PRY	SP4	FAT1	CARMIL1	MILR1	CCDC9	MICALL2	DDX23	TLE6	BBC3	PRR20A	EIF1	IL4I1	ANKUB1	KIFC3	RPS23	SYN3	MBD3L2	DDX55	PLAUR	ZNF212	NYNRIN	OR52N2	SERPINA7	OPN1SW	ZNF415	CEACAM4	GAS2L3	CASQ1	SLFN5	PLCB3	ZNF837	PTN	TSNARE1	SELENBP1	GABARAPL1	CD58	HSPA1A	SIMC1	UBE2Q1	QARS	ASNSD1	POLD2	MVB12A	IGF2BP3	SPOCK3	DEFB118	SMIM1	PSME2	ADPRHL1	MCHR1	SLC4A8	EHD1	LYNX1	RAPGEF5	GRAP	SLC2A11	TSG101	LCE2A	NDUFA13	NAGPA	PRPS1	TMEM219	GPR89A	FNDC3A	CARD16	INO80B-WBP1	ADORA2A	AKAP8L	KRT23	HTR4	CMTM2	IMMT	MT-ND4L	LRCH4	PRR11	NDUFA8	GPNMB	TMEM200A	SLC7A13	TMTC1	ASB11	PVRIG	TTF2	ADAT2	ECD	IFIT2	HOMER1	KRT75	SRSF1	ISL1	INMT-MINDY4	SLC44A1	SMIM11A	BSND	MOV10	RRS1	CREBBP	GPR37	TMEM37	DDAH1	LDHD	SYPL1	CCNI	AMELY	ALX3	UMAD1	SLC22A18	RP4-583P15.15	ZNF691	CHST10	SUFU	CLASP1	C1QTNF6	IER2	AC007192.4	SMYD1	PHOSPHO1	OR8J1	TASP1	PTHLH	OR4X1	CNGB1	C2CD2L	POLR3C	C2CD4D	GPATCH8	IFNGR1	NKX2-4	ACTN1	ZNF527	ZNF354A	UBE2L5P	INPP5F	CIAO1	SLC37A1	NAT8	EIF2B5	DGKA	RUBCN	KMO	TMEM144	MBD2	MRPL24	SERPINA9	CYLC2	SEMA4C	AGFG2	ANKRD40	CMTM6	EIF3B	ZNF721	NPIPA5	ZMYND15	RGS7	OAF	CLUL1	LGI4	CDX2	PDP1	TPTE2	C11orf71	HRH3	ZNF695	DHX35	OR5AS1	NFE2	THBS4	FH	PFKM	MSH4	POLD1	TSHB	CFAP100	UBB	ZIC1	SLC18A3	SLC30A1	GSPT1	MBTPS2	USP8	KIAA0391	FCN2	BTBD9	PKLR	LENG1	C15orf57	ZW10	LXN	COX4I2	SST	MSANTD3-TMEFF1	TCEAL4	PRDM12	PIWIL4	SMAD5	SEPT12	PBXIP1	DNAAF3	TMOD3	KRTAP9-3	SLC51A	ZNF414	MYO1B	SNX16	FAM20B	CLEC18B	TFDP2	TSR2	QSOX2	STMN3	NCF4	SLC25A6	ODF3B	IL17REL	TRPS1	ZNF341	DUSP2	KIF17	ARPP19	IAPP	GGT7	SNX19	NACA	TM9SF2	ACTR10	OR5K2	IL26	NDUFB9	POLR3B	ABRACL	SCML2	DDTL	STK40	ADAM11	SURF1	GLIPR2	GPR101	TCN1	BTC	MYT1L	MXD3	CCDC88C	ERICH3	APPBP2	PSG7	PCSK9	FUS	NOX5	CENPX	GDPD4	OR3A2	TTC7A	MFSD10	HIST2H2AA3	ARID1B	SNRPB	BATF	GPR135	PAPOLB	MUL1	RHOXF2B	MBNL3	IKBKG	TLR3	CUL3	SPSB3	LACTBL1	ZNF677	CT83	PRTG	PLEK2	ANKRD13B	WFIKKN1	SETD4	LRRC38	RTP5	PPP1CB	F9	ANKS6	YWHAH	SRM	CIART	PYROXD2	KLKB1	LRRC63	BNIPL	BRI3	CIB1	MBP	RAB37	KRTAP13-2	EAF1	NLRP12	PABPC5	CRACR2A	CYB561D1	CREBZF	MGAM	CCDC7	OPN1MW3	EEF1E1	PCDHA9	ZDBF2	ESRRB	GLT6D1	RINT1	ANKRD30B	AP3M1	FBXL18	PCOTH	LINC00675	AMY2B	GDF10	SPDYE2	DHRS12	RNF139	ZCCHC16	NLRP7	C17orf64	ERVFRD-1	HKDC1	SNTA1	FN1	CCDC125	ATP2C2	ANKFN1	TM2D2	GBP4	GALP	LINC00935	RP11-468E2.2	CRISPLD2	MSL3	INTS6L	TMEM244	LRTOMT	FAM163A	TUBAL3	NUP210L	CCDC170	CNTN2	MS4A2	SMCO4	MYH7B	MAGEA9B	CMAS	ARL10	RP11-404P21.8	CYP19A1	RHOJ	ZNF589	RPS20	ARPC4-TTLL3	ERLIN1	ZNF610	DNAI2	HCN3	CACTIN	UGT2B7	ANXA10	C12orf40	ANKRD62	SPRED2	ASB16	TIMM44	SBNO1	SLC16A9	CHMP4A	WDR55	CTSW	ZNF70	WNT2	FANCF	KCTD19	INCA1	AXIN1	DIABLO	GBP1	RP11-345J4.5	TOP3A	TBC1D3F	ARHGAP45	CCDC59	TNNI3	PA2G4	SND1	RP11-644F5.10	SSR4	MAGED4B	GNG12	USP48	PROK2	OVCH1	MPP4	ZNF418	PIAS4	PARS2	PTK7	PRR14	FRYL	SCO1	PCDHGC3	LRFN2	VAMP2	GREB1L	FZD8	OTOS	C8orf34	OSBPL1A	MAN1B1	APOBEC3F	NXNL2	GALNT7	EDN1	DCAF11	CHAC1	ADIPOR1	RNF133	PLK4	PXN	OFCC1	DRD3	TUBA1A	GIP	C7orf50	SCAF4	NPVF	PPP2CA	TRIM77	PDSS2	CT45A9	CKAP4	ZNF804B	BHLHA15	GSE1	TMUB1	DYNLL1	RP11-249C24.12	ZIC5	UVRAG	IGF2	SLC5A1	KRTAP2-3	THTPA	HMSD	LINC00890	HEATR3	AC006116.20	CCDC116	TRIM27	TOM1L2	GNRH1	CSRP1	ARHGAP25	ZNF765	ETV5	PNISR	NAA15	EGFR	SETD1B	MUC22	MMD2	GRAMD3	PCDHGA9	TMEM71	EFCAB3	RGS12	TRIL	ADSSL1	LDHC	BAMBI	TXK	DUSP5	ZNF511	UBN2	CTB-96E2.2	APOC2	IL23A	HMBS	LIPM	G6PC3	TBRG1	ADPRM	LDOC1L	NME5	CLPSL1	HM13	C15orf48	NAA25	NEIL3	FAAH2	OR52J3	C9orf129	FES	PPP1R16B	FBXO9	APOL5	TG	ICK	RANBP1	EXTL3	RP11-20I23.1	CMBL	PIK3CG	SYTL2	SPRR2D	OAT	SLC23A3	MOGAT1	CLK4	ITGBL1	APOC4	TFF3	ZNF343	COA4	RAP1A	JKAMP	LMO4	KRT2	TRIM31	NAP1L1	ZFP14	SLC24A3	ZNF639	RANBP3L	PQBP1	CTTN	UNC93A	GPR25	ENKUR	IFT88	THAP5	BCAM	TP53BP2	ZFAND6	PDE7A	SMAD4	BBIP1	ATP12A	NCOA7	TMSB4X	ARSH	ARF3	LZTS1	SAT1	C12orf71	SMC6	PDCL3	FOXN1	C14orf80	SERINC1	HIC1	GYPB	CACNB3	CLIC2	PIK3C2A	CRACR2B	TIGD7	INSM2	LPAR5	TMEM215	KLK5	LRRC2	ELFN2	HNRNPH1	NTN1	DGKG	VPS41	PRAC2	ZNF614	ALDOB	MON1B	MNDA	PPIAL4F	NLRP6	CDK20	DEFB124	GFY	ARHGAP29	NPHP3	SLC19A1	SPTY2D1	SUGT1	EIF2B1	SNX27	RP5-972B16.2	SPATA6	FCRLA	CEBPE	UPB1	AIM1	CD68	YPEL5	UBXN2B	HIST1H4F	PTGES	ANAPC15	RP11-512M8.5	MKI67	SLC25A32	CCDC127	CTD-3222D19.2	CPNE6	UMOD	HS6ST1	RECQL5	NKG7	CTSD	GLIPR1L1	CCND1	FAM131B	FOXC2	C18orf25	SH3RF1	HSPA6	GPAA1	GPR84	GALNT11	CCR4	ACP6	TRIM69	ZBED3	PLXNB1	MPHOSPH6	KLB	CD276	AKAP4	CPSF7	FAM153B	FBXL6	JMY	CPSF4	NPIPB6	ZNF217	CRYZL1	BBS1	STRIP2	UBR1	GSAP	TRIM32	SLC10A1	CCDC8	RP11-298J23.10	CCDC167	OR51G2	BMPER	OXCT1	MSRA	HCRT	RHOQ	SLFN13	ARHGEF15	DMWD	CELSR1	ANAPC5	DRG1	FAM175A	OR4F6	CTD-2192J16.24	RASGEF1C	CFAP20	ATG4D	SPDYE3	SAYSD1	ABLIM3	NUB1	LINC00521	ZSCAN25	BAX	MSR1	WNK1	RNF224	TLDC1	POLR1B	SLC35E2B	KRTAP10-12	ZFP2	NKX6-1	DNAJC15	LAIR2	GUCY2D	PPP1R3C	CERS3	SLC27A1	TM7SF3	CEACAM7	SPATA45	GSS	DOK3	C4orf26	TOPORS-AS1	COMMD3	HLA-DPA1	FNBP4	CCDC172	GPX8	STX3	CFAP44	GAPVD1	TRAM1L1	MDM4	ZNF442	MAP2	HOXA7	CXorf51A	ZNF8	SRPX2	TMEM191B	STXBP5L	MROH2B	CDC25C	STK32B	H2BFWT	TRAP1	SPATA17	NPY	OR2G6	FCGR1A	ZNF84	BCKDHA	COBL	MCRS1	NTN4	PADI2	ST3GAL5	SAMD15	MOSPD3	KLHL6	BASP1	MAD2L1	BCR	XYLB	CHRNA9	CCDC73	TFAP2A	CALR	MEIOC	AFF4	KLHL41	ZNF10	AC009133.23	GAPDH	NBPF6	OAZ2	NME1	GPBP1L1	ESPL1	KATNAL2	CLEC4M	ADAM21	IK	CPEB2	PRKAB1	OR2A14	C12orf57	MAEL	ZBTB11	ARIH2OS	CAPNS1	IRX4	ITFG2	SLC35B3	FERD3L	MT2A	FIGN	GET4	DDX46	CAPN6	KLRC3	RABGAP1	MED14	IMPG2	CST9L	SDCCAG3	ST5	KREMEN2	FXYD6-FXYD2	E2F6	EVX2	PEX1	PABPC1L2A	PPAT	NAALADL1	TMPRSS5	ARL6IP5	PLD1	FIGLA	PCDHA10	PACRG	IER5L	SLC16A2	FBXO24	RNASE10	SYDE2	TRPA1	C11orf42	RASL11B	CSNK1A1L	HELLS	F13A1	KRT28	OSGIN1	HIST1H4I	TMEM59L	HIST1H4H	PM20D2	MED4	LOXHD1	GPHA2	GRM4	CDKN1B	POU5F2	KCTD21	CCDC71L	BEST2	POGZ	YWHAQ	FCGBP	ZP3	TOP3B	SCARF2	ZNF136	ZNF526	KIT	TMEM9	OR9G4	CCNT2	REV1	ERN1	KCNG2	TNFRSF11B	OR11G2	FABP6	GPX7	HNRNPF	CCDC6	GOLGA4	SLC25A34	ATP6V1G1	MRPL35	RIBC1	CTPS2	FAHD1	UROD	CORO2B	SEMA3E	NPEPPS	ZDHHC1	AKAP10	AGAP2	KCNC3	CCDC174	CAPZA2	BFSP1	ANKRD9	CATSPER3	COL15A1	EPM2A	HSPA9	DONSON	RECK	AVPR1A	SELENOS	GLO1	GRIN2D	TSKU	ITGAE	SHE	PRAMEF7	MRPL39	DTX3	TMEM186	SFMBT2	PCDHB4	TM4SF19	ZNF846	PF4V1	TSPAN16	SOD1	OR5V1	AKAP6	ZCCHC10	KRT10	MANF	SPP1	SCG5	MYEF2	RDH10	AGO3	SCGN	XPOT	SRSF11	HNRNPH3	LGALS14	TTC9C	OR2W1	DAPP1	RRP36	UGT8	TPSG1	C4orf50	CST9	NKAIN4	PCSK1	AQP6	DUSP13	PROSER1	VPS18	CAMK1	STK25	DUXA	CYP1A1	RDH13	WDYHV1	RP1-4G17.5	NUDT2	VSIG8	MAP4K1	TPR	GYS1	KIR3DL1	GFI1	DNAJB7	PTGER2	MCF2L	EIF4E2	RANBP17	KRBOX1	CPLX1	VEPH1	FAM213B	CHSY1	SEMA6D	FIGNL1	CD2	RALYL	HECW2	BBS4	GFRAL	NT5C	GTF2A1L	KCNQ4	ST8SIA4	MKRN2	PRMT2	KRTAP10-10	ANKRD13D	MYCN	POP1	PHLDB3	CCDC182	PHKB	FGR	DEFB4A	MAP3K7CL	MINDY4B	MYO7A	VWF	SDF2	RASL11A	ST8SIA2	UGT1A10	CDC7	SNIP1	PDZK1	CXorf56	MAP4K3	RAD51C	USP14	VSTM4	PARP8	PPP2R3B	TRIM52	PALM	EBP	HERC3	BLM	OR5A1	NOM1	EED	NLRC4	CHST12	HIST1H2AC	MACF1	CDC26	MSANTD2	BTN2A1	RABIF	PSMD6	ZNF236	GABRA4	PLGRKT	BRMS1	LCE1A	ARMCX1	TREX2	DNMT3L	C5orf58	GOLGA6L4	KRT16	OR2Z1	KIAA0895	BDKRB1	TAMM41	DNAJB2	RP11-347C12.3	SYMPK	TRIM5	TBC1D17	IQCH	LILRA1	PDZD8	ITLN1	WFDC8	CCNE1	DGKH	CTNNBIP1	ALS2	MAB21L1	ACTR8	OTX1	STT3A	TLN2	IL17C	PRKACA	MRPS2	NUBP1	GHRL	PMP2	IKZF2	LYPLA2	XPNPEP1	ARMT1	CCDC62	CHMP5	LUZP1	QRICH1	KRT39	GLUD1	CD247	SUN1	CBLL1	C16orf87	HJURP	KRTAP21-1	IVD	SMC4	RPL12	HNRNPC	SAXO2	GTPBP3	ZNF646	CCDC65	MPZL1	FBXL8	CFAP97	CT45A6	FOXF2	PPARG	SFRP4	TOMM40L	LAS1L	OR2T10	FAM167B	ZNF347	ADAM28	FGF13	NRF1	LRRC15	ROMO1	WWP2	LMO7DN	SLC2A7	B4GALNT3	LRP10	SOWAHB	USF2	PRRC1	SYNDIG1	STYK1	CNGA2	SLITRK5	COX7A2L	ZNF22	CD80	FCHSD2	TRIM36	CNPPD1	CDC42EP4	HRH4	MYBL2	CAMKV	EZR	CTD-2135J3.4	ARHGEF6	ATP4A	DIMT1	CTTNBP2NL	FTSJ3	C1QTNF12	PKP3	AANAT	TRPV3	CNIH3	C4orf33	LGALS9C	NIPA1	MED19	SPRR2F	ARMC8	C14orf2	PHAX	MTUS1	HIST1H2BL	ZSWIM8	KLHL8	TUBB6	RIOK3	SMN2	IFNA21	TRIM50	C20orf141	ARHGEF5	POLR2K	CDY1B	ALOX15B	PERP	SPTY2D1-AS1	GP9	WDR6	PHRF1	QTRT1	MEI1	LTA	LIMS1	C20orf24	MEOX2	INSIG2	DENND1B	AMY1B	ERICH4	SCN3A	DECR1	HOGA1	RAB2A	FRMD4A	SLC34A3	TRMT13	EIF4EBP1	NICN1	SRPK1	CLCN5	RNASEK-C17orf49	GPAT2	FAM236B	MLF2	TMEM39B	UBL3	AMACR	TEAD2	ZFHX4	CPNE5	PPP1R1C	KHDRBS3	PDCL	AC006538.4	LIMS2	SAMD4A	DNAJA3	SPTBN4	FNIP2	PMM2	H2AFZ	ACBD6	C3orf14	INTS8	IMPA1	BMS1	MS4A4A	CRYAB	USB1	STEAP4	S100P	DCLK2	SLITRK6	KCTD16	SOBP	SPDEF	RPL35	MAPKAPK3	RAB12	NEB	ETV3	ZNF490	GPR179	NGF	GSDMD	PSEN1	DOLK	RB1CC1	VIPR2	ZNF711	BBS10	HMCN1	CDH24	CTD-3148I10.9	FOXI1	EXOG	FBXO46	TRAT1	COLEC11	GSTK1	GDF3	SLC9A6	ACIN1	PYGB	SORT1	ASNS	RGS22	FPGS	GADD45G	IFIT3	SP9	CCDC68	PARK7	SRRM1	PDCD1	KLF3	FAM198B	SLC13A5	NKIRAS2	DRGX	CASR	PTGFRN	RNF4	GPR132	NFKB1	LOXL2	DNAJC12	IFT43	ZBTB41	SRA1	SRSF8	ADRA1B	SYCE3	CTNNA3	BTG1	KCNA10	BVES	TBCE	CLDN25	LMO1	LAMB4	BPIFC	PSMD13	AKT1	PDE11A	SUCLG1	MX2	C5orf38	ZSCAN1	EPN3	ATOH8	DAAM1	NEIL1	C16orf86	FRMPD2	GUSB	CDKN2AIPNL	STAT6	FAM57B	HINFP	GABARAPL2	ZNHIT2	CCL3L3	COA5	CLGN	ST8SIA5	C11orf63	OR2M7	TLL1	HOXB4	HSPB6	ADGRL3	KCNA2	CERS6	PHKA2	NUDT6	HYKK	IL18RAP	PRDM2	TBC1D30	KLRC4-KLRK1	TRMT2A	CYP2A13	CLRN2	PSMB11	SREK1IP1	SCAMP4	TRIP11	FAM107B	TDG	NOS3	CSTL1	ABL1	VPS37D	LRIG3	FAM111A	FHL2	NFS1	RAX2	HIST1H3E	ZNF121	GJD4	BORA	DTD1	ZNF836	CENPV	PGLYRP2	URGCP	MEN1	CKS2	CNMD	MITD1	SIL1	CTD-2410N18.5	SRR	SERPINA1	PPRC1	TMPRSS7	HECTD2	MTRF1L	NANS	MFSD1	SMU1	KCTD13	MMGT1	DUOXA2	C7orf62	CALML3	MTHFSD	SEMA6C	ZSWIM4	DCP1B	L3MBTL3	PPIH	MAGOH	XBP1	BCOR	BPIFB1	DNAI1	CLDN15	CHCHD2	LGALS9	CNOT10	PYGM	VIM	LRRFIP1	KIF2C	TEX10	HTR3B	FMO4	HES4	C1orf100	OXR1	ZNF764	RHD	ZNF571	PPP2R2C	RP11-561B11.2	RP11-318A15.7	LSG1	PCLAF	PHF24	RNF213	FAM32A	SATL1	ADM5	STAT5A	PNMA5	REC8	MTHFS	RNF225	ARTN	KIAA1522	CD93	DSCAM	C11orf68	ATG9B	B9D1	CDH20	AFG3L2	ZMPSTE24	RP11-360D2.1	STK39	REP15	MT-ND2	ATXN10	EPPIN	ASB18	TAGAP	SCNN1A	DIRC3	THOC2	AP2A1	PEX11B	ZNF177	NARS	DPY30	KIAA1551	PCDHA1	CDH4	TAF5L	SNX18	SH2D4B	C19orf57	PYURF	AGTPBP1	FANCI	MRPL11	TMEM89	GCNT1	KLHL30	SLC9B1	CRK	PABPC3	NEDD9	GJC3	PRR15L	CTC-518B2.8	PIGY	ABCD3	HIST3H3	PPP1R9A	NPFFR1	COX7B	PRKAA1	ANXA2	COL9A3	NAT6	CCL27	TMEM136	MON2	CLDN9	ADGRB3	PEAK1	PLEKHD1	UNC13A	UGT2B28	NCKAP5L	NBL1	FRRS1	RIF1	QTRT2	GBA2	GNAS	TM9SF4	LBP	NR2E1	FCHO1	INMT	KRTAP7-1	MPZL3	FOXD4	ACTR3C	ATP8A2	PABPN1L	LST1	CTD-3074O7.11	CHUK	AWAT2	ADGRF1	ICE1	NUMBL	ZNF20	DEGS2	CCDC97	C2orf69	CLK1	TAS2R16	PTPRF	FCRL5	CACNG8	RFT1	OR8K5	SETD6	KBTBD4	IL3RA	HTRA1	ZMAT4	RGL3	LMLN	MRPS15	SHD	OR5D14	DCAF4L2	SPEF1	ZG16	HILPDA	TCTN2	GNLY	PIWIL1	SPATA24	SLC26A6	MSL2	TGM2	PROX1	MAGEB16	PYDC1	YPEL4	PRDX5	TAF1D	PER1	ZBED2	MAN2A2	MT-CO1	DECR2	CRNKL1	LCN10	WDR53	MIB1	PNPLA5	LAMB3	SNX13	GSTA4	FAM160B1	HHIPL1	HLA-G	DDX42	B4GAT1	KLHDC7B	EXOSC5	IL18	ZYG11B	POFUT2	CTC-260F20.3	TAB2	YBX3	VSX2	IL7	H2AFJ	ARFGAP3	RP11-164J13.1	COPS7B	INSL5	PCBP4	SPOCD1	NAALAD2	DIRAS3	SOWAHC	SCAPER	GAL3ST3	FAM25G	SSMEM1	NFKBIB	MID2	RIDA	RP11-514P8.6	KBTBD13	NOXA1	KIF6	DUS2	ADAMTSL3	OAZ1	HIST1H2BG	AIFM2	NBPF26	BRICD5	WSB2	NMT2	FAM234B	IL31	SYCP2	FTCDNL1	ZNHIT1	KRT71	SHF	NPIPA2	CCDC103	OR52E5	PTPRJ	BLOC1S2	SIGLEC12	TCEAL6	TLN1	TTC21B	CPXM1	ENDOU	ARL13B	PDPK1	NPRL2	TLR7	ANGPTL7	P2RX1	SDPR	OTUD7B	CATSPERD	HBS1L	ZNF302	TMX2	WARS2	PTAR1	GRM5	STXBP4	GAGE12F	OR4F21	C5orf30	UBAP1L	MRRF	CYYR1	DCBLD2	BCL2L15	ZNF428	CNTD2	C8orf22	CEP72	ZNF705G	FBXW8	ARHGEF12	GNB1L	TMIE	PNLIPRP3	OR6C75	CASP8AP2	KRT37	SLCO6A1	PPIB	DHRS11	MAGEA6	B3GNT9	SLC9A4	LSM11	TRMT12	NOL7	SWAP70	PPM1D	TSPAN11	STK32C	MRPL28	NINJ2	TMEM54	LAD1	NRG4	URAD	LRRC59	NUP205	SLC39A7	RP13-347D8.7	YLPM1	TRHDE	NRAS	DDX53	RFC4	CA9	FMNL3	ADGRG2	TSGA10IP	MRPL15	OGFOD3	SHBG	C19orf68	IL1B	SLCO3A1	PRRC2C	TPO	ADH5	TNFAIP6	ACSL1	ZNF747	KLHL36	C6orf201	COL4A5	MOCS1	FOXA1	RP11-287D1.3	PLEKHF1	PSMF1	B3GALT4	SELENOI	MTCH1	DPYD	OR2AG1	ELOF1	CXCR3	ZNF112	PITHD1	CTD-2207O23.3	EEF1E1-BLOC1S5	AGBL2	OPTC	RP11-552F3.12	RCVRN	GPR137	MTMR6	TSPO2	CLEC9A	TSSK3	TNFRSF10A	PTDSS1	AGR2	ERLEC1	RGPD2	AGRN	FXYD1	PPP2R5A	ICAM4	CDC14B	GALT	ARMCX6	FOXB2	PHACTR4	ANOS1	C12orf56	SCNN1B	SRGAP2B	CLN5	ELF1	RP11-729L2.2	TSFM	PSKH2	KANSL2	TRABD	ZDHHC16	UNC79	ZFPM2	RAB11B	LENEP	USP38	MBTD1	COPZ1	FAM214B	FITM1	PRRG2	DPEP1	HSD17B2	KCNK5	APOA5	SARS	MYL5	STMND1	DISP3	PTPN6	HTATIP2	PTH1R	RP4-613B23.5	MEFV	RPP30	FBXO21	RASSF5	XXbac-BPG32J3.20	CSF3	C9orf153	RPS6KL1	AFAP1	NECAB2	TRDMT1	ZNF141	MS4A18	SLC39A3	TRMT1	GPR62	KLF2	RAB2B	DYRK1B	RAD54B	RP11-296A16.1	KNL1	PLGLB2	CEP44	TRIM40	CCNA2	PCDHB7	KIAA1462	TRUB2	WIPF3	TMEM256	AJUBA	SHOC2	FGFR3	PLEKHG7	SREBF1	UHRF1	CSAG1	GZMM	EGFL8	TP53TG3B	FLNC	LINGO4	C1QBP	RPA2	FKBP11	OVOL3	TMEM106A	PTH2R	TMED4	BOD1L1	MAOA	ASTN1	SLC9A3	PPP1R37	RPL10	CDRT4	PRR4	KDM1A	CUX1	HIST1H2BF	ATXN2	SMIM12	BEST3	IGFBPL1	RPS13	UBL4B	FKBP1C	TRIM39	SUV39H2	CUL5	C11orf91	ZFAT	ELOA3C	DRD4	CHAF1B	DEFB103B	EXT2	CTSS	DNAL1	ENOSF1	ZFP36L2	GPR33	JRK	B3GNT7	RP11-435I10.4	BCL10	ISG20	EMC6	WDR48	NPC1L1	MYO5A	DCLRE1C	RPL36	HSPB9	EIF1AD	OR2M3	ABCC5	AKIRIN1	TERF1	OLFML1	FAM49A	CERK	ARHGDIG	ANKZF1	PPM1K	SENP5	ADAM23	PRSS56	ACOT1	POLA1	LOXL4	TMEM167B	HPCAL1	IRF3	ITPR3	MRPL58	CTD-2207O23.12	PRDM4	MUC15	CCDC39	GLTPD2	SMUG1	PCDH7	ASPRV1	SFT2D3	DUSP27	ROGDI	OR51A7	MRM3	TRIP13	C1orf131	NANOGP8	CHRM1	OCLN	LRRFIP2	SEL1L	GATA5	ZNF746	LEXM	DUSP6	PRR14L	SLC38A5	GRIN2B	SLC38A11	SLC25A10	EEF2K	ARL9	SLITRK3	LMX1B	CTD-3214H19.16	LYN	PITPNC1	C10orf107	PLCB4	C2orf15	VTN	TAF6	PNKD	LINC00998	FAM46D	SYNPR	MAP3K5	GJD3	SPATA33	RP11-474G23.1	MTHFD2	MLANA	ANGPTL5	RSBN1L	SLC25A13	ANP32A	OR10H3	DCAF10	GPR82	ZBTB7B	CXorf40B	SH2D1B	UBOX5	AP2B1	KIAA0355	CT47A8	TACR2	ZNF575	ZNFX1	FAS	SRP9	WDR88	NT5E	NRARP	TESPA1	CELF2	SNAP47	PIGR	ITGA7	COL6A1	TTC39B	SMIM11B	IGSF9	PLSCR5	TEKT5	PEX11A	FGF6	GPS2	TBL3	A4GNT	PRR23B	CDC42BPG	TAAR1	CDH3	PDF	SEMA4D	DTYMK	CDC16	FAM103A1	FCHSD1	BIRC3	TRIB3	DBX1	CCDC158	PAX8	HIRIP3	CCS	PDC	C5orf47	PATE4	URM1	ZNF3	MTFR1L	PHF5A	ANKRD24	CCNG2	ZDHHC15	RP11-1099M24.7	DET1	COX6B2	PGC	CD160	FAM83E	LLGL2	KCNS3	SRSF6	BACE1	CPT1C	GNRH2	PPP3CC	DNAH12	DRP2	TGFB1	DLK1	CTB-50L17.10	RHOD	RHPN2	CCP110	RPL27A	ELOVL1	ARSI	FAM102B	DHX38	OR10D3	RP11-140L24.4	PRKD2	RXFP1	NSD1	GPR39	PLS1	CSE1L	UBE2D1	TMEM87A	HMGA2	FAM47C	HPCAL4	TAF7L	TMEM141	C16orf54	CRIP2	CCR6	ZNF251	CHCHD4	CCDC78	PEX10	OR4F29	NDST2	WDR92	RGS16	E2F8	NDUFAB1	FRA10AC1	ZNF426	E2F2	CASK	PI16	VRK2	TAOK1	GRIA1	ATRNL1	SAXO1	LRRN4	GPLD1	SNAI1	TOMM7	BUB1B-PAK6	HOXA13	DOCK6	TMEM132A	PHF10	KIF11	INTS6	CCDC28A	LOXL1	OR5AN1	MASP1	RP11-400G3.5	EPS8L2	C3orf22	C6orf1	PMM1	WDR81	ZNF843	ESYT3	COL11A1	PRMT1	TERF2	ATP5I	TMPRSS11E	GABRG3	CREB3L1	CCNG1	MAP3K1	NR2F2	C11orf16	ACAD11	PEX5	COL4A4	KLRG1	AGXT	S1PR5	FSTL1	DNAJC27	WDR87	ACOT11	ZNF134	MPST	OSMR	MC4R	LTB4R	ENO4	DUSP14	PCDHB12	TMEM60	POLL	SPRY3	SPRR1B	OCM	SPDYE1	ASPHD2	ZMAT5	MARK4	TYRP1	ZNF438	DKK3	NPL	AGK	CCDC86	LRRC57	FAM168A	ARRB1	TAF1B	PLEKHH3	NKX3-1	ZBED6	CDC14A	SGK2	MAPK8IP2	FBLIM1	NXN	NOTCH3	GEMIN8	RPTN	SERPINB2	COL5A2	ADRM1	RNF167	PABPC1L2B	NR0B1	SNRNP27	CPSF6	MYLPF	ATP13A4	PPM1M	HNRNPCL1	EIF3E	OR5M9	CFHR1	EPM2AIP1	FLOT2	C21orf140	MED25	SOS1	CTC1	DMRTC1	C2orf83	MAS1L	C1orf123	CIITA	SCN1B	HNRNPLL	SPATA6L	ANO7	MUC21	RP11-467J12.4	RP11-446E24.4	FMC1	EIF2AK3	RP11-235E17.2	NEFL	C2orf61	COL3A1	BTN1A1	DUSP18	DNAH5	ZNF142	VTI1B	HSPH1	BDKRB2	CXCL17	FAM156A	SRP54	LRRC8A	PALM3	C1QL4	TGIF2	PTRHD1	FRAS1	ZNF562	SEC11A	GOLGA8G	ARL5B	MITF	NELFA	DLEC1	BTBD17	PPP1R35	SRPK2	TBC1D10B	DPH2	ZNF382	C1orf53	NME8	TBC1D3E	TMEM74	PNPO	PSMD14	SLIT1	PSMC4	ZFAND3	JARID2	OR1D2	SERGEF	C2orf16	CABYR	WDR60	TNFSF14	LYPLAL1	AASS	ELF3	RP11-310K10.1	OR6C68	PRR5-ARHGAP8	CPEB3	ADAMTS12	COMMD10	TMC8	RHPN1	JOSD1	ITIH3	FAM193B	LHX9	ANKRD28	MRPL46	RBAK-RBAKDN	CEACAM6	HEXIM1	SPCS3	UGT2B17	ISG15	TMF1	RORA	GABRR2	CAPN14	PCDHB3	TBP	CLCN2	EXO1	CFAP99	PITPNA	C22orf31	MPHOSPH10	CACNA2D3	GTF2IRD2B	APELA	MAPK12	CHTF8	IDH3A	PITRM1	THEMIS2	SPOCK1	FAM25A	RALGAPA1	RECQL4	IL31RA	CACNG3	POLR2B	SMIM18	PTPA	ZNF578	ALPK3	SCGB1D4	MYL6B	MYO19	ZNF761	ZNF253	SMG1	KCNK7	PIFO	ELP5	KDM2B	ADI1	MPV17L2	KCNA3	EPHB2	RPL5	SMOC2	IL13RA1	ARVCF	SIPA1L3	FOXL2	OR51F2	B4GALT2	AP1S1	MED17	GP5	TMPRSS15	EEF1B2	LHX4	SMIM3	PCDH9	WDSUB1	RPL18	SNURF	UNC119	HDAC8	VAV1	TM7SF2	PCK2	MAT2A	ADAP1	GTSF1	LRRC28	EFNA3	CABP2	SLC7A4	ARL5C	GRIA4	CENPP	TOB2	GABPB1	CLCN6	NAPSA	EXPH5	TP53I13	SAMD3	OR5H15	RIN2	KRTAP10-7	VAPB	ABCD1	ATL3	VEGFB	PKIA	RUVBL1	HMGXB4	CCDC88A	TAP2	GJA10	TMEM268	SPOP	CSNK2A2	JAK1	QPRT	HECA	MLIP	RAB3C	RNF123	CA1	SLC25A23	GLRA1	OR2T3	INTS2	PXK	PCBP2	RIBC2	ATRAID	PAPSS2	ANO6	ZNF420	C16orf71	HIBADH	NCOA5	FAM189A2	C19orf66	PPP2R3A	SLAMF9	OR4D9	FOXN2	KRT8	ERI3	MRPL34	CRLS1	TUFM	CHRM2	TMEM135	MORC3	ADRA2A	PPP4R3CP	CYBB	LNP1	C4orf3	SMARCA2	TNIP1	UBTF	CDKL4	G3BP1	KRT78	TMC1	SH3PXD2B	BBS7	ACSL4	ZNF106	EEPD1	ETV4	CGB1	EDN2	RDH14	UBAC2	SQSTM1	TAPBPL	UBQLN3	KAT2B	OR10P1	C11orf45	FAM187A	PRELP	TUBA3C	NSD3	LDLRAD1	TOM1	TRPM4	SUMF2	PCDHGB2	NECTIN1	ATXN7L2	SCAP	SLC18A1	TMEM53	KDM7A	CD1E	CD34	SLC11A2	NMNAT2	PANK4	HGFAC	PLPP5	EZH2	SKIL	CWF19L2	OR14A2	SLC9C1	HMG20B	TMEM189	COG8	DNTTIP1	LRRC30	ZNF597	JRKL	PRUNE2	UNC50	SCGB1D2	TFF1	NINJ1	ACVR2A	CUTC	TSSK1B	ZNF57	GDF11	EMC2	CITED4	SCP2	SCAF1	DTX2	CPNE7	C6orf136	BAIAP2L1	LMTK3	PABPC1	KLF6	KCNN4	CDK7	ATCAY	JAG1	MAP3K2	APOA4	MAD2L2	PNN	PPP5C	HIBCH	RAPGEF2	ZNF454	RNF216	DYRK3	SYVN1	MLLT3	ARGLU1	P3H2	GPATCH1	RWDD4	SULT1A2	RORC	C1GALT1C1L	SEC14L2	ZNF559	RRAD	HES3	IDUA	H2AFX	RPL7L1	HAPLN3	RPS27L	TUFT1	SDK2	RAB41	SERPINA6	DDA1	TCTN3	LAT2	FREM3	MYLK2	PIWIL2	EFTUD2	NOL4L	DAW1	HOXD10	TMPRSS4-AS1	MBOAT7	HDHD3	BSDC1	CTAGE15	TTC9B	LSM3	PLAC8L1	MYH8	MTDH	STX12	SF3A1	TP53RK	STAM2	BFAR	ERCC6	FUT1	RBM39	CSF2RA	SHISA6	C3orf67	EXOSC4	ZBTB7C	RWDD2B	AMZ1	KCNH3	MAT2B	JUNB	MROH1	ASPSCR1	CPTP	FOLH1	AC073610.5	CXorf36	RP11-447L10.1	GABRA2	MRPS21	NUBP2	EHF	ANKRD13C	AASDHPPT	LGALS16	MAPK15	ECHS1	CEP76	DEFB106B	GGT6	EDEM2	CEACAM3	KRT6A	FANCB	POLE4	GLYATL3	ZNF705B	SEC63	CD209	CTRC	SLC2A4RG	SPRR1A	DUSP26	OR5H14	ENPP6	TRO	SEMA6A	IGSF1	RBM27	PPIAL4C	FER	OR2AG2	CD8A	CCDC183	RPL23	PRELID3A	RP11-65B7.2	DNAJC18	PIK3R4	SPARC	PRAMEF15	ENPP2	PPP1R18	PPP1R12C	SPPL2A	WDR82	FAM47E-STBD1	DLX1	CHP2	POLDIP2	COQ6	GUCY2C	AC037459.4	PXDNL	PODNL1	CNTD1	DRD5	ESPNL	ZNF772	SF3A3	RAB33A	GABRR1	NLRP13	PHYHIP	ZNF296	TTC23L	CROCC2	MAP1B	CSGALNACT2	GMPPB	FXYD5	CDK10	BEST1	TMEM79	GBE1	TMIGD1	PITX2	SERP2	RP11-51F16.8	INTS9	KLRG2	ACTR6	RGAG1	IGSF22	RP11-216L13.17	PROM2	DEFB1	RIT2	CD5L	RPRD1A	EPHA2	OR10AD1	ZNF629	XXcos-LUCA11.5	OR51V1	MADD	ACOXL	PROB1	PADI3	FXYD7	KCNQ5	STEAP2	IRF2BP1	ASPH	CTD-2116N17.1	TDRKH	AXDND1	UBTD2	ZNF404	S100A14	SEC23IP	ZNF185	IGFBP7	VOPP1	MRPL49	MYB	OAS3	C11orf70	MAST1	DKK4	PIK3AP1	PCDH19	NKAIN1	HLTF	DENND2A	STAT4	CYP2S1	IFNL2	LEUTX	OR4M2	FXYD2	MORN4	OR2A2	FCN3	C15orf62	STX7	SNRPA1	NRG1	ZBTB24	UCKL1	DENND6A	CCDC36	MED10	GRHL2	XXbac-BPG32J3.19	WSB1	RP11-514P8.7	HSFX1	OR1L4	ACO2	OAS2	SIGLEC9	DDX27	SEC62	FBXL20	CAPN8	MVD	SPATA31A3	AGTR2	RHCG	DDX49	NMU	SERP1	JSRP1	PTRF	IDO2	KRBA2	STRBP	FAM83H-AS1	CFAP36	TOR1B	OR4N5	FADS6	MYOF	LYPD6B	RBM4B	MYBPC3	IFNA4	AMIGO1	RNF141	GNG5	GSTA2	C1orf64	PRTN3	WASHC1	LGALS4	TAS2R38	ETV1	CHCHD6	MAGEH1	FGFRL1	GOLGA8J	NAT9	ZKSCAN1	TMEM42	YY2	TBK1	PLA2G2D	STPG3	REM1	OSBPL3	IQSEC2	FAM193A	RAB28	AIMP2	RAB43	USP17L29	HMGN2	UGT1A7	ZNF682	EPB41L1	TSPAN15	CEBPZOS	CES1	SMAD2	GRIK5	LY6H	KRTAP6-1	KLHL7	PDE8B	IRX3	PGR	DBP	RPS4Y2	HBA1	MSMO1	FGF7	ZC3H6	KCNK3	DENND2D	RASGRF1	RGN	DUSP1	TSGA13	ARHGAP35	C12orf74	TMEM147	ZNF628	RIC1	F5	CPA1	ZNF626	RBM15	SLCO2A1	TBC1D9B	NIPSNAP3B	NANOGNB	MYLK3	CLEC19A	SCGB2A1	SMCO2	ALPL	SLC6A13	FAM155B	ADAR	MRPL30	ZNF7	CDH18	HBEGF	PRAP1	IFT22	PRAMEF17	SETD1A	VCX3B	TRPV4	PSMB2	OSCAR	TSPAN13	FAM78B	NBPF10	TFAP2C	SMIM24	RHBDL1	FAM180B	CREB1	PRDX1	SERF1A	CDR2	SPATA19	PASK	ZNF696	ZNF232	RPL36A-HNRNPH2	C1orf198	STMN1	PIDD1	MRPS30	TOE1	PCYT2	SLC35D1	ABCF1	PRPF4B	MKLN1	SETD3	PABPC4	KCNMB4	ENY2	MTIF3	CLYBL	TBL2	PARM1	SLC5A6	KRTAP10-9	CTNND2	BEND4	GCSH	ZFAND5	TMEM165	NEO1	ZNF776	IL36G	HIST1H3J	TMEM230	ACOT2	ZDHHC17	ACSM3	ZMYM5	SLC26A9	MYBPH	PDGFRA	RABEP2	AGL	ABCA6	ABHD2	MTMR3	H1F0	SLC25A1	GRAMD4	OR8G5	CYR61	OR6B1	AFM	LAMC3	TMEM178B	SLC3A2	TP53I3	OPCML	COL4A1	CDYL	ACVRL1	BMX	IQCF2	PPFIBP1	GCSAM	SLC26A4	KIAA1143	DR1	UBR2	C1orf145	CHTF18	RAD50	RPS9	CRX	ILF2	CDC40	FAM81B	ST6GAL1	TUBA4A	GRPR	AATF	RALGPS2	OR4F5	CDK17	CCDC152	ZNF768	PARG	MIER1	PBOV1	SLC25A22	SIGLEC1	RHCE	WDR59	ZNF444	MRNIP	C20orf144	SRSF12	POM121	AIP	PPP1R1A	ABCB1	HTT	EIF4A3	CDC42BPB	IDH3G	DYTN	C19orf25	TOMM5	GLCE	OR52A1	EIF2D	RPL8	CLPTM1	SNX31	PKNOX2	HCRTR1	PGAM5	SLC30A8	DTL	FBXW7	C19orf71	SYS1	KCNK1	ILK	GABRA5	COX15	PSMB4	PILRB	SCIMP	TIPRL	NEU2	MTSS1	ADA	KANK2	IFI27	XK	OR6K2	GCG	FAM26E	RP4-539M6.19	ATP1B1	ERAL1	ANXA6	C4orf47	PPP1R3E	NOL6	LLGL1	HEMK1	ITGB8	IGSF3	SLC43A1	KRTAP19-7	CLDND1	WDR24	COQ5	VPS28	TEX9	RNF39	KIAA0232	CHRNA3	KRTAP1-4	ZNF226	CYP4F22	KIAA2026	RCAN1	AC004381.6	AEN	EIF3K	ZNF91	TOPBP1	KRT25	ZNF202	GMFB	RERE	AK1	AK5	CSH1	GNB1	EPG5	WNT11	RIMS4	C11orf74	MYO9A	EMILIN1	ATP6V1B1	MCFD2	MGEA5	CD36	SCIN	DYNC1H1	MSRB3	ZNF74	RIOK2	PPIL6	HLCS	FAM46C	ANLN	SYK	CENPN	C1orf226	CRMP1	SLC8B1	ARHGAP26	PLXNB3	VPS11	TMEM102	TMEM121	KSR1	BTG3	KIF5B	PRRC2B	INSL6	PSMC3IP	FABP2	NWD2	OR2A7	GCAT	SLTM	USP17L10	COG7	UBE2C	GTF3C3	UHRF2	GNB5	SELPLG	XRN2	ZNF773	PRAMEF13	ANKRD54	POLR1E	SLC25A47	GH1	EIF5A2	MCEMP1	ARHGEF3	LALBA	MARS2	SLC7A14	NPM3	WWP1	RBM33	CDCA5	NCBP2	ELMO3	TTYH2	NCCRP1	STX2	TBR1	UTP23	PAXBP1	HIST1H2BC	SPSB1	ARHGAP39	RP11-603J24.9	CACNA2D2	TMEM35A	CSF1R	VPS51	SNPH	FAM175B	ICOSLG	TMEM74B	NFU1	COA3	KLHL17	CHADL	GATAD2A	BCORL1	ZBTB8A	GRIK4	DEFB103A	SLC1A4	CH17-360D5.1	SORD	RFX8	C11orf57	TMEM209	SLC17A7	ZNF320	DERA	EIF3C	INA	ANKRD45	PACSIN1	CTD-2006C1.13	MRPL19	FAM71B	BACH2	ZNF34	FDCSP	MRAS	USP17L5	CLDN23	EFNA2	ZSCAN29	NOXRED1	DGUOK	LILRA4	GLRB	EIF5	ARL4A	OR2A25	ZNF845	RBM12B	HSD17B3	TBKBP1	SOX11	DSCC1	MAGI3	RCBTB2	ADRA1D	RND2	PRG2	KRTAP5-2	C21orf62	MT-ND3	HCN1	CCDC192	MROH9	KIF7	PRPS2	COX4I1	BHLHE40	LDLRAP1	RP11-277P12.6	NSD2	RBM42	VSTM5	A4GALT	CENPW	MPC1L	MTM1	RP4-583P15.14	ELF2	POM121L2	FOXR1	FAM186B	CNBD1	TMIGD2	NDUFAF1	GDAP2	GLS	ADGRG1	NDUFA1	SVIL	CCDC13	ANP32D	CLCN4	FLCN	MARCKSL1	PRR5	CLASRP	SMARCD3	TMEM210	GPD1	UBE2O	C1orf141	KDR	TMPRSS11B	GRIPAP1	RFPL4A	FGL2	SRGN	C1orf74	GSTCD	LIMD1	CAPN7	EFNA1	PDE12	CDH26	FAM162A	PRAMEF25	CALCR	SDR42E1	PLPP4	INHBB	SH3GL2	HIST2H3C	OR2W3	LSM4	INIP	ZCCHC9	CXCR6	CTNND1	FAM205C	UBALD2	TIMM8A	RAB10	TMEM110	GDPD5	NRN1L	CKMT2	CYB5B	ADM	ABHD6	CSN2	CD9	RAVER1	FAM167A	TDGF1	ZNF326	FOXD2	ZBED9	OLFML2A	ARMC5	CDR1	ACSBG1	CAPRIN2	C12orf4	ZNF93	PSG6	MRPL14	ELFN1	DOK4	RP11-540D14.8	ZNF525	ZC3HAV1L	CCL16	VAMP4	VTCN1	LCN1	RNF103	RIMS3	ZNF554	TCP10L	CHST11	RBMS1	DAG1	ARPIN	FBXO17	GDAP1	CDCA4	RDX	CTSH	DCAF4L1	FAM180A	GPT	FLRT3	COPA	FRMD4B	CEP250	PPFIA2	GK5	NTS	TIGD3	IL22RA1	RAB13	RP11-33O4.2	GGTLC2	CYB5R3	COMMD3-BMI1	PELO	CEP57	SRP14	CASC10	THSD7A	CPA6	SNRPB2	ARSA	RARRES2	CABLES2	SLC37A2	FAM126A	CPB2	CFAP58	GLYATL1	ZMYM1	CALN1	UGT3A2	RAMP1	ETFDH	PSD	SULT1C3	DNAAF1	TMA16	DIDO1	FEV	KCND3	SUOX	FAM43B	NR3C1	NOV	FILIP1	ATRX	EDDM3B	SCAF8	ABHD12	PYGL	CACYBP	MPP6	SNCAIP	DNTT	LIMA1	LIMK2	PHF8	DNAJC7	RGCC	DDX39A	RABGAP1L	METTL9	UBA6	FUZ	LPAR4	ATP6V1G2	C11orf95	ZBTB38	SPDYA	SMAD7	NR1D1	FAM127C	ZHX1	NPBWR1	CCDC40	KLK6	LRRC10	ASB13	PTGER4	LSMEM1	KPNA2	RSBN1	API5	KLHL40	RRM2B	LRBA	ARL6IP1	EEA1	TENM4	PDGFRB	APOBR	SUPT6H	CYTH1	TERF2IP	ZIK1	PNMA2	RBMX	PLAC9	MDH1	BRCA1	KLF5	SH3GL1	ICAM3	THOC6	VANGL1	RPL11	NFE4	FAM45A	COLEC10	IL11	SLC25A40	HBP1	ARHGEF18	IQCF6	AVP	EPHB3	LDB1	TAS2R19	SLC23A2	IDO1	OR2J2	OR9Q2	MT-CO2	COL6A6	VNN3	R3HCC1L	COL23A1	LPA	YAF2	MAP4	IL25	C15orf53	GABBR1	CCDC25	CRYGN	PSMD2	TMEM269	ITGAX	CTD-2132N18.3	PEG10	CYB5R4	KIF13A	KCNJ18	TXNRD3NB	SRP72	TRPM7	CAMP	POTEM	CEP63	MCC	REN	CLDN17	APOBEC3D	AMT	ABO	TBC1D28	UFD1L	GPRIN2	CYB561A3	MXRA5	ITGAV	SDC1	KAT6A	DMP1	TSNAX-DISC1	UNCX	RAET1G	ONECUT3	TMEM38A	FSD1L	HDAC9	KIAA0319	CD55	PLEKHG2	C1QTNF9B	C1orf189	ZNF680	USP5	RITA1	RIIAD1	SERINC4	OR6C3	CYP3A43	IZUMO4	PRKCD	RTKN	YES1	BEX4	USP17L30	SLC41A2	LMBRD2	CCL20	ZNF429	FAM110A	KLC3	RPL22L1	C19orf81	C6orf203	AF165138.7	TMEM72	PCYOX1	DAB1	PDCD1LG2	OR5D16	HNRNPA0	LAX1	TPH2	RADIL	CTC-487M23.8	WFDC2	RNF113A	CTTNBP2	RBMY1B	CCDC15	ZBP1	TMEM200B	ZEB1	SOCS3	SLC12A5	JPH3	CXorf66	SMARCE1	C17orf100	KLHL23	CDRT1	R3HDM1	EGFLAM	CHPF	RWDD3	ELL	ZBED1	C1orf162	FIP1L1	MRPL36	ZNF175	CAMK2A	AHRR	C5orf15	GPRC6A	PRDM7	RBM11	S100Z	CDKN2AIP	RFPL3	GRIK3	PIGQ	TMX2-CTNND1	ZNF793	S100A10	CYP2R1	FAM220A	AP000304.12	ZSCAN26	ESR2	ABRA	WWC2	IL10	ACRBP	UBE2B	SPAST	C10orf76	MRGPRX1	SSX2B	OR2T35	MFAP1	MAP3K19	ZNF687	GNAI3	OR1G1	PHLPP1	JADE2	KIAA1586	INPP1	CTAGE9	RAB8B	PLXNB2	KRTAP9-1	TBX3	OR51J1	STX10	TMED5	LRRC66	TFPI	UNKL	SPATA13	XPO1	SPIB	PATE3	KIF5C	CNKSR3	AC003006.7	FAM210A	COL4A3	ZNF480	ANGPTL3	PRDX4	ZNF582	TOX4	ZRANB2	CNN1	ZBTB45	SLC9A3R2	OBSCN	RSPO3	DNAJC17	CT62	CFP	SMC2	TBATA	LMX1A	ZNF788	WEE2	SSX7	PEX2	NOL9	LRRD1	MELK	KLHDC2	DCLRE1A	FBXW2	GCLM	INPP5D	PRPH	TSSC1	TTC39A	CDHR2	KIAA1549	SMG5	GK3P	C3orf18	KRT84	SYNE1	PTGS1	TLX3	OR8G1	CFHR4	TCHH	ATXN3L	AC005324.8	TMEM18	TNRC6A	PPM1E	RPGR	KLK9	NUDT19	TRIM21	SFXN3	HTRA2	PDGFD	HAS3	ZNF398	GSK3B	OCA2	PRORY	PDS5B	REXO2	FOXD3	CLSTN3	PLA2G4D	CCDC191	ERGIC1	GCN1	TCERG1	C19orf33	GMFG	PADI4	C3orf58	CALCB	TRPC7	RALY	LUM	SLC7A2	HOXC9	WDR61	PRPF38B	CACNB4	MNX1	WDR33	RIPK4	DNM2	C10orf35	HACD2	CHRD	CFAP70	GRASP	OR11H12	NETO2	APH1B	DCTN2	TUSC5	CADM2	CFAP206	AMPD3	U2AF2	MAPK8	HNRNPH2	DHRS7	TRIM15	APLF	GSTM1	ADAMTS1	LINGO3	SNTB1	ADIRF	SFR1	PAQR9	RGS6	OR5H1	HIC2	KCNK16	CGNL1	ZC2HC1B	SVBP	SHISA7	DNAJC2	OGFOD1	CDHR5	PRAMEF26	WDR73	RP5-874C20.8	PPM1A	CALCRL	C8orf74	NFIC	TRAK1	HIST1H2AK	PRSS23	KIF26A	TIGD5	TATDN2	AC084219.2	ZFP92	ZNF786	C9orf47	CBX8	SPINT2	RP11-15K19.2	RIMS2	TRAPPC9	C1orf127	PRIMPOL	CAPN10	ARG1	ABCC3	AICDA	DCAF8L1	APCS	MIGA1	LIPH	POMK	LATS1	ATP5C1	FOXM1	CHCHD3	F2R	CHMP2A	AURKA	PSMB7	NUFIP2	EREG	LUC7L3	KRTAP10-5	CDK5R1	ATP5SL	TMEM9B	IL13RA2	TAOK3	TTC30B	CAGE1	SAP18	LOR	SOD2	BRIX1	ZNF165	CTC-512J12.6	HSD11B1	ATIC	CCL23	KRT9	CTD-2583A14.9	OC90	MSN	PCBD1	PCDHGA6	SLC29A3	IRX1	NDUFS6	ZNF709	SERINC5	HIST1H2BN	ASH2L	NELFE	ZDHHC9	SHTN1	BCL2L14	HPF1	ARMC3	VAX2	CTD-2561J22.3	DLGAP4	CYP24A1	CYSLTR1	CXorf65	IMPDH2	TST	GLYATL1P3	CNR1	TMEM262	STYXL1	ABCB8	DLG3	GREM2	MYO1H	CTD-2545G14.7	PRR20D	MAGEA2	TMEM127	TYMS	OR6B2	BRSK2	ADAMTS14	COL5A3	FBXO30	PAX2	GLDN	TEX13B	RNF122	INTS12	PDXP	FAM92A	MALL	SGPL1	OR2AK2	SERPINA5	GPKOW	ADGRA2	GAGE12B	PFKFB4	SAMD13	ZNF385D	ZNF839	TFE3	COPE	MGAT1	LRRC36	PLCZ1	EIF2S1	ACADS	SUPT5H	NISCH	SYNGR4	LIG3	DPF2	DEFB110	HNRNPM	OR56B1	CCT2	CFHR3	IFITM10	LAMA3	TMEM161B	PRSS46	PIK3CD	TXN2	TCF25	MAP2K3	CHST1	CHPF2	UCP2	PTGER3	KCNB1	MYT1	GOLGA5	HPD	C7orf33	PDLIM2	ARPC2	HNF1B	ITPRIP	PDCD2	KXD1	ASTE1	C8orf4	MBD3L1	BTBD7	FRMD3	PHGR1	NSRP1	EMCN	SIGMAR1	OR5M10	VAMP7	BGN	OR51I1	PCDHB2	GPR156	TIGD1	FOXP3	THEM5	OR5AU1	WDR25	OSGIN2	GCA	C11orf84	PAH	LBH	HEATR5B	GAGE10	BAIAP3	OR10S1	MLN	ZNF473	TNNI3K	ZNF791	AKAP13	TFDP3	CMPK2	ADAMTS16	CALHM1	DPP10	LPIN1	RPL21	ABCA9	LZIC	GOLT1A	NRG2	TMEM257	TSHZ2	CAMSAP1	RBM10	HDAC5	FOXC1	GAS1	FIG4	HMMR	LRRIQ1	DDX3X	CRTC3	ASMTL	SLC17A9	EIF2S3L	CCNY	ZFP36L1	BICD1	SNX8	KRT15	MERTK	LRP4	MTRNR2L5	TBCB	MYO1F	SIDT2	PDZRN4	C1QL2	GALNT9	OR13C8	CTC-429P9.4	TOMM22	PROZ	PSMA1	ANKRD53	VPS4A	BCAR1	MRPS25	NUP160	IMPA2	MMP3	TMEM2	LEPROT	GPR158	USP43	DDX54	PROSC	SCNN1G	VEZT	AMELX	BLCAP	AS3MT	RSPH6A	MUTYH	TROAP	AP4B1	MICU2	NDUFA10	OTUD3	KRT6C	DNAJC25	POU3F3	LRRC55	MGAT5B	EIF5A	TRAPPC11	ASCL5	IGDCC4	CPS1	PTGER1	GPATCH11	STARD3	MAIP1	CNOT1	FANCD2	USP20	TSPYL4	GALE	AP4S1	TYW3	GMIP	EPCAM	SNAP23	CFAP157	NUDT13	ANAPC7	GKN1	NDUFC2	ADRA2B	LGALSL	DDX10	DCT	OR51T1	CACNA2D4	PRRT3	ZBTB18	SMURF2	LYPD8	EBLN2	PRPF18	ECT2	TRIM35	RP11-201K10.3	UST	PWWP2B	KCNC4	L1TD1	RAB3D	PSMA8	CFAP46	ALB	CTNS	MPP2	GLT1D1	GSG1L2	HDC	CTD-2545M3.6	IBSP	LYSMD4	ANKLE2	SFPQ	RIC8A	KLRF1	CD72	GDNF	HSD17B6	VKORC1L1	TINAGL1	NCR3	ARHGAP40	APITD1-CORT	CLEC4C	PFKFB2	PCNX1	BRD9	PTPRD	SCAI	RP11-77K12.1	TMEM65	CEACAM21	PQLC2L	CMTR1	TNNC2	ST8SIA1	DENND4A	GNL3	CCDC148	AGPAT3	LCE3B	TFDP1	RAB1A	ZBTB44	PECAM1	ATXN7	TGFBR3L	SEZ6	KLF17	LRRTM4	STYX	CRISP1	MGMT	AC138647.1	ISLR	CYHR1	MYLK	STX16	METTL26	PNPLA4	SRRT	CENPC	ZNF233	WRAP73	SRP68	IL17RC	MYL1	GTF3C1	CLIP2	HRASLS2	CBY1	CRLF2	TRIM49B	LRMP	MAP3K14	OR52N5	MTRNR2L7	DEPDC5	P2RY6	ZNF235	ITCH	CCDC141	SLC30A10	CENPT	AGAP6	CNNM1	PBX2	IL37	KANK3	PPIL3	TRIM49D2	GRM1	CHD6	CREG2	TRAF1	SEC14L4	BTBD19	OR8H3	SOX6	HTN1	FMR1NB	CCL1	DLX2	SMIM22	SPTLC1	NHEJ1	CAPNS2	TTC17	ATR	AHCY	PLCL1	SLC12A1	CLK3	ZMYND19	MEST	SATB2	CHERP	ATP6AP1	ARHGEF9	UBE2G2	TAS2R31	BANF2	MED27	BNIP3	EPS15L1	NUTM1	ZNF324	CCDC102A	TFB2M	PODXL	ATP6V0E2	WDR13	AQP2	IL2RB	SRPK3	PLA2G5	JADE3	DAD1	MFAP5	MED13	BCL2L2-PABPN1	TRIM6-TRIM34	MAGOHB	STK36	TSSC4	RP5-1021I20.4	MTMR8	R3HDML	DNAJB4	FAM25C	ZNF671	HOXC4	CYB5R1	NCOA6	DUOX2	APTX	ZSWIM3	SLC26A10	KDELR1	PRKCE	PAMR1	IDE	RP3-370M22.8	C11orf49	FAP	NUP155	PRDM16	GTF2F1	TMEM208	OGFR	POTEB2	TANK	TARS2	RELA	BANP	DDHD2	TMEM117	PLXNA2	ATP6V1G2-DDX39B	SLC1A1	YAE1D1	POLR3A	AREL1	OR4D2	SLC12A8	NR1D2	SAA4	C4A	MS4A14	SCX	DBF4B	DYRK1A	JUND	KCND1	GEMIN7	HIGD1C	HSPA1B	CILP2	SPRED3	GLE1	DLEU1	TMEM171	PNO1	GUCY1A2	PNPLA8	STX4	CEP112	MKRN2OS	HCK	MTRNR2L6	CER1	SPACA5B	TEAD3	CYP17A1	CTSL	STEAP3	FAM231A	NALCN	MLH3	RNF19A	OR6Q1	ILKAP	EMID1	FUT3	PTTG1IP	LBX1	TISP43	LACC1	RTN4R	ZNF487	PAG1	TCF20	CNPY3	SHMT1	FASTKD2	SH3BGRL2	MYH10	PLVAP	ABCA8	RAPGEFL1	SRSF3	C3AR1	DLX3	ZNF548	NEU1	GPR85	OPN4	ZNF462	MTO1	ZNF207	SLC36A3	CACNG7	HGF	RIPK1	MRPL44	PEX12	TMEM150A	NUDT5	H2AFY2	PCNX3	MAB21L3	OTOR	BOLL	MAPK1	MED15	PGM5	ATP8B4	SPANXA1	RSPH10B	MAP2K5	CORO7-PAM16	CPT1B	SLC16A5	IRX5	EYS	ALG14	HIGD2A	PCDHB13	MLYCD	EPHA10	SLC29A1	RPS25	REXO1	PCF11	FOXN4	NHLRC1	RPS6KC1	ATP6V0C	GEM	MICA	SLC36A2	ROBO4	XAGE1B	XXbac-BPG116M5.17	OLA1	HFE	CDA	STOML1	OR1S2	GPATCH2L	IGFL1	C12orf43	SH2D5	CRHBP	SRBD1	FAM169A	HMGCS1	VAV2	ACER3	OR6S1	KCNN2	DDX17	MPV17L	SMPDL3B	ALG2	MTFMT	MEX3C	SPATA32	TPD52L1	M6PR	GOPC	SLC24A4	MTMR1	TPI1	TRMT1L	SLITRK1	SRMS	DUT	PMS2	ARSB	KLHDC8A	ZNF516	ARHGEF19	ERC1	TSPOAP1	HFE2	ALK	DPH6	CLIP1	OR8K1	TAF13	PIGU	DHRS3	ACTG2	ZNF823	ZNF658	COLGALT2	CERS5	HCFC1R1	ITGB7	ABCD4	RAB38	PIAS2	PAPPA2	WASF2	RANBP3	CH25H	FSIP1	COG8	TRIM33	PLEKHJ1	PPDPF	CAPN13	PCDHA7	DEFB123	SUGP1	PNMA3	XPC	SEC61G	GALNT5	ADH6	PREB	TXLNB	GSTM5	ASMT	CHM	HMGN3	PPM1G	PROSER3	LRRC4B	OR2T27	GOLGA3	NSF	FAM96B	FASTKD5	SMIM5	OR6X1	SLC43A3	RBM41	HPSE	USP32	AC142391.3	KRAS	RNF43	SH3YL1	PSMC6	COMP	SLC35A5	CYLC1	B4GALT7	LGALS9B	GABBR2	SLC35B2	RTP1	WDR11	PNCK	SOAT1	TCEAL3	BTBD3	MAGEC2	SLC46A2	DLG5	SURF2	CLDN12	DMD	PRDM15	PDE1B	PCNT	RD3	PAICS	CC2D2B	ZNF223	LRRC3B	CASC4	EEF1A1	NPR1	BIVM	KCNJ9	TMEM47	GBP3	DSG1	ADRA2C	TEX264	CAPN1	ADO	FAM133B	AP2S1	NABP1	ATP6V1F	AMFR	RBPMS2	BARX1	ABCG5	KDM2A	NDUFA9	OR5M1	POC5	ARMS2	NEUROG2	SH3BGRL3	PRSS27	SNX5	CCDC179	BHMT	UGT2A3	C1orf204	RBM34	CLDN22	SEPT14	SALL3	ARHGAP27	VHLL	SNCB	SLC9A9	TAF5	BHLHE41	ADAT3	RAD51AP1	ZNF638	ALKBH2	GTF2H5	LDLRAD3	HPGDS	RP11-385D13.1	ERF	MARC1	FSTL3	IQCA1L	SLC25A12	VRK1	ZNF367	ASH1L	ACSM6	PSMD9	MRPS22	LEP	YJEFN3	BLACE	PCMT1	CDKN2C	CD3EAP	LRRC27	NECTIN2	MATK	ATAT1	EBF4	OVOL1	RAB24	DISP2	TMEM261	EMG1	RAB5B	MC1R	COMMD9	GSX1	COL24A1	NIPSNAP1	AP4E1	KCNG1	OR5P3	TBC1D23	LRWD1	SUSD6	TMEM25	CCRL2	GXYLT2	HCN4	STRN3	NHS	PDCD7	NAA20	SNAPIN	UBE2R2	NCMAP	MOAP1	ERICH1	E2F7	RD3L	ZNF300	CTAG2	KIR2DL3	CENPO	MIOS	KRT35	FABP9	OR2M4	SIGLEC8	IFI35	IGF2R	DHX40	PLA2G4B	BMP1	PHLPP2	PLA2G16	NTHL1	MAGEB18	TMEM119	RP11-546B8.6	GLOD5	VCX3A	PREX2	BCL2L11	DLGAP1	GGPS1	DCAF5	GAP43	SPDL1	RSAD2	CMA1	ATRN	OMA1	OR4D11	PLEKHG3	SPG7	CYP11B1	LAMP1	FLNB	SLC3A1	ARHGAP11B	TMEM57	SMIM8	ENTPD2	FBLN1	COL12A1	KRT85	CASKIN2	UGP2	C7orf57	S100PBP	XXbac-BPG246D15.9	TIMM21	C1orf50	HLA-DQB2	TM2D1	PRAMEF5	HN1	HIST2H3A	NKX2-2	BECN1	C8orf58	OR4C11	CD38	SCGB1C1	DUSP3	TPRKB	LRCH3	GNAL	TSC22D3	EXOC6B	YOD1	TMEM221	NOD1	OR51B5	RETNLB	FAM173B	RP5-1052I5.2	SLC12A4	COQ9	METTL14	TCF4	STAT5B	GLG1	PCDH17	ZNF518B	FAM104A	PCDHGA3	SCARB2	ANKRD13A	CSDE1	ZC3H15	NAV3	DLC1	HDAC1	GNAT3	ZNF432	CLEC3A	OR5H2	CBR3	UHRF1BP1	DOK1	AFAP1L1	UTP4	RYR1	UMPS	ZNF627	KRTAP2-1	ZBED8	SLC10A2	KANK1	BEST4	KRT72	CDKN3	SPN	TNFRSF10B	BTN2A2	IFNA10	DNASE1L1	MOSPD2	BAIAP2L2	PKP4	SDHAF4	KAT7	MAF	USP28	DEFB121	ACMSD	CILP	PARP3	LPXN	HIST1H2BE	CNTNAP3B	PDZD11	KRTAP21-2	DDX20	CHAF1A	SLC27A5	SYCE1	DIEXF	PHF6	ELL3	VNN1	ZSCAN31	THAP8	ABCG4	HARS2	OLFML3	KPTN	PRTFDC1	C9orf72	PACSIN3	NBEAL2	CD14	DNAJC16	LURAP1	ZNF208	BLK	IMP4	ATP6V0D2	ABHD14B	C14orf28	VGLL3	SLC15A4	TVP23C	SERPINE1	NT5DC4	SLC25A17	SEC23B	RBX1	PLD5	PELI2	PSMC5	ZNF215	AKAP12	RP11-438J1.1	GPN2	RPL13A	AXIN2	CADPS	DAZ4	PSD3	FBXO4	IST1	ZNF740	CENPU	ZCCHC4	GSN	DHX29	TKTL1	SCGB1A1	RP11-717K11.2	CPXM2	TMX4	BCO2	ABCE1	OR2M2	LENG8	MARK2	PIANP	HAL	CELF3	RBPJ	FCER1A	ENPP7	RAB9B	ARL14EPL	RRNAD1	C11orf86	RPL18A	TNFRSF19	GIT2	NLRP3	RIMBP3C	FAM231C	TRPC4	AOX1	DUSP8	ACPP	VPS29	PTPN7	TBCD	APOA2	TTC7B	EPS8L1	SMC1B	MT4	FAM57A	CH507-152C13.3	KCNMB2	PLA2R1	CDT1	ARID4B	TRIM37	POU4F1	AVPR2	TOR3A	CASQ2	TDP1	B3GALT5	PTTG1	MARCH2	KHSRP	MARVELD2	HSFY1	CR1L	YBX2	GABRA1	VPS37C	GRIN2C	ESYT2	ZNF572	CARNMT1	PRB4	RANBP2	DHRS1	CFAP221	SMARCAL1	CCDC85C	IDS	ZNF43	BCO1	SCHIP1	ARHGAP11A	RP4-809F18.1	KLK14	LRP2BP	GNG13	DCD	RALGAPA2	KRTAP19-4	DNTTIP2	GAB4	CASP14	ABCC2	CXorf49	EBF1	KRTAP19-5	GDPD1	GPC4	PRAG1	OSBPL9	NFE2L2	CD79A	HENMT1	CCDC106	HIST1H2BB	CBWD2	MANEA	MAST4	ADAMTSL2	CLIC3	TGM6	SIAH3	TOM1L1	DCAKD	SRSF4	P3H4	GLDC	EML6	DAB2	HMGN5	C15orf38-AP3S2	TTC19	PRRX1	DNAJB14	RP11-215A19.2	LCE1B	STS	ZNF492	CYP27B1	ANAPC13	POM121L12	FAM156B	RSC1A1	KCNA6	OR2C3	PRAMEF8	HACE1	CTBP2	CERS1	CALM1	CD3E	KIF1BP	CCNO	GPR160	POMP	PDGFB	OR5B12	FLOT1	KRTAP10-1	MMP13	GGA1	LSM12	TMPRSS13	AIF1	TAX1BP3	CACHD1	TECR	MINK1	ZNF792	OR10J5	MROH6	MIS18BP1	PHTF1	MTUS2	BRAF	NPC2	HGSNAT	GAK	TCF19	ZNF726	C1R	RPE	FRK	SPTB	APOA1	ADCY7	MTERF4	ZNF497	RASA4B	LMNTD2	ENPP4	SPNS3	PGD	PPP1R27	ANGPT4	ACAN	NKX2-6	LTN1	RPS28	ZNF37A	GPR174	OXER1	PCSK7	CD200R1L	LA16c-380H5.3	ZNF221	DENND6B	KLHL26	GIN1	VPS4B	RAD51	APOBEC4	NSMAF	DLK2	ACTN3	FGF8	GRB7	FHL1	PEX14	BOLA2B	AGAP1	RPH3AL	TMEM59	RAB18	MYH9	NANOS3	USP31	PAK5	CHRDL1	RP11-123K3.4	PAEP	C2orf61	ZNF41	NOMO1	MAZ	PTF1A	RBMXL2	TUBD1	ENDOG	FAT4	WWC1	GPM6B	RSPH1	SLC9A8	SQLE	MTRNR2L3	CHCHD5	USP3	THEMIS	TFPT	ZC3H12B	OR4F15	COMMD1	WDR17	TRAF5	CST2	UBLCP1	ATXN7L1	NDUFAF7	NXF3	FNDC4	SUCO	ANKRD34C	B4GALT4	CDIP1	IGFLR1	CSNK1D	PRB1	AMH	NAIF1	ACBD4	CCNB2	ADAMTS15	OTUD6A	ZDHHC4	NETO1	EHHADH	USP46	RNF146	HHLA2	KLRD1	MRPL18	GPR143	KCND2	KNTC1	TAS2R50	PIF1	ECM2	PRR23D2	CELA1	RAB9A	NCAPH	TAS2R39	LCTL	PCIF1	LMO7	SHPRH	ENPP3	MICALL1	RHOV	WDR78	CAPN11	SNAP91	FGF14	KIF21A	ANO10	TCP10	RAB22A	EYA3	GLB1L	BSPH1	EDC4	CCER2	LPIN3	CHIA	C11orf80	SLC39A12	TACC2	GDI2	PDE6G	CYP2C19	INTS1	SLC26A7	STAU2	TRPV6	TAS2R20	IL13	PAFAH1B2	RPL36A	KRT18	AGPAT4	SRRM4	TACR1	ZNF570	OR8H2	NMRK2	COLGALT1	PRLH	POLR2J2	NCKIPSD	MIP	LIPF	NDUFS2	HUS1B	TDRD9	TNFRSF6B	DDX4	CFHR5	UBQLN4	NAA16	SIX2	HABP4	TMEM258	CALY	RBP5	PDE4D	RNF180	KRTAP4-16	DOK6	KBTBD2	KANSL1L	C4BPA	MFAP3	PRSS8	FBXL2	STAC2	HPS5	RNF41	PRCP	TMEM82	ATG4A	MEGF8	CSRNP1	WDR20	DPCR1	THAP4	TNFSF18	CCDC130	IRF2BP2	TVP23A	SYS1-DBNDD2	VSIG1	PCGF6	DEFB107A	MRPL27	CDYL2	BTNL2	PDE9A	DUS3L	CEP350	CRYBG3	EMC10	NBN	RAB27B	TBC1D10C	AC010547.9	SDR16C5	MGAT4D	DTD2	ZFP37	CNOT2	MAPK11	KRTAP11-1	KIF19	SRL	TWSG1	GALNT8	BORCS7-ASMT	JOSD2	MCCD1	PRODH2	LMBR1	OR4S1	RFXAP	SPOCK2	SETX	CFAP69	FCAR	PTDSS2	AMER1	HSPA4	TCIRG1	PTK6	MED11	TIMELESS	RP11-411B6.6	NLK	TRIB1	FOXO4	MAN2C1	SLC25A29	LEPR	MAP1LC3B2	CPQ	ZC4H2	C16orf90	PURA	LRRC69	GFER	YIPF6	LGALS12	SPRTN	SH2D1A	CTD-3088G3.8	DLL1	THBS1	GPIHBP1	MFSD2B	NIT1	ATP6V1H	LRRC10B	AGMAT	C9orf64	SERPINF2	CTAG1A	RP11-290H9.2	PLEKHG4B	STK17A	UTRN	TLR5	CCDC189	DEFA4	CEP126	OR6A2	PLEKHG4	IL5	NIPAL2	GPSM3	EIF3M	KIF23	TBC1D26	TUBGCP4	CAMTA2	SUGCT	TMUB2	OR10C1	GPR52	WDR47	SAMD5	NMRAL1	GMPS	ZNF430	MLNR	WDR31	YTHDC2	HABP2	NT5M	MYLK4	POLD3	SLC17A1	PNLIPRP1	RP4-635E18.9	RFXANK	PLA2G2A	MAK	RNF128	ZNF101	HOXA10	LRFN5	ICMT	FMNL1	SLC35G5	TERT	UTP20	ECI2	KCNMA1	ARHGAP9	RPS7	TRAPPC2	GFAP	PLBD1	ATP2B2	FRRS1L	DENND1C	OAS1	PLEKHS1	DNAH10OS	C6orf58	UGDH	XRRA1	TRIM47	KRI1	FIBP	PAGE3	NDUFS5	LYZL2	EFCAB7	CFC1	IWS1	CBLN3	CLK2	CHTOP	ADAM2	STT3B	ZNF717	SPAG17	RSU1	SRSF5	MCPH1	FBN2	AFMID	RGPD4	SLC22A3	NUTF2	EPHB4	RPS4Y1	GPR55	ANAPC2	KCP	MYO3B	CBLN2	C7	TET1	ALG10B	PRKCI	CNNM4	CAMTA1	U2AF1	KIRREL2	EBF2	INTS5	RNF222	PRDM1	TMEM27	YKT6	KRT34	NFYC	NOC3L	IL10RB	ERFE	KCNH1	FTSJ1	PAK1	TMEM233	HOXD1	TMEM229A	CTRB2	ZNF189	WRN	ZMAT3	OVCH2	FSBP	LHFPL2	PODXL2	RASGRP3	FFAR4	PRPF3	ANKRD12	TIMP3	DLD	NBPF19	SSBP2	AATK-AS1	DPEP2	DBNL	RFPL3S	ZXDC	RPRML	PPP1R9B	CCDC181	CCNE2	LDB3	SDC4	CHRNA4	NAGLU	KITLG	PSMB1	FGA	TTN	MYOM3	AMPH	WAC	APH1A	IGSF6	SKOR1	ATP6V1E1	SMS	ITGB4	TOX3	OR13D1	SOX10	METTL3	SERAC1	ADRA1A	PAX7	OPRK1	ZNF496	UBE2J2	SLIRP	RP11-506B6.7	ETAA1	NR4A3	ITGB2	IPPK	CTB-102L5.4	SPATA31D4	SNAP29	LIN28A	LAMA2	CDH16	SLCO1A2	SCARB1	THOP1	SS18L1	SNAI3	GSTTP1	ZGPAT	UBE2G1	KRT27	CRTAM	FABP12	ERH	TNC	CMTM5	RAD51D	GPR3	CRKL	LTC4S	NATD1	CLLU1	NUSAP1	OR5T3	PPAN	ARID3A	IQCC	PTGFR	CASP5	C2orf49	PEX7	RAB40AL	TMEM266	RP11-545J16.1	SLC13A4	MLST8	PLA2G12A	MAPK14	KCNK17	CGB5	UBXN11	RNF20	RREB1	TCF23	MYL7	MYOT	CRYBB3	THY1	TMED9	ACP7	ARL6IP4	POLR3G	MC5R	GPRASP1	GLRA2	NBPF4	RP11-156P1.2	ADCY3	NT5DC2	BAZ1B	C9orf85	CDKL2	RAVER2	PRPSAP1	FAM13C	CYP1B1	NAB1	MYH1	TENM2	TCHHL1	ZMYND11	GOLGA7B	HPR	COX6A1	CDK2AP2	GBF1	CEP85L	RAB15	CDH17	FAM58A	UBL4A	DPP4	TFB1M	HOXB7	MBOAT2	FAM210B	ELMOD1	SMO	GRIFIN	ABL2	SLC8A1	NPTX2	TFF2	YEATS4	ELAVL3	GRB14	WASHC4	DLX4	XIRP2	PAK3	SIRT5	LACRT	HUS1	PPIL4	PLIN3	PRMT9	CFAP161	ODF1	LMOD2	CHST4	PPP1R2P9	ANKDD1B	HNRNPUL2-BSCL2	KLK3	CCDC57	KDM4A	FAM109B	ANG	PHYHD1	IZUMO3	DCUN1D1	RP11-229P13.27	NR2C2	LCP1	NOTO	SCN5A	CAAP1	CARD17	SDHD	METAP2	HBG2	MET	PLBD2	CHMP1B	RIPPLY1	COLEC12	ZNF385A	NOL4	BRWD1	CNIH1	MBL2	WDR35	CNTNAP3	FGD3	DLGAP2	PARD3B	CD22	PARVG	TM2D3	ACOT6	MANSC1	ABCG1	TUB	THAP3	CTC-398G3.6	SLC6A17	KYAT3	RANBP6	NUFIP1	MFSD4B	MYH4	BTK	HSF1	PLEKHA8	XKRX	SLC16A6	SUMO1	CHFR	SERPINB9	CCR1	GDPD3	RPL10L	ST7	SEC16B	FNBP1L	NPFFR2	PRAMEF19	OPN3	NKIRAS1	PRR26	SAP30L	PRKAR1A	BOLA3	PDXK	ERBB4	SERTAD3	DSC1	RP11-192H23.4	AAAS	EPHX4	HNRNPCL4	XPO6	CEACAM16	GALNT10	VN1R4	CBX5	CAPS2	USP6	SPACA3	TMEM239	PLSCR3	EXT1	ELMSAN1	C4orf46	PIP5K1C	CA5A	ATP11A	SELE	FGF16	DCXR	PROM1	IL2	ZNF775	SIAH2	CXorf57	ZNF621	OR52D1	POLR3D	FAM107A	TMA7	OXCT2	DENND4C	RHBDL3	RBM6	JUN	ZNF17	UFL1	AATK	LAMP3	CUL4B	EBPL	SLC40A1	RASL10B	FGD1	MRPL20	C1orf54	IL33	ZNF491	ANKRD16	SRD5A1	TINAG	RP11-1236K1.1	HNRNPAB	CDCP2	PCDHA5	FAM19A4	MAOB	MAMSTR	DDX11	ZNF749	SNW1	DHRSX	NDUFAF5	CTB-25J19.1	GRPEL2	GAS8	TMEM203	FFAR2	MT1E	ZNF829	MKL1	MKX	BAG2	DERL3	OR10H4	JMJD7	PRDX2	SAMD4B	SPTBN1	BATF2	SIRPD	LCE5A	GAS6	KLF1	APOL4	SKP2	GUCA2B	SV2C	HEXDC	DBN1	DCAF16	MLKL	PISD	CRCT1	ESX1	HCAR2	TSPYL5	EIF3G	PARD6G	CTSZ	FAM222B	SLC25A37	SPRR4	ZNF692	UBE2W	TP53I11	YIPF1	TAAR8	NT5C2	THNSL2	WASL	RHBDD1	ALDH1A3	MNS1	ZKSCAN4	PTK2B	EVA1C	GNS	ZNF157	SVOPL	LAPTM4B	ZCCHC24	MRPS5	SLC25A26	FUT6	MTMR4	ADAM15	ENPEP	C16orf91	USP13	BCL2	C5AR2	KCNK4	ZBTB47	TSTD2	ATOH1	NBPF3	NUPR2	ITPK1	DCAF17	RAB21	BEX5	PHTF2	XAB2	YIPF7	TBC1D31	PRF1	TMEM8C	SLC17A4	XAGE5	OR5I1	PTPRQ	HSD17B11	FMN1	ALPPL2	SH2B2	GNG2	DLG1	SUMF1	TMEM88B	BTBD11	PIK3R6	RUNX1T1	U2AF1L4	GLI1	VENTX	MEGF9	NIPAL1	CA8	PRPF6	IL1R1	KANK4	FCRL4	POC1B-GALNT4	LZTS2	GCNA	LYZL1	TTC6	CACNA1G	CH507-9B2.2	CYLD	SLC1A6	MFSD2A	GANC	RAPGEF3	CPE	AP000322.53	CT47A10	PCDHA8	RELL1	TTLL7	ZNF311	TCEAL2	OBP2B	MRPS23	ATG2A	FAM155A	SP7	KCNJ16	KLF7	RAET1E	MMP20	CAPN15	RP11-1035H13.3	STX19	PIM3	CREB3L2	CDCA7L	SLC38A6	PRRT1	C19orf45	ETV2	UBAP1	NTRK1	CRYGC	BRAT1	SLC22A6	C16orf96	ZKSCAN5	CXXC1	SPHKAP	ATF4	SLC4A7	OR10J3	CT47A2	ZFYVE27	RAC1	KBTBD12	KATNBL1	SCGB3A2	RABAC1	RPS18	ARL15	ESAM	TRIP4	YPEL3	OR10K1	FAM221B	NARF	IL27	MYCBP2	MS4A3	OR6C74	SH2B1	KEAP1	WNT4	ROCK1	ITIH1	ABLIM2	C1QA	FBXO11	NR1H4	OR2C1	TBX2	SRD5A3	SASH1	ETNK2	CENPBD1	NXPE3	PPFIA4	C17orf49	DAZL	ERMAP	UBXN1	C2orf70	C15orf52	TPST2	OSR1	CHCHD10	PRELID1	EIF2B2	SLC26A1	PDE4C	FHL5	TMEM220	DKK1	SNRK	SEC31B	FKBP2	VCP	SPON2	TMEM213	MT1H	OR5AP2	PLCL2	BRD4	INPP5A	TBC1D1	ARL4C	TP53TG3D	PDE10A	EMC3	HSPB3	LDB2	KIAA1257	NEPRO	CHRND	KLF14	ZNF117	SHISA2	TMEM192	POU2F3	PRKCZ	METTL10	ATAD2	AGTRAP	OSBP	C3orf84	RPS6KA3	TMEM114	ZDHHC24	KRTAP6-2	SLC25A18	SULT2A1	HIST1H2AH	OR1D5	YY1	GFM2	FBN3	ESR1	PDZD9	MTG2	THEGL	TMEM163	SALL4	DMGDH	ISM1	SIRPB1	NCALD	GOT1	MB21D2	LGALS1	KLHL31	SMTNL1	MAN2B1	SEZ6L	ZNF860	GRXCR1	RAB5A	CLEC4E	CHRNA6	CDK1	YME1L1	ERP27	KLHL20	GON7	CRISPLD1	MAP3K9	KLF12	CEP104	PVALB	NKD2	RP11-849H4.2	RPRD2	TBC1D29	ACYP2	EIF3L	MEMO1	KIAA0930	APEX1	C8orf44-SGK3	ZNF555	TMEM126B	RXRG	LFNG	TARBP2	ZFAND2A	HSPD1	KPNA4	AP1G2	SSBP1	NUDT11	VRTN	PPP1R21	FUCA2	SPANXN5	C1RL	CXCL11	CYP26B1	SPTAN1	CNTLN	FAM110D	RNPS1	UQCC1	MACROD2	UGT1A4	TRPM6	LRP8	AC004076.7	FRMPD3	GREM1	PKNOX1	GZMK	ASPG	SEC24D	NLRC5	RNF25	P4HTM	ALOXE3	ACSL6	TP53BP1	AURKC	TOMM34	KRTAP5-10	PTPN20	NPIPA1	MPRIP	SLC17A3	RAD51L3-RFFL	RAG1	RIMKLA	XAGE1A	WWTR1	ABCB9	LTB4R2	ZNF35	KNOP1	HHIP	FAM200B	CPO	CYP4B1	SLC25A31	LCA5L	PMAIP1	OR4C13	CT47A1	RANBP10	TOP2B	GINS2	MFN1	HDAC6	C20orf85	PTP4A3	RTN1	RPAIN	TMEM38B	SPDYC	OR4D5	MYH6	OR56A1	TXNDC11	CCDC151	STARD13	TLR1	BANK1	BCAS3	ROM1	OCLM	IFNA7	GOSR2	CLEC2B	TRNP1	MMP19	ATP4B	PSMB8	PSMA4	MYOCD	RAPH1	CELF4	IFNE	OIT3	MRPS33	SIPA1L1	BRD3	FAM64A	WFDC9	ADAMTS3	SMR3B	RP11-977G19.10	SLIT2	DHX33	DCK	ZNF146	ATG4C	PIAS1	MYPN	CHCHD1	PRR35	PLA2G2E	THOC3	SPINT3	AL359736.1	OR4K5	CCDC144NL	MESP1	CRTAC1	SV2B	GDPGP1	MCOLN1	HSD17B4	AK9	RP11-98L5.5	APC2	GCM2	VPS36	MEOX1	SPEM1	DUSP4	ID4	C21orf2	KRTAP13-4	MAGEB3	MSGN1	ARFGAP1	WNT9A	THRSP	CXorf49B	TBC1D12	VWA5B2	RP11-58C22.1	FOLR3	C11orf98	TEX14	ZNF14	KLC4	PIGC	CCDC3	NPRL3	FBXW12	SLC5A3	TMC4	S100B	TSPAN18	PTPMT1	LHFPL4	SLC2A6	VHL	ZNF595	IRF4	PCDHGA4	CLEC4A	FSCN3	TMEM167A	SLAMF7	NAV2	ACBD5	DGCR2	RAI2	ENO2	SYT5	SEPT7	SLC2A10	PHF12	KIAA2013	ANKRD34A	TCP11	ALG11	FRMD1	AGPAT1	TRPC6	GJA3	KIAA0753	ZNF135	PXMP2	LINC01125	LIN28B	DNAH7	SLC39A11	FAM172A	GLP1R	PTPRO	NOL3	ALOX5AP	HIST3H2BB	HMGCL	CFAP77	TRIM72	USP17L2	RP11-195F19.5	SPATA31A6	TIAM2	OR8I2	CSF1	MFSD12	FLT1	SPAG16	RAI14	MYO1D	LY6G6E	ADAMTSL5	LCMT2	MSL1	SHROOM3	F11	SOCS7	HK1	CDC42SE2	ARL14EPL	ZCCHC18	AARD	VARS2	MCTP1	MAGEB2	OR10A2	CCDC61	DPCD	ZNF100	ATP1A1	DHRS4L2	LYRM7	RHBDF2	ACADSB	HLA-A	HOXD12	FASTK	HTRA3	MFSD9	DARS2	ESCO2	ATF7IP2	SLC27A4	KCNB2	BBOF1	VPS9D1	C5orf24	RHEBL1	TMEM179B	TAF8	MYOG	ZNF174	NKX1-2	RTCA	KIAA1217	CCDC187	SLC10A3	PHOSPHO2	GGTLC1	ARMC10	WDCP	DRAP1	PZP	COL26A1	SEPT8	ZC3H13	LRFN4	SLK	PTAFR	C1orf115	TMCC2	SBK2	DNMT1	GOLGA2	ZNF652	SUPT16H	NRP2	DRC3	TRIM26	LGALS7B	CDC42EP3	GJA5	PCSK4	LRRN1	BEND3	ATP5S	PRM3	XIRP1	KRT76	BRAP	MSH5	ALDH5A1	ERICH6	HEYL	SCFD1	ADAM9	VCPKMT	CCND3	MIA2	ARHGAP19	FECH	OR13C5	NOX3	CTD-3105H18.18	KLRC2	SGCD	RGS13	CBX4	FRMD5	SOS2	SECTM1	MAD1L1	NDUFA5	TEX26	KRTAP1-3	SEC61B	BZW2	S100A8	OOSP2	NDUFB2	NT5C3A	CKAP2	KRTAP3-2	RPGRIP1	SLC44A2	FANCM	INPP4B	GLTSCR2	CDCA8	ZSWIM2	FADD	KRT74	TSSK2	GOLPH3L	C9	CPSF3	PARD3	FAM76A	MRPL37	PPP3R1	SRGAP2C	RBMX2	LRRC3C	WDR45B	IL17F	GTF2H1	EZH1	PCDHA3	OCEL1	PRSS58	MOCS3	GPC6	OR14J1	CD24	TBCEL	BMP2	MOGAT3	GPHN	RPS6KA5	WTAP	DNAAF2	MPP5	ZDHHC19	RP11-162P23.2	CFAP126	BLOC1S3	C17orf53	CCR2	SMIM15	NPAS2	PAF1	SERPINB10	NEIL2	CXCL1	ZBTB26	HSPA12B	SIGLECL1	REG1A	DCST1	TMCC3	F8A3	TSHZ1	DERL1	ZNF519	GINM1	SNRNP48	MAB21L2	TBC1D3D	SMIM9	YPEL1	USP4	CLDN1	ZNF730	LPCAT1	SEMA3C	EPS8	DND1	RP11-762I7.5	CD207	HLA-DRA	VWA8	PAXIP1	KRTAP5-7	CST11	NARS2	PPIC	ZNF286A	SLC25A2	EFHD1	SLC22A13	AK7	C15orf40	ELP4	FOLR1	LRRTM3	BET1	MSH6	OR1L8	PRAMEF27	DTX1	FAM222A	NKX2-5	GEMIN2	RBMY1A1	GS1-393G12.13	TNFRSF13C	C19orf84	CDCA7	JCHAIN	ZBTB34	ZNF114	EGR4	VMP1	FAM71F1	DNAL4	SCD	NEFM	TRAPPC2L	MEA1	MTRNR2L10	LMNB1	NEK4	HACD4	CCL25	FTCD	A3GALT2	GPR148	ZFP91-CNTF	SELENOW	DHX57	TMC2	SLC25A28	PPIP5K1	SNAPC5	GTDC1	KRTAP20-4	OR4C3	DHRS7C	TROVE2	WBP1	ODF4	TRIM16	LY75-CD302	ABHD13	BRINP1	FAM53B	SPATC1L	POLR2G	PSPH	CENPQ	NKAPL	SCRN2	PCDHGA7	USP25	BEND5	LARP1B	TMEM179	MCIDAS	NUCB1	ZNF131	PTPN21	RPL34	CLEC2A	TBC1D5	LIPA	WNT3A	KCNF1	TAS2R4	HIF3A	EXD3	RBM28	FBXO47	ADAMTS7	TBC1D14	NET1	SKAP1	IFT172	INPP5K	FNDC5	AC006486.9	C1orf167	SBDS	LANCL1	POTEB3	CXCL16	FUT2	CHIT1	NONO	LRRC73	CTC-554D6.1	IFT57	RNF151	OR13C4	TMEM51	C17orf105	EVA1A	C6orf223	NDUFB6	NSUN5	ARMCX2	PWP1	ALG1L	CD70	BTN3A1	ZNF883	TRMT11	SWI5	ATP2B3	CREB5	SSH1	RASEF	SGSM3	ERICH2	SEMA4F	RASSF1	MED22	ALKAL2	RP11-310N16.1	LRRC37B	KCNC1	SLC10A4	NUTM2E	F2RL1	ST6GALNAC2	NMS	KBTBD11	FGFR1	DHODH	CCDC69	CKAP2L	ACCS	UBAP2L	AFDN	FEM1C	TFPI2	MRC1	MAPK13	TRADD	UHRF1BP1L	TRIM43	CFTR	IFIT1	PRDM6	SLC30A2	LRRC8D	PAX4	CLSPN	RYR2	C11orf21	TAS2R8	LDLR	BOK	NUDT3	MEIKIN	PRR3	FAM204A	SYNDIG1L	ZNF835	SLC9B2	RASGRP1	CCDC80	ACBD7	SLC39A5	DXO	RBM7	NF1	WFDC11	AP1G1	IL36B	SERPINA3	LRRN2	RSL1D1	DHX32	DGKB	FBL	RNASE6	BST2	KRTAP19-8	HRCT1	RIN1	MKKS	MUC16	PTGES3L	CSTB	ZMYM2	USP17L1	EVL	PGPEP1L	ADCY10	PDK4	PNLDC1	STRN	OR7E24	GFRA4	ENGASE	PMPCA	EIF2AK4	MEX3B	PIGL	MYO15A	RP11-574F21.3	ATF6B	IL21	CRHR2	PFKL	FUT5	PKP1	AKAP1	ASTL	IFT20	SGSM1	RP11-468E2.4	CCDC154	ACAD10	OR2Y1	SAP30BP	CLDN14	DPYSL2	SAC3D1	C10orf10	EMC1	SPATA16	MS4A8	UFM1	OTOL1	PRY2	TLE1	SEPT4	DMRTB1	IGFBP5	RPL28	GAGE12J	PHF11	KRT31	UROS	KRT5	NUP214	PRKCSH	TMEM45B	RGS11	THSD7B	OR52B6	SPON1	LRCH1	WTIP	RAD21	TEX19	ZNF229	CKMT1B	C6orf118	GRM3	INHBE	NEDD1	SMARCAD1	HSPB11	ZNF689	LY6D	TBCCD1	CD83	ZMYM4	SUCLA2	TWF2	BDP1	PLK5	TMEM249	ARFGAP2	GTF2H2	MIER3	ERO1A	PLEKHB1	ARR3	TIMM23	KRTAP12-1	MAP4K2	TRIM56	APLP1	OR2L13	KLHL28	AGPS	RNF208	NR2E3	PTPN9	TMEM150C	SCRT2	LAMTOR1	PGLS	FAM105A	CEP295NL	LMF2	ELAVL4	COBLL1	C7orf26	RBM5	USP33	ZNF283	DYNLT1	C10orf11	PANX3	C20orf27	ATF6	TECRL	SLC25A3	CDK5RAP1	VBP1	MYO10	ASPDH	PAPLN	PRDM13	USP44	CCZ1B	OR4A16	ZNF573	CCNH	EFCAB11	NPIPB11	ATP6V1C2	FSD2	EPHX3	C8G	SNCA	NUMB	STARD3NL	MAN2A1	WASF3	DCAF15	PRSS38	SERPINB1	TIMM17A	SLC39A2	PRICKLE2	NUP43	ORC4	TRIM48	ZNF335	PQLC2	GRIA2	ARMC9	TUBGCP3	PIAS3	OR52E4	UBA5	SPEG	PAPOLA	ISL2	AK8	FAM65A	KRT81	FOXD4L1	RAB7B	FOXD4L3	ACKR3	RNF17	INO80	IGLL5	DDC	PLS3	GJB4	ZNF625-ZNF20	LNX1	B4GALT1	RP11-322N21.2	PLCXD1	TEPP	ASCC3	TTC13	PANK1	TIGD2	EMX1	ZNF275	ADAM10	FOS	DDX25	PRR22	SETMAR	CLDN6	DSE	GPRC5A	ADIPOQ	MAFF	MRPL1	ARHGAP8	MCU	FBXW4	PAK6	PEX6	DCHS2	ACTL7B	ULBP2	IMPDH1	SLC39A8	RBFOX3	VWA5A	UNC5C	MTTP	YTHDF1	DPY19L4	SENP2	CYFIP2	NXF2	CPXCR1	MAGEA9	ARMC4	ANKRD7	TSPY10	ARHGEF11	GOLGA1	SLC1A3	CALHM3	HAAO	CARM1	NCBP1	DNAH1	TEX101	OR5M11	IL18R1	ATG3	ABHD12B	FAM24A	MRPL13	CYSLTR2	AUH	PKDREJ	SLC22A14	KRTAP19-2	GPR61	WIZ	SLX1A	GIMAP2	HIST4H4	YTHDC1	SRP19	ANHX	LRRC34	DDX31	MAP2K1	CCKBR	ELP3	FCGR3B	SUPT3H	MAGI2	ST7L	USP19	HAGHL	TSPYL2	TGFB2	PAM16	HERC4	KCNA1	VDAC3	ZNF503	RAD23B	SMIM7	GNPDA2	NDUFA7	KIF3B	DNM3	CAB39	RP11-20I23.3	HIST1H3D	GSC2	IFNA5	CSNK1E	ANKRD55	ZNF668	ZNF704	HIST2H2AA4	GAL3ST1	XPO7	TRERF1	SCAND1	ZNF678	KIAA1324L	ATXN3	TEX15	TM4SF20	CHRNA1	RAB40C	MAP10	C7orf25	PLPPR5	CT45A7	FAM53A	BCLAF1	RRP8	KCNJ12	YIPF4	FAM127B	TPRX1	KAZALD1	LDHAL6A	C1QL1	HCFC1	CUX2	SPANXA2	CRISP2	RAD51AP2	TNFSF9	ETFBKMT	MDK	OR2V1	PDHX	LHFPL3	HLA-E	PTK2	IL23R	LSR	PRSS55	ARCN1	CDK5	HSBP1	LDOC1	ZNF25	RIN3	TAS2R60	PDIA2	CNIH2	BTBD6	PCDHA2	PPT1	DDX24	SOX3	VASH1	METTL25	HOXD11	CA13	RHOXF2	TAC3	DCDC2B	DYX1C1	BLID	AP3B1	GAL	SEC24C	CNNM3	MUC17	MRPL57	RP1-309K20.6	LPAR6	C7orf49	METAP1	PMCH	CBLN1	AMN1	DDX28	TXNDC17	CFL1	PDCL2	BSG	KHDRBS1	FOXRED2	NBPF12	OR9K2	ALDH1L2	PCDHA4	DEFA5	SCN1A	ACE	SPATC1	CIB4	VSIG10	ACSM4	MKS1	ROPN1L	C9orf24	NAA40	IGDCC3	APCDD1	DNASE2	ZNF160	MDP1	PLEKHG6	TMPRSS11D	FDXR	HAUS6	ADAD2	METTL11B	NSL1	RPL19	CPSF1	KRTCAP2	HDGF	SSPO	TSLP	TAAR6	PPARGC1B	WDR18	SLC16A12	FAM153A	SERTM1	ZFP62	UPK1B	ZNRD1	EEF2KMT	PLAGL1	LAMTOR3	EPPIN-WFDC6	ARRB2	SIX6	PXMP4	EGLN3	FREM1	MED7	IFNA6	SH3GL3	ZMIZ1	PCDHB1	NRXN2	ZNF250	TAZ	MYCBP	C17orf97	CLUAP1	CASP6	OR4N4	MYO16	TREML4	BCKDK	TMEM255B	NPHS2	ATP5L2	TCP10L2	ARHGEF38	PPP2R5B	FBXL15	UBFD1	TCAIM	CSRNP3	CHN1	ADGB	TMEM11	MTX2	BPIFA2	PCGF3	YBX1	GSDMC	LY6G5C	SLC15A1	DAND5	NAPG	HTR3C	HIST2H4B	KLHL12	ITGA6	ANGPTL2	ZNF32	B3GALNT1	RFX5	C16orf45	GCOM1	PDIK1L	DNAJC21	CDC34	R3HCC1	OXA1L	C1orf27	MYCBPAP	EFCAB9	PARD6B	RGS17	MTMR2	USP17L3	NAXD	NPEPL1	RNF11	ACCSL	ERVMER34-1	BCAS1	TANC1	CGN	ISM2	RP11-451G4.2	SNF8	FAM83F	TNF	SLC7A7	GPR32	CLPX	AGT	RP11-463D19.2	SLC27A2	ACE2	GTPBP4	CEP192	CABP5	IMPG1	ACACA	IMMP2L	KLHL32	SCN9A	CDH12	CLEC3B	KCTD17	CCNB1IP1	CLEC7A	MMADHC	CYP4V2	MOB4	TTC23	GGT2	ATP8B3	ZC3H7A	EPC2	PUS3	TBC1D2	SULF1	CLEC6A	SELENOH	DCTN4	LRP2	ERGIC3	IL5RA	RBCK1	TMEM248	ANKRD36	TBC1D4	MOB3C	GPR183	CATSPERG	STARD9	ZFP90	TVP23B	SCN10A	SMCO1	PRAMEF20	KPNA3	UEVLD	LRFN3	MARCH5	MAS1	SLC26A8	RAB39A	ARRDC2	SYT14	OR6J1	ASXL2	FZD1	RGS4	VCY	EN1	MFSD8	GPR68	FEZF2	POFUT1	KIFC1	ZFYVE21	RMND1	MCAM	ARNT	ARHGDIB	CCDC70	WBSCR28	PAPOLG	FAM177A1	TCEAL7	SPDYE16	FRS2	ALG3	XKR4	SLC6A7	NUDC	ANKS1B	GADL1	TATDN3	TJP3	PSG3	DNAH6	ZNF107	TAF2	SAR1A	ACSBG2	GLMN	POM121C	FNDC1	ADAMTS4	HSD17B7	RBMS3	ZNF705D	FRMPD1	ATP6V1C1	IQUB	SLC2A8	C7orf43	STXBP1	RAP2C	C11orf1	RCOR3	CACNB1	SKA3	COL1A2	EFCC1	MCM3AP	CWH43	RNF144B	SPO11	HOXD8	PGGT1B	OCIAD1	OR4A47	NOVA1	CNTNAP1	KHDC1L	C6orf132	TAAR9	C19orf18	TRIM60	EGR1	RFWD2	CNST	GPR152	TRMT10C	DNAJB12	ZC3H3	LETMD1	ID3	ZNF584	PROK1	VPS33B	COL5A1	RBL2	PRR25	USP7	THRAP3	GATSL3	TNFRSF8	OGDH	SUB1	KIAA0922	KRTAP4-11	NUF2	HLA-DQA1	CD300C	TOGARAM1	G6PD	RNASE1	TMCC1	PTTG2	CLTB	GBAS	AZIN1	SARDH	CTD-2574D22.6	PCDH20	MYL4	CTD-2192J16.17	NEMF	OLIG3	HDHD5	STKLD1	C1GALT1C1	NEUROD1	FAXC	BORCS8-MEF2B	PRICKLE1	ERN2	TFRC	CD3G	TMEM97	PRSS33	PPP2R5D	C3orf30	TBC1D13	CCL2	STON1	EDARADD	ST20	SSX1	POT1	APOBEC3A	ABI3	ITM2A	IFITM5	LYVE1	NUBPL	BHMT2	IRF7	GNA13	C16orf89	NXPE2	MAP3K21	PITPNB	SLC16A1	OR2A5	ZBTB42	FXN	CHD7	EPHA8	HYAL2	NLGN1	ITGA2B	ALDH3B1	TFAP2B	TAPT1	MFAP3L	KIF20B	NDST1	GPR146	RBFOX2	MMP28	COX11	LY6G6D	SHOX2	CCM2	RNF26	RP11-307N16.6	TPD52L2	LIME1	CORIN	PRM2	C1orf186	RNASEH1	GRB2	CPB1	NKX6-3	ANXA2R	USP37	ARIH2	TUBB4B	APOL1	ARAP2	KIAA2022	CEP55	RP11-244H3.4	CORO2A	PDGFC	RSL24D1	ROR1	SULT6B1	MYO1G	MESP2	UBE2E3	SRSF10	TAX1BP1	AC003002.4	PFAS	ZRANB1	RC3H2	TTC30A	RORB	GJA4	INSL4	TLR10	APOPT1	PPP1R3G	COL27A1	TMEM132E	SPRY1	SNRNP25	CTSO	VPS72	TRAPPC2B	FAM174A	CMC1	ASIP	C1orf234	EPB42	MUC13	HELZ2	HOXC12	ADCK1	PHB	OR4F16	DPT	TRA2B	RASA2	ART3	ANO2	FAM47B	CPNE1	MASTL	NEURL2	SPRY2	PPP1R26	RPP38	RDH11	FKBP6	ZNF282	DOLPP1	ALPK2	SLC4A2	NPM2	STXBP5	NPB	GAB1	ETFB	RP11-449H3.3	PYY	RP5-850E9.3	PLXDC1	PAX5	PRODH	HAUS1	ARX	RABGGTB	SLC6A18	DEK	TM9SF3	FMN2	CTCFL	PPP1R42	HBM	APOH	HERC2	OR52H1	IGFL3	YWHAZ	PLPPR3	KANTR	CTDSP1	TIMP4	GPR108	LMOD3	HEPN1	EFCAB6	ZNF260	LTBP2	STAM	TCEANC	PI4K2B	GNG7	GPR141	TMEM86A	GPR42	TMEM243	GRAMD2	CMTM7	RP11-529K1.3	KTI12	KLHL34	UFC1	MMP10	C17orf75	LRRC72	ZNF333	PTEN	SDHC	CRP	TRMO	ASB6	FAM98A	EBAG9	ZNF227	RP11-178L8.4	CDH13	COG6	CD99L2	MAP7D1	PARP15	ZNF816	ZNF286B	CDH10	FAM230A	KTN1	RDH5	ABCB6	KRTAP9-7	LYPLA1	CTC-490E21.12	MDN1	TTF1	ZSCAN20	PHF20	FAM9C	TBC1D24	MTERF1	KMT5A	RPF1	EPB41	CXCL3	BUD13	METTL13	EDIL3	GGACT	CCKAR	SPANXC	OR1L6	TTLL13P	RESP18	RPS10	CHST13	SNCG	SAMSN1	WISP2	METTL1	SSBP4	TOMM6	KPNA7	SLC35A1	MAPRE1	OR13J1	TRIM24	SPATA22	THNSL1	SERBP1	RAP1GDS1	RASAL3	TMEM252	DAZAP1	ZSWIM1	CD27	FGFR1OP2	FBXO16	CBFB	FOXH1	GCNT3	HOPX	CPA2	HGS	ADPRH	SLC22A10	ITGB1	AP000295.9	UBE3B	TIMM9	TAS1R2	MED23	TMEM94	HNRNPR	CRIM1	PRRT4	KLF13	RNF149	CD300A	NANOG	NMRK1	OR51S1	PRDX3	SF3B1	KCNV2	PRM1	TNPO2	COLCA2	SMURF1	TNFAIP8L2	ZNF140	DYRK4	PCGF2	SLC35E2	PTPN3	AQP7	MT1M	BUB1	CXCL10	PLPPR2	ADAMTS18	KIF1A	SP3	STK4	OR1E2	CCDC14	ITM2C	ORC2	PLCH1	MANEAL	KLF9	ZNF345	MDM2	ST6GALNAC5	IFI44L	GPR87	OR52K1	PMPCB	TLCD1	PSG2	CANT1	NHLH1	NAPEPLD	NOMO2	E2F4	PDZD7	MAP3K20	TYROBP	GLTSCR1	PDSS1	GPR31	RP11-407N17.3	NIFK	SMPD3	CCDC43	CETN2	NTRK2	SPRN	PDCD11	SEC24A	NOP58	TUBA1B	TGFBR2	PLAC8	TMEM240	HSD17B12	C10orf113	NR3C2	ZNF416	DNAJC9	CCDC150	GATAD1	GDF15	NFKBIA	PLD2	DTHD1	PF4	CHD1L	SCGB1C2	C10orf142	C2CD4B	ZNF728	LAYN	METTL8	ZFYVE16	IFT122	MYH14	EPB41L4A	FANCC	RP11-701H24.9	SSB	INSL3	UGT2B11	P4HA1	RUNX1	DNPEP	ADGRB2	TRIP10	NPAP1	PPP5D1	FKRP	TRA2A	ATG16L2	PRKAG2	SLC39A4	CD63	RFX3	CCL13	GOLPH3	DBR1	RNF223	UBE2T	SMIM10L2B	FTO	DNAJC24	SH2D3A	PPP1R14D	TMEM81	RBM48	MRPS14	C12orf49	RTBDN	FAM174B	CYTIP	ELMO1	RCHY1	FBXL7	KRT222	MLF1	DEPDC4	TRIM43B	MRPS36	ATP5G3	MID1IP1	GJA9	GNG10	WDR86	PRSS42	CCDC81	RNF113B	SNAPC1	ZSCAN16	HSDL1	HSPBAP1	SULT1A3	TRAPPC5	PRKRIP1	SPAG11A	DEDD	NCK2	XAGE2	USP17L8	SYNM	TRIM49D1	S100A11	PINK1	C2CD3	KIAA0408	GS1-259H13.2	ZNF620	NDUFAF3	DDX51	GLUD2	BIRC8	RPA4	MNAT1	IL1RL1	GTF3C5	PIGBOS1	FABP1	PCDHA6	SEC22B	TBC1D3L	RBMY1F	TRANK1	NCF1	KRTAP27-1	LAPTM5	GIMD1	XKR7	SLC6A6	SCEL	OGFRL1	PER2	PTPRK	CGB7	HOOK2	C18orf32	ZNF697	TCEAL1	ZNF33A	SPIDR	ZNF550	TAS2R5	PTCHD1	SLC35B1	MCM8	ZNF483	C12orf73	AHR	CTB-60B18.10	RABL2B	ANK2	ANKS3	SLC35A3	PCDH11Y	IDH2	NANOS1	GPA33	GNL1	ELK4	IKBKAP	MORC1	GPR137B	FLI1	CLP1	LL0XNC01-16G2.1	HMX3	TRUB1	PACSIN2	SPC25	MRPS18C	BLMH	MCUB	OVGP1	ETNPPL	CELF6	PCDH18	OR5H6	UGT1A6	DCAF1	SLC30A3	RETSAT	ABHD17B	CEMP1	MAP3K4	LIN7B	TSPAN9	CCAR2	SDF4	NKX2-1	VSIG4	CHRM3	TRAF2	VASH2	SPRR2A	CHD3	HTR2A	INHBA	SLC6A16	PDAP1	TFR2	MECP2	CNOT6L	AASDH	HDAC10	C6	GPX4	PFKFB1	NUTM2B	NCAPD3	AD000671.6	ZCWPW2	KIR3DL3	SCRG1	GNB2	ZFP91	PTCD1	CABS1	SOX12	CYP27A1	POC1A	GGCT	USP17L18	RPP25L	SLC7A6OS	C16orf58	ADAMTS17	TGIF1	GGN	AP5Z1	ZCCHC13	HAP1	MYH13	CENPI	IAH1	RBL1	CEND1	ARPC5L	MIEF1	MYDGF	DUOX1	EHD3	DIP2A	STARD6	CCDC66	IL36A	ATP9A	SPACA5	MOS	CLEC4G	PLA2G12B	MAGED4	HIKESHI	SLC12A3	BEND6	DDX41	FAM3C	SEC31A	TRAM2	MDH1B	C9orf3	SIX5	OR5D18	TSPAN2	KCNT2	GPR176	WDR41	TMEM218	PFKFB3	ANAPC10	RAB11A	PSMD12	KCNK12	DNAJC5	NLRP2B	TSGA10	CH17-270A2.2	PUS7L	C10orf53	SNRNP40	TNK1	IL19	UBE2L3	CCT6B	ALDH18A1	KDSR	TMEM134	AKR1A1	HAUS4	C22orf39	TP53INP2	ERCC1	EIF3J	NCDN	SNAPC2	PRPF8	SPANXN2	NGFR	PIP	SDHAF2	NOTCH4	NDRG3	ZCWPW1	MAPRE3	IFI27L1	RPL7	VPS52	PDZRN3	MORC4	ASCC1	SVEP1	TRAPPC13	BEND7	CYP4F11	FAM151A	HOXC11	TAF12	CLDND2	CHAMP1	DEFB115	METTL6	ELL2	DNAJB9	SH3GLB2	FAM114A2	RHOBTB2	GFPT1	AMDHD1	RP11-613M10.9	TMX3	CDK9	DTWD2	DZANK1	KCNIP3	KLRC1	SAG	CC2D2A	SKIDA1	PSMA6	NSG1	CLDN10	CXADR	TDRD12	DUSP15	CERS2	IPO8	TBC1D3H	ZNF26	SHROOM4	PSPC1	AOC1	PHOX2A	PTPN5	IL1A	PCDHGA12	ASS1	NLRX1	RP11-463C8.4	KMT2D	SFSWAP	ZBTB7A	TMEM106B	PLEKHH2	PFN1	FIGNL2	EIF5B	LGALS3BP	AQP10	ENTPD5	BOP1	C6orf163	MISP3	APOC4-APOC2	DGAT1	SYNE4	PSD2	CABP7	FZD10	CRYGA	MAN1C1	MIXL1	VSTM1	GLRX2	XRN1	RFX1	ZNF365	FEZF1	C17orf99	CERCAM	APOBEC3G	EPHA1	KLHDC7A	VAMP5	LINS1	RPS11	PTPRE	CTD-3105H18.16	ORM1	BRPF3	PTBP1	AHI1	IL7R	ADARB1	CDC27	EGLN1	ALDH1A2	SEPT11	B3GAT2	LCK	DGCR6	ESRP2	KRTAP5-9	LRIF1	MFGE8	ARHGAP23	RGS14	NOP9	TMIGD3	MTERF3	OR2F2	RPL26	SCN4B	FZD2	BST1	SPEN	FNDC8	SLURP1	PRSS50	DYNC1LI1	LYPD6	F8A1	PDP2	JAML	GDF5	SCLY	GNAT1	OCM2	PLCD1	ZFAND4	CNOT4	C2CD4C	PRKCB	SYN2	HIST1H1B	RNH1	SETD5	MVP	PRR9	SS18	VSX1	MCTS1	SPIRE1	RASGEF1B	TPRG1L	FAM214A	LGALS3	ARG2	TARBP1	OR10A4	PALMD	DSC2	MORN2	ORM2	HID1	UBA3	YTHDF2	HIST1H3A	ATP5H	PLEKHA5	FOXI2	BET1L	GPR149	TM9SF1	ADAL	CSN1S1	AMHR2	MAGEB6	FAM65B	TBX5	SURF6	PKIB	PCDHA13	RP11-722G7.1	FAM234A	HBE1	COL4A3BP	AQR	CTB-50L17.14	NEGR1	ATP5B	PDE4A	NUDT14	LYG2	GCC2	CDKN2B	HTR1E	FRG2	SMG7	PIK3R1	VEGFD	ZSWIM5	PGGHG	UVSSA	CAPZA1	SRSF9	MECOM	PRKAA2	HS3ST6	EIF4G1	HMGCR	WNT10A	FAM178B	CDC42BPA	WHRN	TJP1	SPRYD3	GRK1	KRT79	SYAP1	TRIM44	TAB3	CCDC160	NNAT	B3GNT2	GPI	SLC7A3	DLAT	NEUROD2	ZMYND8	TMEM190	PLSCR1	MYNN	RP11-343C2.7	NDUFV3	ZNF468	ADK	SERPINC1	GALNT4	RSG1	LRRC25	DIXDC1	FBXO3	AES	GPX6	IGFBP1	HSD11B1L	FCRLB	SLC25A11	FSCN2	CERS4	MAGIX	USF3	TLR4	NRM	NCKAP1	GGH	COL4A6	GSG2	HIPK2	FFAR3	SFN	AP1AR	OPN1MW	STBD1	APOLD1	PAFAH1B1	KIAA0513	CASP2	RTN4RL2	TEP1	TEX28	CBWD7	TCTEX1D4	CD109	KIF20A	PDE8A	PIGB	RUFY3	DPYSL4	CLPB	AHSA2	NIP7	CASP1	POLR3F	H3F3B	C1GALT1	DSEL	DEFA6	MICU3	HRASLS5	KDF1	MAPKBP1	NCBP3	TNFSF11	OR5AK2	PRR12	CREB3	PKHD1L1	ITGAL	S100A7A	NOA1	UQCRFS1	CD4	RASA1	CHL1	CCDC112	ECI1	GAREM2	KDELC2	ZIC4	MFRP	DGCR8	GOLGA8N	CCDC168	NABP2	SYT13	UBXN8	NPLOC4	MIEN1	VCAN	TTC32	FOXK1	UNC5CL	WNT3	OR9I1	IRS1	AC002398.9	MRPL4	POU2F1	KRTAP4-12	TMEM116	GFI1B	OR56A5	NOCT	CNP	AIFM1	DPP9	PUM3	GHSR	CCR7	FAM71C	CTC-326K19.6	HYPK	CNTN5	RP4-533D7.6	HEXIM2	SECISBP2L	PRKG1	SHKBP1	BID	CYB5D1	ZDHHC21	CARD19	PGRMC2	C8orf82	SHCBP1	SGCA	TIMM17B	VILL	POLR1A	ISOC2	MRPL45	OR52E8	ZER1	RNF114	SLC17A6	IL16	MCM10	PLA2G4E	SOX17	NODAL	LRRC6	TSPAN31	CAP2	CD300LG	METTL15	GP1BB	TLK2	L3HYPDH	CYP3A5	RNF40	IZUMO1R	CXCL6	PROKR1	SLC22A17	UCP1	CEP295	USH1G	CFAP45	GAGE2A	GPRASP2	PMP22	TVP23C-CDRT4	HPRT1	ARFIP1	PAIP1	MED18	KLHL24	DYM	C6orf62	TXNL1	TMEM176B	GTF2A2	PTH2	RAD9A	SCN4A	TXNDC9	CNTNAP4	TET2	FJX1	XRCC4	ELOA3	EMSY	ABCC11	KISS1	MIB2	KCNC2	PTPRU	ELOA3D	THBD	ARHGEF17	EPHA5	NME4	FAM182B	CAMK2G	TCEAL8	MTMR10	FUOM	NDUFB4	CRYGS	HMGN1	ACOT4	PLPP2	P2RY1	PPME1	ZNF512B	ZIM3	HIST1H3H	PCDHGC5	BTN3A3	CLTCL1	SEMA3F	FAM120A	SCYL3	TAAR2	COPS6	TIAM1	RASSF10	PAPD5	PRELID3B	VPS16	RTTN	NSMCE2	SLC5A5	ITLN2	HNRNPD	SUSD2	UCN3	C4orf32	COL20A1	RP11-302B13.5	SPTBN2	A2M	SRSF7	CYTH3	CA7	GNL2	ZNF674	RRM1	SPACA1	ZNF334	ZNF512	MAFG	RHBDD3	FAM129B	HSPG2	FPR1	GRM7	KIF5A	ZDHHC23	ST20-MTHFS	DCUN1D2	SLCO1B7	LARP4	ARHGAP24	TECPR1	OR8B3	NDUFV1	ANAPC4	LRP11	PCNP	SMIM17	SERHL2	TSPYL1	TSPY4	RPS6KA4	GDF7	TMEM184C	SIX4	FHL3	WDHD1	KCTD6	ZNF593	RBFA	SPATA31E1	GHRHR	SFXN2	SYCN	UBQLNL	OLFML2B	MMAA	WDR76	SLC44A3	HBA2	RP11-426L16.10	DNASE1L2	ARMC12	NUDCD2	MRPL33	TESK2	ELOA3B	LPAR3	ARHGAP32	PCDHB8	SSU72P8	LRRK1	GP6	RPS6KA6	STK32A	TNFRSF25	RFLNB	PGAP3	RAB3IL1	FBXO38	DEFB104B	FSCN1	NRDE2	REG3G	RNASEH2C	NCKAP1L	RPP40	SNX24	C14orf105	HNRNPCL3	VPS54	UFSP1	HYPM	HOXA3	ZBTB9	KIAA1644	TENM3	FOSB	USP17L24	PSMB3	SLC39A6	CCL3	ING1	SORCS2	CEP162	FTH1	THEG	RP11-793H13.10	CEP120	KCNK13	OR2D3	BROX	SHC2	OR4Q3	GTF2I	ME1	TSTD1	UGT1A5	TPT1	ADPRHL2	KL	OR52E6	ZNF331	HCLS1	FOXD4L4	RP11-371E8.4	MCCC2	RAC3	CRYGB	RPS19	ITGA9	COPG1	DPPA4	TAS2R1	ZNF273	SOCS4	LY9	C1QTNF8	SYCP3	CCDC115	ZFPL1	GIPC1	BEX3	CT47A9	SLC25A30	RASSF4	DEFB119	GRIK1	SULT4A1	HIST2H2BE	EEFSEC	NPTN	DUSP23	AKTIP	TNKS	SPINK13	SPATA8	CCDC166	KMT5C	AKR1E2	SRGAP2	GBGT1	SPAG11B	ASB10	ZNF449	PAGE1	FAM19A5	LLNLF-187D8.1	MTBP	HOXB5	PRR21	ALDH7A1	PIP4K2B	NPIPB13	PRAC1	NEU3	UBE2H	FAM47A	LTBR	BDNF	CHRM4	C3orf33	IFNA14	PDE3B	ACTR3B	CTD-3214H19.4	CYP4X1	ASPHD1	TMEM212	THEM6	TMEM78	JMJD1C	POU6F2	USMG5	ATAD2B	ZNF485	RAMP3	NXPH4	AMPD1	ERAS	RUVBL2	CAV2	SLC28A1	TMEM175	HOXB2	ACTBL2	DSCAML1	IFFO2	HADHA	TMEM138	PARVB	PPP1R8	HSD3B1	PAIP2B	HSFY2	TRIT1	FANCE	TMEM104	COPS9	SECISBP2	S1PR3	SLC4A9	MYOD1	DHRS9	CALCOCO1	CSAD	KCNE1	EXOSC3	PLSCR2	AKNA	HVCN1	NFRKB	COL10A1	GTF2B	KCNN3	THRB	OR5M3	ESRRG	TCL1A	OR10R2	TSPAN14	CLTA	RP11-886H22.1	STX8	GABRB2	TRIML1	PTX4	UTS2R	ZBTB32	NGLY1	TBC1D16	OR10T2	DHX58	GPR173	NOB1	STK19	RP11-934B9.3	TRIM3	HLX	XAF1	TSEN15	WDR38	RP1-138B7.6	ACTR5	OR52I2	TEX36	C9orf131	COL11A2	MTERF2	KRTAP12-4	LIX1	SLC4A4	ALKBH7	C3orf20	CDK5RAP3	NME3	CMSS1	IKZF5	ACADVL	WLS	DYNC1I2	NIN	ALDH3B2	ASIC2	OR4C6	FOXE1	MSH3	ABCC12	SPANXB1	PSG5	DEPDC7	DCLK3	POMGNT1	SIGLEC10	TECTA	QPCT	SEC23A	GLRA4	NUDT9	HIST2H4A	MYBL1	KLHL5	RPL17	AKAIN1	KPNA1	EFCAB13	UCK2	ZNF581	HOXB3	MED12L	HSP90AA1	NLE1	WDR34	CTB-133G6.1	AGTR1	GPD2	GNAQ	LONRF2	DYRK2	KHDC1	RGS5	ST18	VSIR	JPH4	AFF3	SYNCRIP	SET	CHODL	CHGB	BRWD3	GMPR2	TRIM28	WDPCP	PKD2	SRC	TRIM67	B3GNT5	FAM98C	KRTAP5-6	AR	WBSCR17	COL28A1	PDIA5	VAPA	UGT1A1	BBOX1	IBA57	MAL2	XKR3	MFAP2	GAPDHS	FAM118B	CCDC87	SPHAR	POR	KDM4D	ANKRD36C	APC	ANGPTL6	XCR1	RET	GSTA3	OR10H5	FAM76B	TRPV2	GP1BA	KRTAP5-3	GAD2	RPSA	KRTAP10-11	LAMB1	OR10G8	ARSJ	OR11L1	RIPK3	STK31	GLIS3	TMSB15B	RP11-80H18.3	GAGE1	PDE6A	CAPZB	PTMA	P3H1	OR4F17	ZNF557	NUP88	SLCO2B1	ABI1	FIBCD1	DHRS13	KRT32	TMEM242	GBP7	PRPF40B	ATF1	INF2	CHURC1-FNTB	CH17-140K24.8	ZNF587B	ZFC3H1	ANGPTL1	TMEM177	MFSD14C	SCLT1	BLOC1S1	ZNF805	APEH	KIR2DL1	LINC02210-CRHR1	MEIS2	ENOX1	NPM1	GAS2	ALPI	ZNF292	GNG4	RRAS	FAM65C	NUDT21	SNRNP70	OR6Y1	SYNE2	ZNF358	AMOTL2	BARD1	DYNC2H1	ARHGAP10	ZNF222	JMJD8	LIPI	ABAT	DOK5	SLC25A20	FAXDC2	CSAG2	PAQR6	C15orf39	PMF1	SIRT6	APOE	DHX36	IGLON5	ZBTB46	F2	MYH3	FST	MTRNR2L8	JTB	DEGS1	FETUB	CHURC1	PEG3	DQX1	ENG	JAG2	GOLGA8R	EVPLL	ANKDD1A	BTNL3	SPINK14	CST5	EFEMP1	SLC38A3	CTDSP2	RBM14	RAPGEF6	PMS1	ZNF813	ZRSR2	NDUFAF8	HEBP1	SH3TC2	SEMA7A	ZNF488	RNASE4	CDK18	OPRPN	CDC37L1	ACTL10	TDRD15	CRIPAK	RP11-87C12.2	HIP1	TAS2R13	SERPINA12	PPA2	PPP4R3B	MIS18A	PMEL	MUC7	TSPAN7	SLC6A1	SH2D6	ISCA1	GYG1	PIBF1	AAED1	OMG	SOCS1	KIAA1107	NEFH	FKBP1B	WARS	FBXO48	DCC	C1D	GTF2E2	GOLGA6L22	TEX11	FZR1	ADAMTS13	SSX3	CXCL5	SPAG7	ANKRD60	BRPF1	ARHGAP20	NPAS3	C3orf70	PLEKHA2	PPP1CC	SLC25A52	SYNGR2	ZSCAN18	FOXR2	MYOZ1	TMEM45A	RP11-872D17.8	OR6C76	ZNF649	IFNAR2	KRTAP9-9	DNAAF5	MYCL	DIRAS1	EPRS	AK3	KCNJ15	KRTAP5-4	SPRY4	OR1L1	SCTR	ZNF800	NHP2	PDLIM3	FAAP24	UBE2V1	E2F5	LBHD1	RIMKLB	DSTN	LRRC4C	EXOSC2	PPP1R16A	ADD3	IKBKE	PIK3R5	VPS50	KCNJ6	MMP21	OTX2	MRPS17	SGO2	OR8B8	LARP1	ANKH	KLF15	CLN3	LRRC71	TMEM110-MUSTN1	ANKRA2	ETS2	TMEM50A	CDC25A	STRC	DGCR6L	MORF4L1	PTPN23	GADD45B	SAT2	STOML2	DACT2	HIST1H4E	CLRN3	ALG6	RIMS1	WSCD1	DFFB	PON2	PRMT5	ARHGAP12	SLMAP	NEK5	HIST3H2A	GRAMD1A	LHCGR	HIST1H2BK	ROBO2	KRT73	MMP17	OR3A1	C22orf46	ZBTB4	GRWD1	ZNF184	PHF14	PRR16	UTP14C	FAM53C	FDFT1	LIN7C	IQGAP3	ZNF423	PPM1J	SMIM14	OR4D10	TIMM8B	THAP11	NAP1L4	HDLBP	TUT1	CLNK	CNTN1	SLAMF6	RP11-111M22.2	NCL	LOX	RPUSD4	DHDH	RAB11FIP3	RP11-38C17.1	IL12B	FEZ2	MLXIPL	PLB1	ZNF155	RBMY1E	ZNF559-ZNF177	KIFC2	NEBL	DMRT2	HORMAD2	HIST1H1E	SEMA6B	C12orf29	PCDHAC2	GHRH	ITGA5	ALOX12B	RFESD	ADAMTSL1	ATG14	TRIB2	DCN	STAU1	MAPK6	NUMA1	LMAN2L	CPT1A	KRTAP26-1	PMVK	MRPL21	TMEM67	FAM196B	SCMH1	HEATR6	GOLGA8M	GGNBP2	GRIN3B	LMF1	SSRP1	SCN3B	UQCC2	SLC24A2	AKR1B1	ZFP57	C5orf46	MPHOSPH9	MATN4	DPY19L3	IGFL4	FASLG	UBN1	OR2T2	OR2AJ1	ADCK2	ANKRD63	IQCF5	TRAM1	MST1R	PTGDS	TRIM54	ZNF574	KIF18B	C20orf194	NPTX1	USP17L11	SOX18	LYPD2	FCER1G	REV3L	AL021546.6	MED12	ZFAND2B	KCTD2	C12orf42	OR2B3	SIPA1L2	RAP2B	UPF3B	NEUROG3	UHMK1	CCIN	APLNR	MRPL42	LIMCH1	ACTL8	TMEM151B	CUL9	OR1F1	SLC5A2	RNF219	WASHC2A	LEKR1	COX19	TMEFF2	ALDH6A1	RGS2	RPL35A	CEACAM20	MPV17	GMPPA	ATL2	ZNF660	VLDLR	KIF14	ASL	RANGAP1	HFM1	ITGB5	MAGEB5	CD59	HIST1H4D	RPL4	E4F1	C1orf122	MRPL43	LIFR	CTDSPL2	ZC3H7B	ZC3H12A	C14orf177	ADSS	TWNK	TNFRSF4	AQP5	SH3BP1	TALDO1	FOSL2	BRCC3	POTED	KIAA0040	RALA	SUPT4H1	CEBPB	DSCR8	CH507-9B2.1	SEMA4A	DEFB132	AC010731.4	ERG	GOLGA6L9	NACC2	MAPK10	CEMIP	RAD51B	YWHAG	NPHP4	FAM86B2	ZWILCH	NDUFA4	SELENOK	NRXN1	ETS1	IL17RD	PLEKHB2	NBPF1	PARVA	UCK1	SCD5	NKX2-3	JAK3	KLHL13	HOMER2	SCO2	TBC1D3I	FAM135A	HSPA12A	PIGG	TCFL5	CD40	GNA14	ARID3B	ZSWIM7	ZNF507	PNPLA6	C1QTNF3	CTD-2521M24.13	ATP10B	RP11-986E7.7	SKOR2	BCCIP	PPP3CB	FYCO1	MUC3A	DNMBP	UBA2	MTG1	MCAT	GABRB1	ARL13A	PANK3	CFAP65	ZNF592	CCR10	OR2AE1	TRIM63	PIGF	ATP6V0A4	PODN	SLC15A2	CEP170	POLM	KRTAP8-1	KERA	HLA-DOB	CTD-2568A17.1	NUP107	KRTAP10-4	SCRN3	CRLF1	SLC27A6	TTBK1	CORO1A	HEXB	S100A9	UBE2K	TSR1	TCTEX1D1	TPRN	USP10	GLA	SGCZ	LIPG	DCP1A	MGP	CLDN16	ACP1	RUNDC3B	TRAPPC4	NCOA2	SSTR1	ARV1	ACYP1	CAV1	UPRT	AMIGO2	DKK2	RNF138	PSMD8	GNAZ	PCDH1	SOX30	PLTP	USP15	CDX1	NECAP1	OR14K1	FAM71A	INTS14	CCDC42	PPP1R13L	CHIC2	NCOA3	CREBL2	KANSL3	ALOX5	MMS19	ZNF197	TRAPPC3L	ACTL9	COMMD8	HMOX1	PCDHGC4	KLHL3	ZNF644	ZDHHC5	SCN7A	AMOTL1	SRI	RFX6	TMEM184A	MPP1	PCDHB16	TRIM74	KRTAP1-1	STK24	CADM3	PGA4	CCDC22	ZBTB6	ZMAT2	RNASEK	LARP7	PRSS51	DOT1L	PIGT	FZD3	SLC47A1	FZD4	MRPL2	TCL1B	ANKRD26	MRPL50	COPB1	CCDC114	CCDC169-SOHLH2	TTL	UACA	PNPLA3	GNB3	PKD1	CUL2	CHID1	MAP1LC3C	GIMAP6	PALLD	ERCC6L2	B2M	CDC42EP2	RAB17	SHH	SAR1B	CHST9	NUDT4	SLC38A8	GAREM1	ZSCAN22	EIF2S2	RP11-403P17.5	ZNF530	OR56A3	ZNF436	BCL6	KIF9	PSMG4	TAS2R14	NRSN1	PSMA3	DDB2	ABCG8	KRTAP21-3	CRYBA1	RBBP9	SPRYD4	RMND5B	HECW1	PBDC1	C1S	TMEM55A	OR51Q1	ANXA11	MFSD11	KCNK6	ITIH4	RUNDC3A	SGIP1	HOXA5	LINC00371	RASA4	RPS3	FAM159A	TRAPPC12	SON	FAM159B	CLMN	SEL1L3	MYF6	PUSL1	AVIL	SSR2	C18orf8	CDKAL1	FLII	TBC1D15	PPP2R1B	R3HDM2	SCP2D1	ZNF501	ACVR1	EI24	RSRP1	LILRB3	LMAN1L	SNX6	GPD1L	SLC46A1	PRKCA	C1orf21	CTD-2550O8.5	RRP15	SRRM5	C10orf82	PLEKHO1	ZNF219	ZNF816-ZNF321P	IL12RB1	RTKN2	CCPG1	RASGRP2	NLRP2	OSTM1	PLOD2	APOBEC3H	SPECC1L	EPN2	ATP6V0A1	GTPBP1	FAM13B	ECT2L	UTP18	RAET1L	RNF217	RTN4	REG1B	FURIN	GPR137C	TRIM68	CCZ1	PRR23D1	RAB36	HMGCLL1	LRRN4CL	DDX60	LCORL	BMI1	GPR162	METTL21B	RNLS	ZNF366	TAS1R3	NCKAP5	OR4C5	CDH22	EIF3CL	VWA1	HTR3E	C5orf67	NNT	RPL30	AGBL1	VN1R1	TOMM20L	SCN8A	FAM110B	OR6N2	MS4A13	ARGFX	ANO1	OTUD7A	EXOC5	SEC22C	HOXB9	COMTD1	RPL6	UBL7	GLB1L3	SRGAP1	OR51H1	ZNRF3	CLRN1	RP11-216L13.16	RASSF9	RXFP2	LYSMD2	PHF19	AFF2	TUBA3E	NSMF	SNX12	UXS1	OR10A7	AUTS2	GPR21	CTF1	HELB	SERPINH1	SETD2	VCL	TPSD1	PDK3	MXI1	EPS15	RP11-468E2.1	S1PR2	ACKR1	GJC1	RABGEF1	ELMOD3	MGST2	HIST1H2BM	PTBP3	TCTN1	RBM8A	C2orf80	DTWD1	BACE2	ZNF92	PIM1	ARHGEF40	ZNF431	IFNLR1	SLC4A1	ALKAL1	DOPEY1	COX20	CSNK1G3	MFAP4	ATP5G2	TMEM43	BCL7A	HIST1H1D	DRC1	LSP1	TSPAN17	EPN1	TMEM40	CCNYL1	CBR1	CSRP3	PHKA1	ATP5J2-PTCD1	SMARCA4	NCK1	PPP2R5E	GATAD2B	PPA1	ALMS1	TRIM49	MRPS34	WNT10B	SCGB1D1	FAIM	EFHD2	NUPR1	ZNF441	MIIP	ATP5G1	OR13H1	MAP3K15	CACNA1S	DEFB130	RP11-196G11.1	INSC	RNASE12	ATP13A5	KRTCAP3	SDCBP2	GBX1	ABTB1	PEBP4	OR2G2	OR4K13	SEC22A	TMEM183A	DAGLA	TRIM14	MSTO1	U82695.5	TNR	ZNF433	LENG9	GUCY1B3	AC003005.4	CYP7A1	GOLGA8A	PKN3	EDRF1	PDZK1IP1	PAX6	CCDC173	DGKK	HLF	CHRNE	C16orf92	C1orf158	CPEB4	C5orf34	HELZ	RPN1	TIMM13	PLEKHM2	FBXL5	YEATS2	COQ10A	SNED1	SLC26A2	TPRA1	NTPCR	MEF2D	ERCC2	MTAP	IGBP1	CCDC102B	ACSL3	SSTR2	CLEC20A	OAZ3	GJB6	TNFAIP1	ZNF439	REEP2	TRPT1	FAM219A	VDAC1	WFDC3	ZFYVE9	LRRC37A	POMGNT2	CCDC175	TMEM61	C10orf88	FIS1	CCDC17	SOX8	ANAPC16	MARCH6	SPG21	GAS7	ZNF594	AP5M1	SGSM2	ELOVL4	USP16	ALG12	TGFB3	MAU2	AC113404.1	AGAP3	NXNL1	ACTR1A	BRSK1	CAND2	PGAM2	LRRC39	EMC4	SERPINB13	ADRB3	DUSP12	POU1F1	CHST8	HIST1H2AB	SMIM20	USP42	CDRT15	CTAGE5	WDR5	BAD	EHBP1	RP11-903H12.5	USP40	NYAP1	LINC00854	KIF12	DGAT2	UBXN4	MARS	BTBD18	BRI3BP	RELL2	ICAM1	SIVA1	PTBP2	ALDH16A1	LMAN1	NKRF	HDHD2	PRMT3	OR2T1	TPMT	CNTNAP2	PATE1	RSAD1	MYCT1	WFS1	FNTB	CALM3	BMP3	GTF2F2	CROCC	LY6G6F	HADHB	TPBGL	ARMC2	BAZ1A	SLC6A19	GSTA1	HERC6	SHPK	PCDHA12	KRT19	SEMG1	H1FNT	MIF	SLC6A14	NANP	TMCO4	MEIS1	CFAP47	RBM17	C22orf15	RRAS2	RGS21	RP13-210D15.4	CWC22	CDH9	BHLHE22	TRIM2	SLC38A4	ILDR1	DNAJA2	LIN37	SHANK2	KCNU1	MAPK7	SYCP1	OSBPL8	DEFB135	CORT	PCDHB10	RHBDD2	OR7C1	RPS3A	AKAP7	KIF1C	PPFIA1	CRYBA2	HMX2	ANKEF1	NDRG4	ARL4D	PRAMEF1	MAGED1	SPRR2G	RHBDL2	URB2	CDK3	ADAMTS19	CSHL1	SYNJ2BP-COX16	TMEM191C	DEFB105B	GPR4	XRCC3	POLK	SAP130	ZNF330	RNASE13	CXorf40A	ZDHHC22	TMEM238	UNC93B1	BEX1	RBFOX1	LIM2	MYD88	ALG1	SYNGR1	MAGEL2	LEPROTL1	NXPE1	AQP8	UNC45A	LRTM1	KCNS2	HS3ST1	TMCO3	RP11-257K9.8	MCF2	ACSS1	NIT2	GLB1L2	MBD3	OLFM1	ABHD17C	CCNL2	HESX1	NR1I3	IGSF21	APBA3	SLAMF8	GLIPR1L2	MED6	PACS2	FAM71E2	SLC51B	PLEKHH1	ATP8B1	NCAM1	EDNRA	MRPL32	ULK2	LTBP4	QRFPR	PAPPA	ZNF90	MCM2	KRT20	PITPNM3	APOL6	OR12D3	UCHL5	KRTAP4-5	HELQ	PGRMC1	LYL1	NGB	RP11-294C11.3	COX7B2	POU5F1B	MTSS1L	ELOA2	DALRD3	KRT83	CRTC1	TAF9	C22orf23	ARFIP2	RP11-136C24.3	WAPL	RP5-877J2.1	KRTAP4-4	CMTM1	ZNF888	NPAS4	SLC2A9	GPR75-ASB3	DNAJA1	PASD1	HSD3B2	C11orf87	CXorf58	ELANE	TMEM267	TLE2	FANCD2OS	ASGR2	SMYD3	TSPAN4	C1orf52	PRAMEF12	HOXD4	MPDU1	VCPIP1	NSMCE3	OR10Z1	CLDN20	MED30	COX6C	ASCL1	RPP21	ITPKC	LARP6	IQSEC3	KIF18A	ZNF718	FDXACB1	TXN	TMEM132B	AIM2	GPAT4	SMN1	NLRP11	PRAMEF14	ACER1	PADI1	CDK14	RGS7BP	PPP2R1A	VDAC2	PCDHB5	VKORC1	NQO1	DCTN3	HSD17B14	PSMC1	STXBP2	ST3GAL2	PSPN	PLA2G7	USP17L20	FAM184B	TXNDC12	WISP3	GPBP1	CLEC18A	KRTAP10-3	UGT2A1	EIF2S3	WIPI1	TNFAIP8L1	TNKS2	ZNF625	AC018755.18	HSD17B1	GRHPR	NRTN	CEBPA	BCL2A1	PYHIN1	NRCAM	STN1	MGAT4C	ACTR3	RPL10A	C12orf66	NR4A1	FAM213A	STK33	IKZF4	LARS2	EVI2A	HSPA4L	MPI	WDR54	ZSCAN12	TFIP11	RP11-49K24.6	FAM236D	ANKRD33B	SLC38A10	CARD10	MYO1A	TBC1D20	EIF3A	ARSD	SMLR1	PYDC2	SPATA1	KRTAP17-1	CRELD1	GJB3	HIP1R	PATZ1	ITIH6	P4HB	TUNAR	FAM35A	NOL11	CCL15-CCL14	PICK1	BHLHE23	FAM161B	MSH2	B3GALNT2	OR4M1	ESPN	SLFN14	SLC5A7	ABCB11	AGER	FRY	KCNK15	ZNF48	OR4C12	NUP93	NDRG1	TBCC	OR4K17	TRIM17	ASAH2	SPANXN4	RGPD3	VPS13A	TCF15	FAM120B	YIPF3	PRPSAP2	ANKRD17	C8orf33	RNF2	CLCF1	SLC1A2	OSTF1	ZC3H11A	OR2T29	RPL29	NDUFS7	ZNF565	TSNAXIP1	ADAM33	ZNF169	STAMBP	HS6ST2	PLPP1	PLEKHG5	TRIM34	TKTL2	PRKRA	SPHK1	HOXC5	DEFB125	SCGB2B2	OR2B6	DCLRE1B	BTBD1	KDM4C	DAXX	BTNL8	ANKRD39	KLF11	FGD5	HIST1H4C	DEAF1	RP1	PROS1	VCX2	BORCS8	MTA1	SSR3	TMEM204	BIVM-ERCC5	TESK1	ACTRT1	ATM	VMA21	DCAF6	ZNF385C	TRIM64B	TBCK	XCL2	CTDNEP1	SFTA3	MRPL23	SEH1L	BTRC	MEF2C	JAGN1	MAPKAPK2	OR4S2	RP9	ABCB7	AP000350.10	CTRB1	ANTXRL	SLC45A1	SPAG9	TSPYL6	HSP90B1	EFNB2	CKB	PBLD	CFAP52	MTFR1	TMPRSS12	SFT2D1	HINT3	COLQ	UCHL3	DMBT1	TTLL5	PDIA6	THBS3	CASC1	FGFBP2	DEPTOR	PTGES3	IQGAP2	MAGEA10	TSPAN10	MARCH1	ANKS1A	SLAIN2	CPNE8	SIGLEC6	MMP27	UBE2I	HS3ST5	NID2	BTBD8	C6orf15	MYOZ3	GRIA3	FAM217A	FKBPL	ZNF513	OR56B4	ADHFE1	HLA-DPB1	PCNX4	OR14I1	LRP12	PEF1	REPIN1	CD53	MYO15B	NOL10	GPR151	MRAP2	GDF6	SH2B3	HTR1B	SLC16A14	HLA-C	NXPH1	PNOC	AVEN	DBNDD1	WDR49	EMC7	C1orf105	CYP2A7	GUCA2A	PAIP2	ITGA8	IL17RB	AF011889.5	PIP5K1B	OLFM4	SPDYE4	SCML1	ACADL	MPPE1	CDY2B	PGBD1	ZC2HC1C	SNRPG	ABHD3	PGPEP1	ZBTB14	CLDN8	SDHB	ASXL3	UQCRQ	RHOB	KRTAP5-8	TMC3	MFNG	OPN5	ISCU	ZMIZ2	KMT2C	CA2	CASKIN1	EIF4E3	MPHOSPH8	IFNA13	EPHX1	STUM	AHCYL2	AMOT	RIMBP3	ZFP36	TEX43	TTC28	RSRC1	COX8A	C6orf47	MARC2	THG1L	TUBB2B	ABCA2	TMEM223	PIGS	GPC2	ANKRD30BL	CD164	IDI1	MAP3K12	NHLRC4	CD151	GOLGA6L7P	MEGF11	RC3H1	CEACAM1	HYAL1	AIF1L	MTMR9	IBTK	DNAH14	METTL24	ADM2	CD84	UBE2F-SCLY	SLC20A2	KCNK18	POLH	LRRC7	PNP	TRAK2	NECAB1	OR10G9	KLHL22	LACE1	CYP46A1	SH3PXD2A	BARX2	DLST	MTA3	TOMM20	HNMT	MDS2	PSMG1	HKR1	LCLAT1	PTPN13	LPGAT1	ARHGAP44	C5orf49	PKN1	KRT7	RTP4	NLRP14	C2orf50	UBIAD1	MED20	MARCKS	KIF4B	SMYD5	CCNB3	SUV39H1	FAM134A	HYOU1	CLVS2	ARL16	TMC6	TIMM50	TBC1D32	CSNK1A1	SLC30A9	C9orf142	SLC16A3	PAK2	TGFBI	SULT1B1	PLCD3	CBLN4	SLCO1C1	CHRAC1	PHIP	WNT8B	KLHL21	RNF185	DNMT3B	MX1	CPLX2	MRPL16	ZNF701	MYADM	CDADC1	SPATA2	BCAN	RABEPK	C21orf58	CRBN	LARS	IER5	HMGXB3	SMIM21	MRPS24	PARL	SRCAP	KCNE2	TMPO	CSGALNACT1	IRAK1BP1	PRSS12	RGMA	FBXO43	MAPKAPK5	DCX	TSEN54	LRP3	SFTPC	LBR	FUNDC2	NPIPB7	TMED7	RP11-321N4.5	DHH	DOPEY2	C6orf89	TSR3	NPIPB5	MMP26	PNPLA7	RFC2	DDI2	MYL3	UBQLN2	RBM44	PRDM14	LY6G5B	BAALC	ATE1	WDR44	BAZ2A	CEL	USP9Y	ZNF408	C9orf135	EPOR	IFNL3	GORASP1	ZNF586	GSTO1	GGCX	GALNT6	DMBX1	LZTR1	THAP1	ZNHIT6	DHX37	GNPTAB	CLEC17A	TGFBR3	DNAJC5B	FOXP4	SPATA7	BCL2L10	MTCL1	SELENOF	LCE2B	GCM1	GAPT	CMC4	SPIN3	KCNH4	CRY1	SKA2	NLGN4Y	USE1	SS18L2	TTC27	KHDC3L	ZNF703	SP140L	ANKHD1	C16orf70	CALD1	SNX9	RAD21L1	PRR18	LGR5	APLN	MKNK2	ST3GAL3	TUBB	CACNA1D	RP11-314N13.10	IP6K1	TRIM4	ANKRD33	GMEB1	PHYHIPL	GSG1	TAF15	BPHL	SLC35G3	NFE2L3	CMYA5	PAAF1	FAM227A	RARS	PQLC1	WASHC3	SURF4	IPO13	FKBP1A	SMPD4	TNFRSF18	MND1	AGFG1	OR6T1	ARID1A	C17orf78	CRYBA4	CRIPT	RCCD1	HP1BP3	EPHA6	ACY1	BTG4	OLAH	GRIN3A	PGP	UBR4	PAOX	CNNM2	CCL5	HIST1H2BH	TAF1A	ZNF736	HSF2BP	C17orf51	CHRNB3	RNF115	IZUMO2	ZNF395	CACNG5	ZNF665	CCDC12	PP2D1	FKBP9	SGMS1	PPBP	HNF1A	USP1	ADAMTS2	TXNIP	FAM69C	SMAD1	ZNF724	SOCS2	OR2T12	TICRR	ZDHHC12	MRPL41	LA16c-306E5.2	DLL4	NUDT16L1	ADGRE5	FMO1	CCDC91	KRTAP13-3	CARNS1	SLC6A12	LRRC8B	LCE1D	SSU72	AKAP14	CT47A5	MFSD7	CH507-9B2.3	SMG9	XAGE3	TEX13A	HOXC8	UBE3D	CEACAM5	GAA	APBB1IP	NAP1L3	LRRC52	MEF2A	OR10A5	ARL8A	AP3M2	SPINK2	PAQR8	DAAM2	WNT6	ZNF384	PRDX6	MRPL3	C19orf54	SIN3A	NDUFB10	ZNF727	HAPLN4	ADCY1	C6orf120	WNT5A	OR5J2	TRPC1	VANGL2	PHKG1	CTD-2200P10.1	FBXL14	UBASH3B	LSM8	BSPRY	DDIT4L	RHAG	PCP2	RRAGB	KLHL35	PIKFYVE	TUBGCP5	ELAVL2	TOR1AIP1	STK17B	HIST1H2AA	CRB1	IREB2	ABCC9	ZNF679	ATAD1	RAB14	TSPY3	ATF7	GFOD2	RFX7	SLC16A11	NCAM2	RASL12	SNUPN	TRAF4	IL1RL2	PCP4	WNT8A	ZNF45	DEXI	LMBRD1	CBX2	CDKL1	CMPK1	SEPT9	EN2	UBXN6	AP1B1	PROX2	PPIAL4G	HS3ST4	NPDC1	ZNF552	TBC1D21	UTP3	YDJC	MALT1	POLR2M	MESDC2	MRPL47	TOPAZ1	GALNT14	ZNF714	TNNI2	GRIN2A	PLPP6	CHPT1	SPATA4	HYLS1	PRPF39	RLF	AP3S1	HIST1H1C	STK16	BCL2L12	MICAL2	TAGLN3	NTRK3	RPS16	TNFSF15	MT1G	CES5A	CDKN2D	PIK3CB	MPEG1	GAN	LIAS	RP11-515E23.1	C1QC	MRPS12	MRPS6	TGFA	GSTM3	LRRC8C	SLC22A1	PENK	OSBPL6	NDUFA2	SLC39A1	RNF19B	FKBP7	HMGB3	EXOC8	SBF2	ZNF18	OIP5	EFCAB8	BMPR1A	OR11A1	CLEC11A	MED9	NAA10	CX3CR1	EPSTI1	MEDAG	RP3-468K18.5	HOXA6	C4orf19	TMEFF1	HOXB8	AC010642.1	NXT2	GRPEL1	ZNF479	CSNK1G2	BMPR2	IL36RN	GALNT1	ST6GAL2	GOSR1	MAD2L1BP	TBX4	CCR5	ORC6	TRIO	ISOC1	DFNA5	RP11-507M3.1	REPS1	RP5-966M1.6	FLJ22763	FAM20A	KLK1	MIPEP	NUP50	ANXA13	VPS37B	GJE1	NELL1	ARHGAP4	GPR153	PSG1	CDH8	OR4A5	TGIF2LY	TKT	ZNF676	CR2	DIS3L	SYT2	CLTC	SOWAHD	CYB5A	CIDEA	DCUN1D4	RAB8A	B3GNT8	CMKLR1	RAG2	BOD1	CYSTM1	GOLGA6B	NR5A1	LRRN3	NBR1	TMEM41B	RIOK1	PPID	C1orf43	CYB5RL	SESN3	CALML6	CCDC149	SNX1	PCSK6	SLC13A1	B3GALT2	MAP7D3	TGDS	RNF168	FCRL6	OR7G1	TFCP2	ZBTB39	SPIN2A	KIAA1671	SFMBT1	PSAT1	KMT2B	OR5AC2	ROBO3	DNAH10	CTD-2278I10.6	MTCH2	CYP2C8	RAB3IP	SMIM19	SNX33	LRRC75B	RP11-475E11.9	KRTAP20-3	CDH2	TRHR	FAM60A	ZNF619	TMEM196	HIST1H2AD	LCN8	ANKRD66	PYCARD	FGG	IPO9	C1orf174	EGF	ARIH1	RILPL1	POTEJ	ADGRE2	HIST1H1T	CCR3	APOC3	FANCL	RP11-108O10.8	CAMKMT	CDH19	CCDC30	MTX1	IGSF11	HDGFL1	UROC1	GART	NCR1	PHYH	CCM2L	F13B	SHANK3	SRGAP3	CDH15	KCNG4	CNBD2	RP13-672B3.2	MXRA8	CARMIL3	COL2A1	BTBD2	ADGRA1	PPP1R36	ATP2C1	CSF2	RASGRP4	SP5	EID2B	MAPK3	TEDDM1	RGP1	OLFM2	CHDH	BAHD1	SMCR8	PIM2	WISP1	REL	RAPGEF1	LYRM4	CEP78	IFNA17	CCDC88B	RPS2	MARK3	ZNF224	ECEL1	MORN1	CBX3	ZNF98	OST4	TWISTNB	KHNYN	TMPRSS2	NRBF2	TKFC	PLLP	CNN3	NLRP4	CD2BP2	LEFTY1	CTC-454I21.3	FOLR2	CTC-295J13.3	FAM216B	SH2D4A	KCNJ4	NR0B2	ARMCX4	LIN9	NDUFB11	PRSS57	ODC1	DOCK1	NCF2	SLC38A1	PTPRS	JMJD4	SOX7	CAMK2B	GCFC2	HAND1	OOEP	GALK2	INTS10	SYT9	DNAJC3	SLC52A2	PTGR2	CHRNB1	TRIM64C	OR52B2	MGAT3	NBAS	GLOD4	AC069368.3	ATP2B1	KRT24	TOX2	SLC22A18AS	BAG3	KRBOX4	MICAL1	ESRP1	EHD2	OR5C1	SNX21	ATP13A3	HOMEZ	CHD9	H3F3C	CDAN1	ATP6V1E2	BCL7B	EDN3	NCOA4	SEM1	PABPC4L	TMC5	SLC25A21	DNAJC25-GNG10	PRSS21	COG3	FAM198A	PDIA4	BCAS4	PDE2A	MLLT1	NFATC2IP	PTPRCAP	TMEM108	USP26	NOTCH1	ZNF230	CTC-534A2.2	ABTB2	GRP	FGF18	FAM170A	MYOM1	ZNF446	CTNNBL1	LCMT1	GPN3	VAV3	PUM1	YBEY	ADGRG3	KLHDC3	FBXW11	GM2A	FERMT2	MVB12B	JAM3	FADS2	CNGA1	SDR39U1	ZNF790	PRKAG1	PPP1R12B	ITGA4	CTAGE1	USP36	RBM47	COL1A1	GDF5OS	FKBP3	PLCB2	CACUL1	STAG3	TMEM56	RIOX2	DCDC2	DGCR14	MKRN3	TEX2	YPEL2	REG3A	SNRPF	FCN1	RP11-51L5.7	FAM46A	LDHB	TDRD3	SIGLEC14	AP1S2	CYP2J2	NR1H3	DCAF8	SARAF	KIAA0430	OMD	ZNF669	CENPM	CHP1	NUP62CL	PKD2L1	WDR4	ZC3H14	MICU1	FTMT	GPR150	SLC35G1	ANKRD20A4	PTGES3L-AARSD1	TCERG1L	IL1R2	SYT15	SEC14L6	KISS1R	FAM134B	EPAS1	IER3IP1	TMEM254	CACNA1A	MC2R	LHFPL1	NBPF11	ALS2CR12	SPAG5	TOMM70	LAMA5	PPP6R2	ZNF653	PFDN5	ARL14	IVNS1ABP	KCTD9	GRK3	ZBTB5	ITPRIPL2	RGS9	RP11-726G1.1	EPYC	RCN1	PCDHB6	CSMD2	CACNA1C	LRIG2	AGAP9	HSD17B13	ATXN1L	BMPR1B	SPSB4	RP11-286H14.4	SPATA2L	GNAI2	KANSL1	KIF22	HR	GRK7	WDR26	ANKRD29	WDR64	RTN4IP1	ZSCAN9	TTLL11	ATP6V0B	FRMD7	KIZ	GRK2	PDDC1	MEPCE	TMEM156	GSK3A	PTRH1	YIPF5	ATP5L	MEX3A	GTSF1L	BBS12	CUL4A	DDX1	BCL2L13	ICAM5	USP17L13	DFNB59	SESN1	FAM109A	TMSB10	TMEM39A	OR6C70	RBBP7	LILRB4	TPSB2	TGM4	ARAF	ASNA1	ZNF609	TMEM200C	PAGE4	OPN1MW2	FA2H	FGD6	DIO2	SELENOO	CFAP57	POLR2J2	S1PR4	FAM86B1	ADAMDEC1	RNF187	FOXJ1	CCK	CTD-2140B24.4	C14orf119	ZDHHC3	MT-ATP8	C6orf10	PHF2	ERCC6L	P2RY4	TOX	ZDHHC11B	RAB31	DYNC2LI1	NDUFV2	RFPL2	CNOT3	ANXA5	ID1	KRTAP22-1	CNFN	TFAM	CPM	LSM5	ABHD16A	ACO1	RPS27	SPP2	PPP1R32	RP11-834C11.12	VIT	ZNF844	TIGIT	ENOPH1	S100A1	PKIG	DKKL1	PMFBP1	MROH7	PPP1R15B	NUGGC	SP2	TCP1	FBXO5	AP1M1	RP11-745O10.4	CBR4	SYT10	SENP3	ZNF611	IQCG	IMP3	PSEN2	LIX1L	CYP2B6	LMAN2	PLIN2	SYN1	ATG5	CHD2	DNAJC6	S100A7L2	CCBE1	PDGFA	TSPAN6	CTD-2207O23.10	HBB	TRMT2B	GPATCH4	ELOVL7	MTMR14	CPNE9	PIGN	MINDY3	OR13C3	CUZD1	AHNAK2	PGA3	TM4SF18	ELK1	UNC13D	ADGRF5	SPEF2	NDEL1	LLPH	RPS6	NADK	ANKLE1	MRGPRX4	PYROXD1	TAF7	CPA3	EFHB	WDR1	CLPP	CA11	GNMT	PLRG1	TRIM42	ZFP69B	CPAMD8	PRSS45	SPATA3	ADH7	KRR1	TRIM10	SPPL2C	JADE1	AC005779.2	STK11	PLG	POU5F1	SLFN12L	CD274	MAGEB4	RCSD1	KCNG3	GSTZ1	ETFA	SYNGR3	SIGLEC5	GINS4	GPR22	MUC20	PCDHB9	ARMC1	ZNF484	RPL3L	CCL26	XYLT1	CNOT7	OR51I2	CCR8	IGHMBP2	CNGA3	WBP2	NEDD8	TRAF3IP1	TMEM139	C10orf55	EPPK1	TECPR2	CPSF2	POTEF	RNF130	CD101	SLC7A11	ELOVL2	PSMA5	ELMOD2	PADI6	CTGF	MTOR	EWSR1	TACR3	EEF2	MAPK9	BGLAP	HIST1H4J	BBS9	REEP5	FNDC11	FRAT2	CAMSAP3	RBMXL3	PCNA	CTD-2192J16.20	GUCD1	HUNK	FLRT1	PYGO1	CBFA2T3	ZNF600	HIST1H2AI	SLC25A53	PHLDB1	RNF186	MDFI	SDK1	VSNL1	KBTBD7	CCDC28B	FSHB	SLC34A1	SMPD2	ABCB5	MARCO	LTBP3	SUPT20H	IKZF1	ALDOC	C2orf74	MIA	UGT1A8	METTL17	HRG	CLCC1	FAM26D	DEFB129	BZW1	ITPKB	HOXA9	ARHGAP28	PCDHB15	TMEM207	APOBEC3B	LRRC46	PPP1R3B	SYNJ2BP	SYF2	CCDC138	PSAPL1	TMEM109	TEAD1	NMUR2	SRPX	C1orf159	HS1BP3	NPY1R	PPIAL4E	SIK2	LEF1	MDGA1	MAST2	GTF2IRD1	CSMD1	SHARPIN	HNRNPU	ZFAND1	RBMXL1	ANKRD36B	MCM4	PHACTR1	PRIM2	SLC10A5	STARD7	C1orf146	IHH	CSK	TBL1XR1	MLLT11	KIDINS220	GPR63	CLCA1	KPNA5	CEP89	ITGA1	FAM149A	NOP56	CNGB3	BBS5	TPP2	AP2A2	ZNF569	PCED1A	PER3	PRAF2	PRSS41	GABRG1	HEATR4	ELAC1	GATSL2	RDH16	ZNF830	RP11-432M8.13	KIF15	ABC7-42404400C24.1	KNDC1	ZNF254	BOC	TMEM120A	CEP85	DEF6	RP3-382I10.7	ZNF567	TMEM92	GNG8	RP11-542C16.2	TMEM105	MAATS1	VAMP1	TAP1	BMP6	CDCP1	RALB	ARMCX5	ADGRE1	SIAE	PLEKHM1	DAZAP2	PSORS1C1	PRR20E	RP11-96L14.7	RP11-565P22.6	CST1	RBM14-RBM4	ARHGAP30	TAS2R43	PRKAR2A	ARHGEF37	TPGS1	HSPB1	SCUBE1	GMNC	PEX5L	C12orf10	ZNF544	TRIM29	CLEC4D	PIGH	TEK	COL7A1	LGMN	PLGLB1	ZFY	TMOD2	OSTN	BLOC1S6	NEK6	PIK3C2G	PRLHR	L2HGDH	SULT1C4	USP35	TNRC6C	OSGEPL1	SIKE1	PRRG4	IFI27L2	TMEM201	GCKR	SLC35G4	HSPA14	FOXO3	PCDHAC1	MRPS18B	ZNF75D	RPS26	MTR	SNX30	SLC7A5	ZIM2	CD2AP	RP11-286N22.8	POLI	SLC35A4	CAST	LSM1	SARNP	RP11-47I22.4	TAGLN	PUDP	SAFB	USP49	SPANXN3	GSG1L	HLA-DRB5	KIAA0556	PIN1	C9orf40	ZNF771	DOCK11	SLC7A9	CD37	CAP1	ALKBH6	C15orf41	B4GALT3	HIST1H1A	EVI5L	GIGYF2	ADGRF2	CR1	RRP1B	YARS	HDX	LCNL1	SV2A	HIST1H2AM	ERMARD	CPNE3	ZNF683	CLPS	PRC1	HOXD9	SPRYD7	CTDP1	SLC6A4	ANKRD44	FASTKD1	C1QTNF1	SLC29A2	SPIN2B	SCART1	SMPD1	C11orf54	APLP2	FAM186A	ME2	MESDC1	MUC6	GIMAP1	AKT1S1	IL2RA	FUBP1	SUGP2	BCAS2	PRR7	MEGF10	POLR2D	CEBPG	RP11-309L24.4	LRRC29	FAM9A	APOL3	SPANXN1	GTF3A	BUD31	ABCB10	VSIG10L	IPCEF1	ZNF688	NIM1K	MRPL54	MARCH4	SLC10A7	CNBP	TRPM2	ZNF407	ARFRP1	OR2K2	PPP1R15A	REPS2	TTC36	CHMP7	GPC3	CDC20B	EOGT	RP11-111H13.1	BCKDHB	VEGFC	ITGA2	NES	ROPN1B	EPB41L3	NDUFS3	EML1	TSNAX	AAK1	ABCA7	REC114	DSG2	TMEM241	PEX16	YAP1	SLC4A5	KLRF2	ECHDC1	DUS4L	SGK1	THAP12	PABPN1	CDHR3	TMEM101	BNC2	METTL2B	CNKSR2	C10orf120	SIRPB2	ALAS1	RPN2	SDHAF3	CCNA1	SHCBP1L	SNTG1	ANKAR	SEMA3D	SPG11	ANK3	OR6C4	UNC5B	FBXO10	FAF2	KRTAP5-11	HIST1H2BO	FNDC3B	SP140	NEU4	SSBP3	PYGO2	OR10G3	NAE1	NDE1	ALG10	GATA3	RP11-723O4.6	GPANK1	F12	PPP1R14B	EFHC2	HMGA1	PRND	GPR12	FKBP15	ARHGAP1	ME3	CCL14	CHMP2B	KDM4B	LRRC8E	PDE7B	AP2M1	KRTAP20-1	TF	DEFB107B	SLC25A44	CDKN2A	MRGBP	SPTBN5	KRTAP9-4	SPATA5L1	SEMA3G	SPATA20	AC002310.11	GNE	ZBTB49	COX16	FAM199X	MYL10	HBQ1	WIPF2	ZBED6CL	IDH3B	HTR1A	ABCC6	TEX37	ABCA13	RPAP3	GTF2H3	SYT8	SAE1	NFKBID	MPDZ	CTSK	POLR3K	TMEM126A	C1orf94	PSD4	CCDC85B	CCDC107	PID1	OR6C1	MAPK1IP1L	SEMG2	RNPEP	KRT6B	MORN3	PTMS	POPDC2	PRR15	PPCS	RP11-1012A1.4	ZUFSP	LILRA2	WDR27	ABI2	ONECUT2	FLG2	IKZF3	TLR8	SNAPC4	CLEC10A	MTRNR2L11	SMOX	RP11-81A22.5	RBMY1J	NLRP8	ZNF502	DOC2B	TARSL2	SEMA5A	SGO1	ARPC4	SELL	MRO	NUDT15	LATS2	ACSF3	FLYWCH1	SPATS2L	BRINP2	AIMP1	HACD1	FCF1	TRIP12	COL8A1	ACPT	HOXC10	GSTO2	GPR157	CPZ	HIGD1B	C14orf166	TUBB1	IL6R	GTF3C6	NDUFC2-KCTD14	RRAGC	B4GALNT2	TMEM255A	ANKRD23	SHISA9	SUMO3	USP51	KRT17	MROH2A	DIRC2	DOHH	BAG4	BCAT2	OR6M1	LYG1	CCDC190	EEF1D	COX5A	PRPF40A	ADAMTS6	LELP1	ATP5E	CEP95	TMEM132D	ACAA2	HARS	CCDC129	BAG6	CARD9	AFF1	LRRC74B	MAGEB6P1	IL1RAP	UTP6	ATF3	ZNF596	BIRC5	CDK13	TRIM13	SLC35E3	AADAT	TNFRSF10D	TTC16	USP17L21	NEK11	DEFB127	PARN	DUS1L	NPIPB4	RP11-697E2.12	ZDHHC14	BNC1	PPP4R2	PSTPIP2	MYL12A	YY1AP1	ATP5F1	CXCL12	NSUN4	ARAP3	HOXD13	PSIP1	DDX59	TRAF3	UNC13B	TMEM35B	MYBBP1A	AMBN	LINC00672	VMAC	CLC	GTPBP8	OR52E2	BCL11B	MT-ND4	DDI1	FLRT2	THADA	ETV6	EXOSC6	RNF13	MBD3L5	SPX	CPN1	ACOT12	TNS1	POLR1C	WDR83	C10orf99	BCAT1	AKAP11	TADA2B	SLC36A4	GFRA3	USH1C	MAN1A2	RBP2	CD8B	LUC7L	KIF27	HACD3	SORCS1	APOD	RP3-422G23.4	RP5-1028K7.3	NUDT18	RBM19	NPS	FGF21	GPR1	ZNF66	MT1F	MARCH7	TRIM8	ATG13	RALBP1	NXF5	WRAP53	TYRO3	PRRC2A	POMT2	IL6ST	IRGC	RP11-434D12.1	TTC34	SKAP2	NRXN3	PSMA2	SBSPON	TREML2	SNX10	SFXN5	DYNC1LI2	NPPA	C5	PFN3	KIAA1456	L3MBTL2	RYK	GOT2	ACAT2	TEKT4	OXGR1	ANKRD65	CTD-2587H24.4	SYTL4	RP11-231I13.2	EPOP	TRIP6	TTC38	MDC1	ZNF385B	CELA2A	C2orf40	FAM71F2	DDX18	IL17A	FAM168B	C14orf37	LIMS4	C9orf172	IER3	FER1L6	NPAT	GADD45A	FOSL1	CHKB-CPT1B	MYPOP	TRIM65	CLCNKB	PALB2	PCDHGA1	SYT16	CKLF-CMTM1	SPECC1	PLCG1	PANX2	HMGN4	NCSTN	MMD	AMMECR1	C3orf36	PEA15	TAF1	IL15	KNG1	GOLM1	SHC1	C17orf58	RP11-484M3.5	RRBP1	RPTOR	CATSPER2	ZNF549	KCTD8	ASAP2	ASB12	VPS13B	DAB2IP	TTYH3	KRTAP4-6	C11orf24	ZNF133	HES6	PLN	NDNF	TYR	FOXK2	ETHE1	KCNK2	NKD1	RIPPLY2	OR4F3	COL17A1	SNRPC	RNASE11	ZNF391	EPO	CFAP61	SAV1	IPO5	TMEM132C	AGR3	RBM20	WFDC1	MRPS7	ACAA1	CCL4	CTC-360G5.8	NDFIP2	DMTF1	C16orf78	RAB44	EFL1	CPLX3	WNT7B	PLEKHA4	TRPM8	RPL24	HEG1	DPM1	EDA	IPP	SPACA6	NBPF14	ACP2	ARL2BP	BRF1	LCE3D	OR3A3	SERPINB7	GJA8	C2orf82	CLEC18C	BMF	NTSR2	CTNNB1	POLB	KDM3B	CDC123	CD5	SYT6	KRTAP4-2	STRADA	ZPR1	HIVEP3	SH2D3C	LIN7A	GABRD	EFCAB12	ZNF536	GZMB	PANK2	SLC2A2	GJD2	ZFP1	MEIOB	A1BG	ABCA12	GRAP2	ABHD4	GPRIN3	MATN1	PNKP	KRTAP22-2	VGLL4	UNK	SLC25A51	MCM3	SLC35F5	PPP2R5C	FAH	HERC5	PLEKHA7	COMMD5	STIM2	ZNF710	ANKRD34B	NECAB3	ZNF546	HK2	RMI1	CDK6	C21orf33	STK38L	GATA2	B3GAT3	ZBTB8OS	DAPK1	GYPA	DSG4	ADGRD1	PPP2R2D	RALGDS	SH2D2A	ZFYVE1	CHCHD7	SCN11A	LURAP1L	CA14	NAP1L5	RAB27A	KIAA0368	ANP32E	GHR	ZNF16	CXCR5	C12orf60	GALNTL5	SLC2A5	EFNA4	C11orf52	PARP12	OR56A4	SEPHS2	ASB5	RBM26	HHEX	RNF34	LCN2	PIP4K2A	TNFSF13B	KRT82	HHIPL2	SLC38A9	CAPG	ZNF814	GPR155	ZNF83	PTGIR	FADS1	FAM133A	PDXDC1	TNIP2	VSIG2	SLC28A2	ZNF568	SHROOM1	ZCCHC5	IRF9	NDUFAF4	HAND2	STAT3	ALS2CR11	ASCL4	SSH2	AC104532.2	KLHDC1	DUSP7	DDX39B	TSPY1	CALML4	ACOD1	NOL12	RTFDC1	KIAA1161	PLCXD3	C2	RP11-458D21.5	IRS4	SMIM10L2A	RRAGA	IL2RG	SPINK7	AZU1	MYBPHL	PDLIM4	ZNF124	TMPRSS11A	AKAP8	SERPINI2	KIF3A	CDK11A	ANXA4	TEX38	ALOX12	APOB	SHISA5	NKAIN3	MSRB1	GNG11	ACR	DCTN6	MMP24-AS1	NT5DC1	SLF1	HIST2H2AB	BLOC1S5	TNS3	HIST2H2AC	AP1M2	PDLIM7	FAM127A	TNXB	PELI1	CTC-441N14.4	TMEM176A	SPATA46	ZNF71	NCOA1	INS-IGF2	KRTAP5-5	KLHL1	EIF2A	DENND4B	OSER1	GIGYF1	SERPINA4	CTU1	PPL	SPAG1	P2RX3	CORO7	VWA5B1	KIRREL	MROH7-TTC4	SLC23A1	S100A16	USP17L28	PLEKHA1	HYAL4	TMEM8A	RBMY1D	ADGRF3	USP53	SLC39A14	LRRC1	TMEM225	OR13C9	KIR3DX1	COL4A2	NFYA	HIST1H2BI	ZNF623	RAMP2	SMTN	TGM7	PHLDA1	IFI6	AP003419.11	AWAT1	LZTS3	C1orf112	PSME3	S100A2	PAPD7	ZNF277	C19orf38	RTCB	TPH1	RNMT	MAP1A	ISX	ATP6V0A2	MARCH9	ULBP3	HOXD3	TUSC1	RPS10-NUDT3	COQ3	USP41	MPIG6B	LY96	KLK11	NXPH3	OR5B21	C9orf43	ARL11	SAPCD2	SLC44A5	PLAU	GINS1	CNPY2	UGT2B15	WDR7	SBF1	TMED1	CDC42SE1	GLIPR1	ADAMTS8	SPIC	ENPP1	UBR3	GJB5	CDK2AP1	CNTN4	MMAB	PRCD	PROKR2	PAM	CABP4	RP11-73M18.2	HOXA2	GK	CHD4	GPHB5	ATXN7L3	EIF1AX	TRIML2	ZDHHC2	LSS	PBX3	IRX2	ZNF618	DUSP16	ATAD3A	OGT	ZNF362	RCE1	RBBP4	DMPK	MCM5	OR1N2	SLC22A16	OPHN1	HIVEP2	KDM6A	PRSS16	RAB42	CD86	ANKRD46	C2orf71	C15orf61	RP11-571M6.15	P2RX6	NRIP2	FBXO22	DBT	TNFRSF21	RAP2A	ITPKA	C5AR1	CRY2	C9orf50	ARHGEF35	ANKFY1	EAF2	HACL1	HSD3B7	ZNF624	SMCP	TACSTD2	ORAI3	SMKR1	MMACHC	KLK13	GTPBP6	HAO2	ZNF143	RTF1	CHAC2	TPM3	TRIM62	OR8H1	PGM1	PARP6	SORBS1	AGA	KRTAP2-2	GRTP1	EFCAB5	TMEM128	RAB34	APPL2	SRPRA	RP11-812E19.9	ACOT9	THUMPD2	TP53TG3F	POU4F3	C16orf95	KAZN	ALDH1L1	PAQR5	ABCA3	ZNF514	WASF1	MAML3	SLC12A9	CHRNA2	GPAT3	BORCS7	ERP29	PSENEN	IRAK3	SMIM6	PARD6A	ORC1	LY75	STARD10	CTBP1	NCLN	ADAMTS5	C10orf71	SEC13	ANTXR1	RAE1	MS4A15	RASL10A	USP24	RUFY1	MIA-RAB4B	SIM1	AJAP1	PIGW	ALCAM	SERPINA11	C17orf74	WDR37	PDPR	MCM9	PRAMEF6	ABHD14A-ACY1	DIS3L2	KLHL14	UBTD1	BIK	SFRP5	PRSS35	PREP	TEX12	SLC35F2	LIF	SPIN4	MYRIP	IL1RAPL2	CYP4A11	GSR	TPM2	IL17D	FAF1	RP11-1212A22.4	TTC3	BDH2	IKBKB	C14orf159	ASB14	TMEM185A	GRB10	EFR3A	MGST3	NACC1	FOXP2	CRAMP1	CYB561D2	ERCC4	KLF8	AKR1C3	ZNF667	CCDC105	NPIPB2	DIO3	MAGEA3	CCNC	NOG	GPER1	OTP	SLC25A14	ART4	RERGL	NPIPB8	ZNF705A	CDCA3	NSMCE4A	ANKHD1-EIF4EBP3	RTP2	FLNA	CRLF3	IGFBP6	TMEM222	TAF10	DIP2C	P2RY2	WDTC1	C14orf1	ING2	ZNF735	LRRC53	PGLYRP3	LHB	FAM13A	PIWIL3	RXFP3	FAM71D	UBE2S	MRTO4	GNA15	OR4P4	SYCE2	LARGE1	FAM8A1	CLLU1OS	SLC13A2	NPAS1	WFDC13	CHIC1	CDSN	SENP3-EIF4A1	ZNF587	LYPD4	DNAH17	CT45A5	SOHLH1	POLR3GL	P2RX5	OXNAD1	SC5D	NHLRC3	NDUFA4L2	NOS1	SLC25A19	RP1L1	CNRIP1	PAPD4	RSRC2	IFIT1B	PGAM1	ARHGEF10	IFITM3	PDGFRL	NPIPB12	PPT2-EGFL8	FILIP1L	ZNF878	STK26	EHMT2	SNX29	GABRP	RICTOR	CCL17	RASA3	MFSD14B	NUCKS1	LRRC18	KLHL4	CACNA1E	ORC5	ZNF529	ZNF576	UBE2E2	LPO	SYT1	MT1HL1	DNAJC30	SETD9	OR1Q1	CCDC27	APOM	SREBF2	THAP2	IDH1	PCNX2	DDX43	RP13-582O9.6	MB21D1	CHML	TNIP3	ANXA9	MTHFD1L	SASS6	TAOK2	NUDT16	CCNJ	NAPA	LRIT3	KRTAP12-2	FBXO7	GBA	FBXO18	DRAM1	NMUR1	MRPS26	CTNNA2	BRF2	OSCP1	OSR2	CFLAR	GALNT3	RHO	DMC1	SLA2	MUSTN1	CCNK	SPINK8	MBLAC2	FAM49B	INAFM2	DLGAP3	DOK2	LMO2	TNNC1	ULBP1	CASP10	AC025335.1	CCT3	ZNF263	AADACL3	ZNF225	PHF21A	SPATA31A1	CCDC171	NTAN1	ASCC2	ACOT8	CIT	COX6B1	VPS26A	ARSK	SPAG8	CXCR4	FLVCR1	FARP2	TOP1	PSMD7	NFIA	KIAA1024L	ZNF510	HTATSF1	PRR36	STRA8	PRG3	TBXA2R	ZSCAN4	TMEM161A	RFWD3	ZNF654	CIDEC	ALPP	RP1-37E16.12	ZNF274	OR1N1	TTLL12	ADGRD2	GIPC2	CXXC5	RP5-864K19.6	ST6GALNAC3	OTOGL	AEBP1	COX6A2	C14orf180	VGLL1	ABHD11	CFAP54	SUSD4	RSPO4	CTSE	NOXO1	PFDN1	IARS	MGARP	CD46	CATIP	FSTL4	SRD5A2	PPIAL4A	SLC24A1	TXNL4A	GMNN	TMEM205	E2F1	THSD4	EEF1G	TSPO	AC092835.2	KRTAP2-4	GTF3C4	PTP4A2	PI15	HIST1H2BD	TYW1	ELF5	ZNF670-ZNF695	BAHCC1	TMEM106C	FLVCR2	AC002310.13	CELA3A	TFAP2D	DNAJC22	ASPN	ABT1	DCPS	MARK1	RASAL1	PCED1B	RMDN3	CACFD1	SPATA9	MAGED2	PSMG3	CYP26A1	LINC00694	TNP2	CLU	AHDC1	FRMD8	FRG2B	IFNL1	TUBGCP6	TIMM10B	LRRC58	ST13	PRR20C	ARPC3	SLC26A11	PFDN4	HTR3D	KRTAP29-1	GALNT15	HAVCR1	EFEMP2	FAM177B	HRASLS	ADH1C	TPPP2	BCAR3	TLX1	OR6B3	TP53	TEX29	DPP6	AAGAB	GLRX3	WFDC10B	KIAA0141	TARM1	MEGF6	SLC39A9	CT47A7	PCDHGA11	HLA-DMB	TWIST1	CHAD	MAGEB10	RGMB	STX5	CTIF	C2orf78	MOSPD1	FOXI3	SYNGAP1	PACRGL	ITGA11	SPANXD	C8B	GAGE12E	GPR182	SERPIND1	HAS2	CTD-2105E13.6	SCOC	ZC3H12D	OXT	MYO3A	C1orf116	KY	SIRT3	ZP4	GOLIM4	NFATC3	SEC16A	LYRM1	TMEM145	MIA3	SAMD8	TRNAU1AP	GALNT13	CRYGD	MICAL3	GPR15	LSM14B	ZDHHC7	FUT9	COL6A5	TAF11	SIGIRR	ELOVL5	PWWP2A	SOX9	SOX21	AMY1A	GTF2H2C	RP11-345F18.1	CASZ1	MRGPRX2	CHRNB4	COQ8A	CDIPT	COX7A1	LRRC43	OR7A10	HIST1H2BA	P2RX5-TAX1BP3	SGMS2	SERPINB8	CABLES1	SAMD1	CEP290	DDX19A	TRMT10A	PI4KB	MYLIP	STAB2	AMMECR1L	SLITRK2	NECTIN4	CELSR2	HUWE1	TBC1D3K	DLEU7	SFT2D2	MTHFD1	CCDC137	POU3F2	CUEDC2	FAM151B	ABHD14A	FMNL2	EID2	VPS37A	PATJ	CCL18	UNG	C6orf48	TIMM22	PKD2L2	RPLP0	GAMT	C6orf226	CTD-2370N5.3	E2F3	RUSC2	CPEB1	DZIP1	HRH2	PIR	HSPA8	EFCAB1	RNF166	ZNF564	TTC9	PPP6R3	ASAH1	MFSD14A	SIX3	PXDC1	OSM	DGAT2L6	SCT	EFNA5	ADAM30	EBNA1BP2	OR5B3	SUZ12	METRN	SLIT3	TBPL2	RHOG	MS4A6A	CHST15	FER1L5	PPP1R10	C19orf35	MAP3K7	SSC4D	BPY2B	SFRP1	ZBTB12	SLC16A8	BNIP3L	RAD9B	C2CD4A	LRP5L	SFTA2	RP11-385J1.3	KCNAB1	MAP7D2	WEE1	TMEM31	PKDCC	SAMD7	TNFAIP2	ERLIN2	PSMB9	ZSCAN10	NT5C3B	MDFIC	PIEZO1	AGMO	UQCR11	LACTB2	SLC25A15	GTF2H4	KRTAP4-9	FAM19A3	SLC11A1	CCDC74A	EDC3	TM6SF2	BRD2	SLC38A2	RANBP9	PHACTR2	FAM50B	HTR2B	WDFY3	GSTA5	PORCN	BCL11A	DCST2	TCF24	NMT1	ZNF737	G0S2	RNF150	AGGF1	IRF5	DEFB128	MUM1	IGSF23	LRCOL1	DNAJC5G	HNRNPA1	CSTF3	PTGDR	HLA-DOA	RGPD8	RASSF8	PSME1	RP1-139D8.6	FBXO34	ASB17	LRRC17	ZNF469	GOLGA7	TMEM8B	FAM20C	C2orf42	CTSB	COL25A1	ASTN2	INO80C	HEY1	SSPN	RASSF6	OTC	TBX22	FBXW5	FASN	HBD	LRP1B	LINC00094	LINC00176	CXXC4	RP13-512J5.1	SPERT	GPALPP1	C17orf107	ZNF182	MS4A1	ZCCHC2	MGRN1	NXF1	ZNF521	AUNIP	ZNF579	TM4SF5	COQ4	SF3A2	WBP11	ESRRA	AGPAT2	C11orf65	TLR9	FAM200A	SPRR3	SIX1	CD1D	HIF1A	NDUFB1	TOP1MT	EFCAB14	NAT2	PYCR2	SLC22A4	R3HDM4	IQCK	CDH1	SSX2	RPS5	NUAK2	GJA1	ZNF827	BLOC1S4	RP11-613M10.8	FAM229B	DMXL2	DIAPH1	SLC5A9	CHRNA7	CARTPT	USP27X	OR10K2	OGN	MOGS	ARL2-SNX15	KPRP	CHRM5	IQCF1	SPSB2	OSBPL10	CLINT1	GMCL1	LVRN	PPEF2	SVIP	CLCN7	PTPRG	PCSK2	OVOS2	PHPT1	PITPNM1	LRRC74A	ZNF563	OR13C2	ATP5EP2	CTD-2521M24.10	KLF10	EXOC3	FAM19A2	F8	DUSP11	SDHA	KRTAP4-7	CH17-385C13.3	MRPL12	ATOX1	DPP7	TLE4	PCDHGB1	FAM129C	RRP1	SHC3	SLC22A7	UGT2B10	NEK7	PEX13	GTF2A1	CAT	MMP12	IFNA8	SAMD11	GOT1L1	ANO9	TMEM62	CDK16	CCDC117	TAF1L	OR52N1	TARDBP	TPD52	CIB3	PFDN6	RAB1B	C4B	TSPY8	RPS29	SLC35D2	DHX8	ACHE	MDGA2	PERM1	DNM1L	PLAC1	ZNF729	KLHL11	NHSL1	FOXJ3	ARSF	MMP16	DDAH2	RNASET2	PFKP	ADCYAP1	MUC4	C20orf173	DAZ3	TINCR	CTH	EXD1	CELF5	ZNF580	AIDA	CEP164	ZBTB25	OLR1	SPRED1	POGLUT1	LINC00238	LAGE3	RAB39B	TMEM129	URB1	BRK1	APRT	RBP1	IL34	TMEM130	APBB2	TDRD7	GATB	KDM6B	EARS2	UQCR10	C16orf52	AURKB	COX7C	FAM131C	DISC1	CYP2F1	DARS	GRSF1	ADGRG6	SLC22A8	WBSCR27	MIER2	NIPA2	MCRIP1	CCNI2	OR2AT4	LINC00959	MAP2K2	RS1	SLFN12	TMEM174	IRGM	VPS53	TRIM64	HRNR	TPCN2	BCL9L	PKN2	OR8U1	DCAF8L2	ENTPD1	EPC1	ADGRG5	SLC2A14	PDPN	CTD-2369P2.12	MT1X	MMP9	EPGN	MREG	RGPD1	GPRIN1	OR4K1	MED24	COL22A1	DEFA1B	ARMCX3	ZAR1	TTC22	RGS10	LIPN	NRG3	CSRP2	HPGD	H3F3A	H1FOO	ZNF317	S100A5	T	TTC24	CIDEB	GVQW2	ZFPM1	TCN2	SLC17A5	PPP2R2B	UQCC3	BTG2	ODF3L1	QRSL1	HTR6	PDE6C	TMED2	COIL	RGR	EDDM3A	ZNF789	ARF5	PARPBP	KPNB1	TEKT3	PCMTD2	ADD1	ARL14EP	ZRANB3	SASH3	FAM219B	POSTN	NADSYN1	TMPRSS11F	HECTD1	NAA60	C17orf98	ALKBH5	OR2A1	NGEF	ARL6IP6	ZAN	PCYT1A	MRPL9	TANGO6	C16orf59	LRFN1	CCNDBP1	PTGES2	ZNF319	OTOP3	HSFX2	PPP1R1B	FRMPD4	DENND3	OR1A2	CRAT	CHST14	OLIG2	GLB1	SSSCA1	SACS	SWSAP1	MLX	CDHR1	TPCN1	JPH1	HSH2D	NCBP2-AS2	CDKL3	TUBA3D	MEI4	FAM161A	RNFT2	CD19	ZBTB10	SLC17A8	PECR	DENR	GPX3	ASAP1	MOG	ARHGAP15	RP11-6L6.2	CTC-479C5.12	FAU	LASP1	RAB23	RPL39	ABHD15	MAGEC1	RNF152	CLEC1B	NIPAL4	RMDN2	RASD1	MRAP	SH3BGRL	LECT2	PCDHB11	POLR3E	ARPC1A	SFTPA1	FAM209B	RUNX3	LIPC	B4GALNT4	SEBOX	SYNRG	DEFB112	PPM1F	ROR2	SULT1E1	SSUH2	GPR26	NSDHL	SERPINE2	SPG20	CALU	MYBPC2	C16orf72	PIEZO2	FGF9	RFFL	KLHL38	MRPL17	VPS8	MAP3K10	WDR83OS	SEC14L5	PITX3	ATP6V1G3	UTP11	RGS3	ADAM17	CWC15	SLC35E4	HIST1H4G	IL1F10	KCNJ10	AC002429.5	PPTC7	DUSP10	DDIT3	HPSE2	WFDC10A	GPBAR1	LHX6	MIOX	REEP1	COPS4	OR10G2	BMP15	WRNIP1	SPAG6	USH2A	TNMD	ZNF19	TMEM100	CISD1	AADACL4	RNF212	GRK5	KIAA0907	ALG9	SHOX	BUB3	C5orf52	SNX14	EMB	MTRNR2L12	SERPINA10	RBBP5	MTFP1	GPR34	G6PC2	ARRDC5	SF3B3	FBXO41	MMP1	SEZ6L2	STRADB	SOGA3	UBL5	RP11-894J14.5	CBWD5	LCE1E	ZC3H12C	NEMP2	ACTR2	DHX16	NKAP	IFNAR1	IPO4	FBXO2	SLC2A12	ADAD1	RFTN2	FOXS1	MICB	MAGEB1	KLHL2	RPS6KA1	CGB2	PIPOX	ROBO1	APP	RP11-618P17.4	IFI30	AL928654.7	RAB11FIP5	LRIT2	MKL2	SAMD10	MAP1S	LRRC4	HMCN2	CYP3A7	RAB6C	CCDC142	OXTR	KRTAP9-8	COL9A2	CNN2	GATA4	CLEC2L	ANO5	TMED7-TICAM2	TMLHE	GIMAP4	CCL22	CKS1B	SPICE1	SF3B4	CARD11	DCANP1	HTR5A	SLC19A3	METTL2A	FBF1	CREB3L4	OR2B2	C6orf52	NOSIP	SMAD9	CCDC58	VWC2L	SH3BP5L	SAP25	COQ2	CYP21A2	RNF182	TBCA	RP11-190A12.7	NCOR1	MEX3D	CT45A10	FSTL5	KBTBD3	LETM1	KIF24	RIT1	LYST	LUZP4	DZIP3	OTUD5	SSTR5	CDKL5	TMEM19	TSC22D1	AZI2	NR2F6	KRIT1	RPL15	PRADC1	MAGEA11	AOAH	JAKMIP1	SLC25A38	PTPN1	OR1M1	UBXN10	ANGPTL8	GDI1	ATXN1	RNPEPL1	FAM153C	FLG	PLCG2	RPL36AL	BAP1	PRAMEF10	SCAMP1	MSH5-SAPCD1	DNAJB1	DNAH11	SUCNR1	XXbac-BPG32J3.22	UBXN7	BOLA2	PARP1	C19orf12	FAM71E1	ACSS2	ZPLD1	GNB4	PPP2CB	AGBL4	PPP1R3D	SPRR2B	TUBG2	OGFOD2	HAS1	SLX4	MSC	GJC2	NLRP10	MRPL55	GALNT18	AC007040.11	FAM228A	TTC25	SIAH1	MCRIP2	SGCE	WDR91	ZNF2	CACNG4	FBXO27	KIF2B	CLEC4F	RNF165	WDR66	PPP2R2A	CYB561	MAGEF1	ACOX1	MRPL48	ANO8	NAPB	VPS25	ENOX2	PAQR7	SPACA4	SVOP	IP6K2	C17orf67	HLA-DQA2	CCDC144A	TGM5	KLRC4	CANX	RXFP4	C20orf96	NAT16	POTEI	NOC2L	RNASEL	ZP1	BRD8	TRAF3IP3	ZG16B	COG4	SPDYE5	ID2	SIDT1	PCSK5	IL6	NPY5R	CETP	CEP131	EXOSC8	KIAA0586	BPIFB4	CMC2	SYDE1	VGLL2	CCNB1	TNFSF10	CYB5R2	C1QB	SNTG2	ANKS4B	LCE2D	KLHDC8B	TBX20	PLPPR1	IRF1	ZCCHC14	ILVBL	TBC1D2B	OTULIN	CST3	CWF19L1	CARD18	NAT8L	FAM160A1	LGI1	KDELR3	LCN9	NAIP	FAM43A	ITM2B	P2RY14	C8orf48	MFHAS1	KIAA1958	POLR2C	MMRN1	ZNF24	LYSMD3	TIMM29	MTRNR2L13	SLC1A5	TXNRD1	GSTT2B	SAMD9	CIB2	STK38	RP11-544M22.13	IGFBP4	LRRTM2	SH3RF3	METTL7B	RPL7A	CYP4A22	RP11-343C2.11	CT55	TM4SF19-TCTEX1D2	ADORA2B	RNF14	OR6N1	CCL24	SHB	ZBTB3	CD6	NFIL3	ACP5	NEDD4L	MAEA	SERINC3	DDIT4	TINF2	TNFRSF1A	CT47A11	C9orf84	PDILT	ITFG1	CTNNA1	TNNT3	EXO5	SPATA31D3	HEBP2	PURG	TAL1	GPR78	LRRC20	N4BP2L2	PRB3	NR4A2	CHGA	UGT1A9	FOXJ2	REEP3	FAM47E	ARID3C	NF2	AGO1	GJB1	TMTC4	MMP24	RHNO1	TMED10	RYR3	AREG	MT-ND6	ADGRG4	ITPA	GFRA2	ARAP1	G6PC	UBAC1	NUP37	ACTB	MAP3K13	APOOL	KAAG1	MZF1	NUP153	CKAP5	GATA1	ZFYVE26	FUNDC1	MIEF2	FGD4	ASIC4	SLC30A4	B3GNTL1	NRGN	SLC35F3	STK11IP	OTOG	CAMK4	ZNF599	CD52	TARS	CLEC12B	PCP4L1	OR7D4	TIFA	ZAR1L	CCDC122	ABHD10	COL13A1	C10orf95	PLA2G6	CENPS	DRAM2	USO1	C1orf106	VWA3B	HNRNPDL	OR1E1	SSH3	ERBB2	C2orf73	CADM4	PRMT6	NUP62	PRELID2	IFNB1	LITAF	SLC25A16	UBE2V2	SLC25A33	ZNF804A	LRIT1	C11orf94	PAGE5	OR5F1	OR13G1	CYFIP1	OR51B6	RAB29	GYPE	SFTPB	PPP3CA	CD320	SNX20	ROCK2	TRPM5	HK3	CDC42EP1	IYD	ZBBX	FAM118A	CEBPD	RABL2A	SHISA8	TCAF2	FCAMR	ATP1A4	PEX26	CASD1	GCH1	DENND5B	BBS2	CTD-2349B8.1	GSDMB	FAM89A	TAC1	NCS1	BMP10	IGSF9B	AMER2	SAMD14	CDX4	IRS2	ZNF417	DRICH1	KIAA1841	TRIM41	PPHLN1	PDS5A	ZNF214	MTPAP	RSPH4A	CTSF	BOD1L2	IRAK1	KRTAP3-1	MR1	RNF169	LRRC14B	SERPINB6	CTB-60B18.6	DPAGT1	LANCL3	SLC13A3	DMRTC1B	RWDD1	NBPF9	POTEH	TMEM87B	TOPORS	DAP	TMEM91	TCEA1	ANAPC11	ARHGDIA	CLEC16A	AKAP2	ACY3	NDST4	CD44	SEC14L1	VGF	BANF1	BPY2C	ARID2	AQP11	SNX4	LRPPRC	ITGB3	RBM22	FAAP20	SPIN1	PUM2	CT47A4	IQCA1	SUPT7L	SH3KBP1	TPGS2	ADIPOR2	ADGRV1	ZBED4	FRG2C	CYP20A1	HIPK3	BUB1B	EIF4A2	CITED2	LMOD1	RAB35	OR1K1	ADCY9	HOXC6	TBX15	LLfos-48D6.2	KCTD3	FAAP100	LETM2	MAN2B2	TAT	NDUFS4	ZNF641	FBRSL1	MBD5	TBC1D25	MRPS31	B3GAT1	ZPBP	GFOD1	SSTR4	POU2AF1	C2CD5	AOC3	HCRTR2	PLEKHN1	SGK494	OR4E2	TP73	PUS10	TTPAL	ESD	ARHGEF1	PSKH1	VCY1B	GLMP	FAM72C	CDHR4	KIR3DL2	H2AFB2	LRRC61	PCOLCE2	WDR75	TIE1	TREM2	WDR72	SAMM50	FBXO44	CENPL	NPSR1	TAGLN2	BCL2L1	VASN	TRAPPC6A	INPPL1	FPR2	NFKBIL1	TIGD6	HYI	THBS2	ZNF397	PLA2G15	UBA52	SOD3	WASHC5	SLC4A10	TRIM6	RINL	LRRC23	NCOR2	PPP4R1	CLEC1A	TBX21	OR10J1	CMIP	C3orf62	SELENOT	ENAH	SLC7A6	GOLGA6C	CXCL13	DIAPH2	SLC30A5	ZGLP1	FGFR2	ROPN1	NPFF	KDM1B	CD99	KIAA1211L	MSLNL	STARD8	C21orf59	TWIST2	URGCP-MRPS24	NRIP1	IFFO1	CST7	DYDC1	ZNF853	SPATA31A5	NELL2	CERKL	KNSTRN	STIL	OR11H2	FHOD3	PHF13	DNAJA4	RPL39L	CDK11B	NSUN3	FN3K	ZHX1-C8orf76	SPINT1	CXorf51B	TAPBP	UBE2D3	KAT8	HIST2H2BF	SPDYE6	FARP1	PGA5	CCDC77	FAM102A	PDCD5	CYSRT1	TM4SF1	RABL3	ANO3	WNK2	SGTB	OR2T8	LMTK2	APOL2	GOLGA8T	ORAI1	SESTD1	MAPT	NAB2	CD226	ABCC4	BPIFB6	TMEM251	FGF5	NDOR1	TSPY2	LGI2	OVCA2	SRSF2	CORO1C	GLP2R	PSMD4	MME	NFE2L1	CATSPERB	TSC22D4	CSF2RB	FDPS	C18orf63	DRC7	FZD7	SLC35C2	TNFRSF9	ST6GALNAC1	RP11-219A15.1	TRH	AIG1	CHMP3	KCNA4	CNTROB	USP22	TEN1	CPED1	TPSAB1	PRSS1	FAT2	LRRC24	PYCR1	SOGA3	POLE3	VEZF1	CCL15	TRIM66	LSM6	MTFR2	CTU2	EMILIN3	TCF7	SELP	NPIPA3	OR4D6	DMRT3	EVI5	CDC23	ZNF28	UMODL1	NOX4	OCIAD2	EXOC1	UBXN2A	SYP	DUOXA1	CTR9	EDEM3	MROH8	EFCAB2	BOLA1	RPS27A	MCEE	ITK	ZNF699	CNTNAP5	MRPL52	CCT4	PIRT	TPST1	DEFB134	RGS18	EIF4B	ENSA	SNTN	SDHAF1	IPO7	ST8SIA6	TNFRSF11A	FAM83G	OSBPL11	NELFB	LTA4H	DNASE1	CTD-2501B8.1	CYTH4	PJA1	ZNF234	BARHL1	NAA11	SMIM13	CH507-396I9.7	PAN3	PRNT	SLC17A2	EPHB6	SIK3	SLC7A8	MAP3K6	POP7	AC025263.3	C17orf47	CEP83	RRH	NIPBL	SOGA1	SEPT3	ACER2	TNN	SGK3	SOCS5	SORCS3	MYO6	DSTYK	TAC4	LGSN	COX14	BIRC2	GCGR	UPF3A	GUCA1A	SLC45A3	FAM3A	PARP2	ZNRF2	CCDC96	MMEL1	IQCB1	HIST1H4K	FBXW9	MINOS1-NBL1	ANKRD20A3	VAX1	GRXCR2	PRNP	KCNQ2	ZNF329	WNK3	PLEC	DDX52	FICD	ZNF180	MXD1	NBPF20	STUB1	ZSCAN2	CFC1B	EFR3B	ZNF766	FOXF1	H2AFV	RBM18	OTOP1	FAM187B	KIF16B	ATPAF2	ZPBP2	TBL1Y	ELOVL6	DUSP19	CABIN1	TIMP1	CNDP2	IL15RA	ELAVL1	RBAK	SLCO4C1	ARHGAP21	DDX47	POMZP3	SDS	TENM1	CYP4F2	PPP6R1	BATF3	OR8D4
TCGA-12-0618	MALE	395	Untreated primary (de novo) GBM	Brain	Dead	0	4.24186531632	4.66049160663	21.458411801	0.00229696526132	105.46057255	37.4375533572	1.83616948218	13.2134848145	4.26230361614	3.47023435328	0.0768894636703	0.726652732106	0.00415107517629	237.081963879	12.7243638271	34.6993509861	0	0	11.1148937311	0.0716677960078	11.55982285	2.4039899562	1.89343817178	4.30535303487	0	2.77147695011	2.32421002278	0	0.00569294239718	6.7503833091	2.86628242084	0.104897899567	0	0	0.904173904516	2.58099718543	0.401640782837	6.11257793965	10.0660301691	84.6490195074	0.0568164687655	19.6799656896	0.0521171895491	0.0207003616322	18.667980994	2.50330881586	0.00965241581724	8.83412839504	0.868686535821	1.08508352719	0.0218870065665	0.671264634734	3.24925796083	4.2075996444	41.3594444616	2.30336332423	0	1.22456561985	0	6.18840770178	17.7805138422	1.57199376977	12.7782553658	6.70860608241	7.94200062399	44.6311359153	0.223989342507	0.00966871139825	5.63153461566	17.5348248492	10.9035174059	23.6505661195	1.44879639126	11.5616642904	0.941625668493	56.7410064501	2.98274045349	1.39707210015	6.83974448929	22.7466714672	0.0538936642242	1.2346037447	0.105179007069	0	0.596657482338	5.41985843431	0	10.0899067314	0.826424704288	0.133553773493	1.43862561104	0	0.505662856089	5.27205105336	0.390945659548	8.84541866295	3.78367432823	1.08291526055	0.931018052668	6.98787092567	14.7505646385	55.8314469351	0	11.3628567988	0.0512947545136	0.118338701022	0.0141254865618	0.00891840132608	10.2488188898	0	0.163516074789	1.73179370895	0.435069755298	4.33579717136	0	1.71830900599	0.32320330171	8.31180876288	0.360735156217	2.51303898437	0.716560966	3.83580067765	0.0418545679773	85.1253740767	0.0382657019035	0.012325179451	0	0.069653919546	11.7082247022	0	3.94035128008	0.961926473022	34.923240967	0.633120226796	2129.81625254	5.50085038597	0	6.49759500539	4.51833288492	1.64249183716	4.58421316733	6.38231649863	6.44507064483	5.28982662625	4.77383861146	0.400258909695	54.3571608716	3.49474434234	0.975876848905	1.97979526359	0.467763145573	5.85497947705	0.10913711532	3.27766341412	40.578016584	8.03654699065	0.0274534756133	0.104255462104	1.55455382899	4.23979519373	0	0	0.0158572221086	2.23187022125	2.54577121303	10.2620848917	3.57065597881	14.9093511248	4.66217179804	0.0828195888263	5.97038215682	170.313442016	0	4.32672041121	4.51402212051	0.957934382026	6.25147328258	72.9854685934	119.505765825	0.398304860864	0.105881442053	28.7608785232	0.0161985859409	7.92428937952	40.2216482543	3.91766238478	1.94118861556	9.24554268414	0.159476987513	13.4096844106	0	0.142864984136	18.0069979238	0.436392461116	18.1162015813	0.116547705735	7.39215127671	0	1.42767250569	19.4343790761	17.9198293016	0	2.53578331015	208.418014193	0	0.0886336912742	0.203541534934	0	9.80169456662	6.73018060989	3.08266863362	1.24648648181	0.0126426049703	1.35854829621	1.55943166895	3.5454204537	3.50791439913	15.0316570059	0	41.6388163335	0.16871980512	0.313889137441	6.04378359333	0.928604327215	0.587283332291	3.15668947858	5.58207553998	37.7435584232	0.553288451354	250.839163692	0	1.81890220024	20.440826765	14.1898339181	0.0180097485898	0.801162788052	11.2301509143	3.84458763074	1.88646032104	2.59666213961	0.061325283122	3.929722004	9.44657817582	8.58674346066	8.55310739063	8.28944578765	0.0650630787573	0.075707075345	2.04070075788	9.26888256415	26.7695331182	61.140925508	0.174044339229	0	0.0157337913504	9.23652710407	0.465515601731	0.876817863237	0	18.7818512261	3.86196513968	1.22188829298	3.95474631886	0.00758891349589	5.12242996273	0	0.229579172827	1.43721474502	0.138558872215	3.45126553326	89.9175443432	3.42694346511	13.6655463906	7.07393058549	0.346568566393	1.38708020624	3.47951543303	3.04116329344	0	4.07527283523	13.2522644119	41.0103824461	0.102704012251	1.42034233313	0.80692901001	3.11263342485	0.257059484724	0.989292696805	13.8482160016	0.73967620571	6.49393086371	0.670413708395	0.779797823334	0.126841813223	0.0173899799136	3.48188106294	10.8725415041	0	0.276090113734	15.2822552063	25.2766794698	0.154517059703	3.65595534439	10.5083374629	0.0472624761537	1.17194099929	0.272238910902	3.7550662231	0.0114848263066	2.09948876597	0.104129091847	29.3778775887	76.2519439397	0.128538405147	6.51175440229	0.0304813131071	1.19190264303	0.338377695972	0.84202733097	0	3.37585591999	17.585464873	0.59979475402	6.19831714441	1.74934916988	101.006124562	3.59499422885	65.5180245899	0.0352678073651	22.3036242876	2.49314579013	2.01138438972	0	14.5730728272	0	17.2072668552	0.0086818090726	0.244591431604	14.1245044216	11.129280629	5.88502191655	42.7609557728	5.06413808061	0.0606684327496	1.5597879095	0.057906840331	0.531485787057	0.0153404465667	8.03116317403	0.129251422136	0.0630121032568	0.497527996757	14.949574301	2.48679814284	2.13447280392	0	4.99211202467	0.143177501289	9.22842130879	7.11086137886	0	2.13072511776	0.256437315742	117.230289358	0	0.282892516053	8.73922216021	0.243533666261	4.74746451643	14.9800678219	10.0452422219	4.23304386363	9.37083517246	2.87804901325	32.2930346089	7.97026865785	2.90129927283	2.25360102926	30.0887467836	2.77297330069	0	106.766727359	1.13150714627	4.59343866713	0	8.67837657562	5.60574514341	18.608844301	8.05202995345	0.0699645730557	2.62464044666	0.866492082729	3.78344692525	3.17560730727	0.0399503181399	6.22494199282	0	0.598105765849	0.0435336997163	1.41606077067	4.47036963272	3.92546056639	0	0.51716288091	0.0971304656986	2.98954622692	0.10319099192	52.7747295011	0.802056117061	3.47089683931	4.05102990947	1.44954833778	2.92506934129	81.4181168369	2.26234100106	8.76088528912	0.657421194667	1.50002319464	0.278615678184	1.96911035134	0.0855094924158	1.56574907838	1.20252335865	0	9.11460615525	35.0512144094	0	0.16289881632	0.0164152549249	0.0338881659856	5.8986098314	32.2514075309	6.61493198204	8.33536131491	2.47566651399	0	4.15118661455	3.62887691488	0.931965413405	6.71078613136	0.256104927776	0.0434969624169	1.54793985409	13.7819560775	5.5205365133	2.76259666729	2.0433982164	0	12.6330200108	0.507770631833	3.67961013375	19.3806693233	0.544477821803	0.0103067187491	6.98374818662	9.7433621837	4.55008224786	4.52480663597	23.7071474456	5.69007363527	0	1.29266890974	0.393966118197	18.202672324	2.90071402254	0.0737826670707	0	0.0915289962578	1.41003558832	11.6298426889	22.016820906	9.34752933764	10.3418740899	0.068264415812	10.9705235522	0.630138843918	8.68909428363	4.88022036309	2.13796473166	0.145307000433	2.56245919552	73.2302999542	0	21.4804969484	0	0.114009954577	0.0114123548022	4.61031853717	57.3957492296	12.9866861369	0	5.91463733285	2.61561542342	3.10717929953	36.2568793012	2.09649646054	0	11.0931382809	0	3.37558977494	1.70253899899	2.19432009876	57.7836814267	56.4231746974	4.18055117124	0.252298494135	2.50896306565	8.44443929883	5.20714364137	18.1528445593	26.5225895592	12.8243715575	126.441766867	18.4369523368	26.4436471517	4.4605165281	216.54098143	16.7735913288	1.80452422549	4.43748903938	4.26334991431	17.0010767265	3.72593734532	0.0234974017433	0.928941108842	0.617048844265	0.250821900068	2.07964544172	0.242689311976	28.9478875333	0.0206837481798	0	0.0239293874021	55.7340779898	0.27001216124	1.3609854987	0	3.9172694734	7.79797968377	7.22581365628	12.0064532918	0.225853048727	0.0423930564268	3.66337364095	0.173661657905	0.101966173025	3.43809711195	0.00436627704058	1.37567935007	2.86355002578	1.66678124035	1.03212367579	2.45965573677	3.00412429977	6.0509805147	0.107607307858	0.499456399845	0.207838308323	0	18.5552881152	0.103149690743	30.9089150247	1.54705186356	29.8102229271	0.863122420824	1.98492608511	22.0094071699	0.0117559357884	6.12749655954	27.7538739468	1.269271666	0.636344450174	2.06204542845	5.84743864394	6.55223354914	4.83570133263	2.39315305006	51.1317111918	4.20090111454	2.46283849158	4.76351851206	20.8092511736	1.3527600433	5.89554417073	7.17349286415	52.0860972312	33.4781416648	2.69476155748	33.070260501	2.37587120043	132.942880025	0.0287152648825	19.9338145672	4.53365328798	20.2046464989	2.30235495886	26.2796718678	3.56662398153	4.59133584745	38.3214854401	33.3644810849	2.69389819406	0.0296357053121	11.4012293636	1.59906695766	3.30469384947	0	0.0455133778932	1.70265136668	57.5488604378	0	0.587138468743	1.4717992191	7.67110778784	0.0144989874723	0.0282123155249	1.48467089627	3.25480579244	0	0.00370526205622	4.92187393302	6.49735876103	0.00284599969433	3.03976848891	6.12472971069	1.66089308455	6.93991041511	0.72243126793	0.217393842802	23.2363690658	0	0.832663482674	28.7826920816	5.68627319971	18.4330684296	0.248263580646	2.60720168898	0.417094160162	0.048329958241	1.00065300645	8.7628387633	4.3807547226	3.41765692172	11.3336946259	0.0271978971241	0.346307090244	3.22019279613	10.0559214589	0	8.73501539453	2.32325756809	1.06208702811	1.94515339841	0.684017673419	0	19.6324855587	0.113946203887	3.4449912798	0.171987481601	0.341569242066	4.67555832964	0.394368021913	5.37533958774	4.50368518668	6.50749212308	8.63375899883	1.29427145042	0.948546078706	0.124202169793	4.85024276348	1.81282028463	4.71306101174	2.49593211707	80.4575741529	2.08464456501	2.13002982213	6.49366470452	1.11869210642	3.42526334718	0.175408883662	47.7809683002	2.36220759078	0.159022093987	12.7971338591	1.24550218872	1.04966142424	12.9267556339	0.0648017492548	11.5075192164	61.3327904382	3.14172345686	4.87972300312	0.0800060542709	22.5844553794	10.5864451613	0.0889454710337	1.46563455711	4.18443912112	3.60082819494	1.24674742256	6.55963376513	24.756059508	0	0.00660946341784	8.29382119654	0	0.0836073000228	0.00618922916235	0.648788138006	2.55819516521	0.145150053295	2.6730148746	15.5586616946	3.6634845113	2.8795242316	0.734338215374	0	1.26987499564	19.9509416115	0.946281971612	0.0336948300413	6.1072060238	36.3372615354	16.0295736336	0	7.95938076696	14.3283840017	0.0182974442542	0	1.17771211674	2.64406589057	4.00486752889	49.5742296906	0.299440801378	0.634324646539	0.2212298965	0.0723423164408	6.7926070379	0.087238028578	0.00386879084771	0.166085901495	2.91979832986	22.5831513802	9.19556064504	3.36619678027	0.0506910972978	5.17905219974	0.607012536517	2.45351536176	0.0336338665345	1.97095610952	0.0797893196038	23.1835897322	0.0704512564006	0.0585100365845	0.895311771623	70.2602996016	1.72225517757	0.902718875756	16.7952213737	0.672937497569	0.557661983382	25.4064676466	1.02583385387	6.91096817843	6.07831512406	0	11.5790065605	6.40482724316	0.336888238327	21.6840638346	0	0.798227154349	4.4069739975	5.36344703295	0.373872636183	5.60299270372	0.0128314414897	29.9293301698	0.0389952341232	0	0.240493459196	0.595013359352	0.579502710925	50.8390948076	0	0	4.50846859276	5.69979459146	0.194688953594	13.2087914699	6.07099644002	3.20025521247	2.94402834598	0.738098813328	197.152826523	64.5729308119	0.574625423234	1.66601260543	2.01041315941	0.145692430143	0.130704369275	21.3780371579	0.116286295463	0.374619356027	0.562770525722	3.95567319322	25.5832467193	7.06922904397	4.10224528123	4.56200805343	0.362592373394	1.58053085839	0.0163631430045	11.776232956	24.9917529891	13.3040227936	3.67805370023	8.12284239986	4.71031162109	3.09368273385	16.0660714195	7.68908715403	1.30419110085	21.9445657188	21.8333303869	6.25756356161	2.39879460336	23.4413105762	0.00607113079671	4.95379618673	1.33128211761	3.74725386635	50.1703660054	6.67951105623	16.0316769323	4.13734886611	4.12236351794	0.0290333648878	1.96093439181	3.10415600428	2.63552049553	2.08213562039	0.58857223562	6.59633406959	23.6406478006	2.44643717424	27.5120113663	8.21274245414	3.53900534748	5.16712302046	2.66606381711	0.0995440333412	7.03151119763	152.409586572	0.00705887434457	6.16692455928	0.163924151744	2.28245305402	3.36636999641	0.289674185959	9.12447447167	16.7480064205	0.446487734283	512.283167043	0.771679200983	3.24266791652	10.9826969088	0	19.3026780575	10.5505858809	0.187007348622	6.9057674881	5.61137814085	0.166393332987	2.18346667721	0.76005555368	0.32235084718	0	6.57184730917	0.134975844096	0	0.210628898569	19.960943166	0.0666646566848	0.561222984995	0	95.544707743	5.53818370078	7.62149076852	2.92254016757	0.873154547016	3.632442584	7.21856738736	0.601887675775	2.08544482832	44.7081623202	3.30242902689	3.86044106297	3.79545714025	15.9722456994	0.667081968708	25.3565735985	2.06358718808	0	12.8609463282	15.0564658349	47.0042541847	23.1508357299	4.77953550341	1.12689569748	0.0109644544701	0.928833905688	23.2850243847	7.14884160255	0.00803991584215	2.633663736	17.064323518	5.67891531555	0.0978155431522	0.228679706449	6.821318879	1.96747314697	0.296110583828	0	17.8345815294	60.2096874225	19.4899142823	1.15773635451	36.5542994581	4.32167672603	8.4481129602	4.72169801779	0.705512325192	0.120387482107	0.00862298627588	0.0508322489784	26.4343798202	0	5.38965266263	22.614818579	9.1549993525	0.123680624989	6.03868517714	140.086872631	0	0.0137011962956	4.33657864066	0	0.316123277915	21.2275575156	5.13132789855	0	3.84955448927	1.50992755551	0	0.00690844397052	0.0055245338118	3.85490031034	1.65926474727	4.29185406894	34.6347793217	12.6430755612	27.2772034347	0.27711774443	4.30597460488	1.16940786393	0.0638892740306	0.0174518031028	8.45665380231	2.00808790411	4.09353124491	0.0138782715304	0.0855291662166	11.1445635687	3.59715752001	0.922976797282	0.198474780378	0.0428003918444	15.3251300522	5.02741616198	0.3812532037	4.82134748902	2.74332702057	10.8206163664	0	0.203569907046	0.476301908096	3.75271197163	1.22317830063	0	8.4487526901	5.73898635371	9.54269230886	4.6121723348	0.00237245238259	0.519745467082	0.296096712603	0	4.05087564623	1.08889573517	9.6423860436	0.551765785545	1.89129140488	6.26199828504	8.7768575437	0.131836709108	0.09911167378	1.62385200581	0.0109504781101	20.8243265485	2.71269206606	10.948025525	0	11.9519581277	8.35855076801	2.51537644945	0	1.14657817008	9.12997937223	11.050706981	0.318024991294	0	12.5300601938	8.05349116902	0	0.32357692315	0.253639219228	3.23788061382	16.0991253557	4.03953228695	0	0.0647786838779	0.616743250762	6.77704523209	27.251155724	0.00551743742925	3.01473824621	0	0.315222117654	1.12331462217	7.4856286981	6.73862554773	3.7739689126	6.37417543681	2.65053703462	5.43397635289	7.56643680514	0.633996315671	0.413807807194	0.0146223831104	2.40284243209	27.1617566425	3.67725905812	17.3652472074	4.54775829169	65.9177805903	21.2234222835	2.31621027516	1.22759435646	0.139291471117	0.0724949373615	8.15192201046	6.07092905333	3.67255628824	3.01814942282	19.9547609662	54.4793989829	0.245467069342	0.0887158355664	3.17019047335	19.1724470413	19.5563388723	0	0.0353040414137	0.159455221853	0.326509015321	0.235360276092	2.48337103332	2.77568829206	0.366140938411	0.14014111056	0.679428286524	0.00820109792586	11.5395758895	0.218708083674	1.15356280659	0	0.125026695879	9.41079461642	17.7860250048	0.0375233944797	0.144160413197	7.39329227594	1.05869469338	2.30080617133	1.09776509161	0	38.3825349627	0.237451334813	4.39382015312	47.014538471	0.0895636845596	13.5614893243	14.1230611753	0.419056101334	2.70371137723	3.11237618832	8.86886676855	0.0251714317879	49.4462065958	1.94904738797	11.1520542183	3.76394462152	0.0979437929238	12.6535736976	15.0271752607	0	28.8660027367	10.1594789102	67.2442928382	10.2889827099	0.571365615473	0.0130062832359	0.00466123172943	8.30324998351	0.0621970031664	0.872988859427	7.47656132807	0.0224006520922	10.6837222909	1.8676268264	0.0158645430791	0.622023586813	0.388847530743	0.00528167849821	7.74311689494	0	0.00946106836712	5.83322765013	0.290388171628	22.0328844243	12.0403572427	0.00465617890371	0	0.871103550592	0	47.8281855511	0.0776814102738	0.00900959630555	0.114518143085	6.81856911936	147.949483963	4.07892840111	0.164676998288	0.030735778452	17.9253140128	22.5273064666	1.01716834893	31.4019309096	0.491368584134	24.0493067402	2.95701901772	4.21948462868	10.5712384261	8.30261870168	6.56349767933	3.84750891804	48.8707020296	6.45066261851	11.5566460739	1.88329966222	1.83417632045	2.98267168642	0.222281932012	0.023467714058	3.37953577028	4.1766949809	32.4210250237	0.200657520055	3.5698869467	10.2939440316	49.0909394574	0.0940582125256	0	0.387924475452	3.36073226215	92.6292643583	0.484849414319	0.118598410431	7.88123143391	26.903854962	36.4852577023	1.02242595472	4.49303007796	13.4000873793	3.90232542035	7.1313097471	0	0.0503924333617	0.0276671500075	31.3042229334	19.2763690703	3.28272930645	8.88524371557	0.475513790182	2.20619131515	212.429225622	0.751134938851	3.30733020922	0.275720085013	1.40665615302	0.0297597577737	0.0235575413455	0.104150132277	0.0188529262853	1.58463833309	4.62238024466	0	17.8439778625	0.485900451984	0	11.1200335831	1.0661811682	1.28843096158	152.631938038	2.2000626604	4.75918303421	1.94251722536	12.1958285986	0.419559371271	0.035695221928	6.43845980849	94.2693813394	13.1197691288	1.48419532296	3.53328815115	6.08532366698	6.10268087735	19.4458246007	65.4699635284	0.650160861933	8.79583358313	0	1.5628867497	10.6562297041	0.896016098996	1.29507287598	0.285645952342	15.709477999	13.4121579373	69.3191877758	13.8913274752	12.4084825412	25.8479096643	5.78588443733	3.54976160091	3.20195872901	10.1928278619	6.12751543175	1.36282267516	6.02275229448	0.641573322254	2.89249864374	5.79920382919	0.0420286207306	4.24382691432	2.93952458025	4.03919025516	0.0081971851883	0.525476190298	18.2559046701	3.73423264619	6.7808159194	9.91119200355	0.0303824936422	0	0.029307121799	0.687449833478	8.96198584167	0.348789905592	0.00903328083843	0.126857776869	11.0713725596	10.4309443054	11.8725356976	1.24779243765	0	9.2276236372	1.4454735008	3.28155801044	5.95835273912	0.0780968188849	0.00869498995682	8.72053031609	46.5155028522	7.5205760999	2.81450136449	1.01164026007	0.611434169206	0	4.44954337134	0.0157999344565	0	3.25101033251	8.18678014227	2.52312799474	1.42422702609	1.48002353902	14.2152651806	0.305219247752	2.82493756349	5.55097647692	0.0420227467096	2.78443742182	0	24.4829045126	6.53476800755	0	22.521293866	2.73557013636	0.27769943575	0.800541974746	1.89912915674	66.8189541782	3.0687764554	1.45424130275	3.05194147485	11.6621974751	0.493095609821	0.623222958651	12.2862734628	11.1198770037	4.86049351423	0.0140083980063	0.0091927769688	5.63580879296	11.0308171678	15.5577695597	10.9386707766	0.594795228843	0	0.0176471858614	10.0700451017	21.3448252905	25.9254793155	0.171611106128	21.6523313935	0.00847204149639	1.81009449378	0.0125000364894	4.12030141265	7.5341697716	2.38683641477	0.0640827606267	18.9176201896	0	0.609356232915	6.47648269114	6.98149726933	4.16021985941	16.8973117224	7.97582753924	2.24138503002	3.72328532365	9.62203119937	13.4744866758	153.211650228	0.705753104521	5.18930796788	0.284324116035	1.26708379379	26.4529892507	13.2444849374	5.0092184295	12.3288844746	6.70267843634	6.16541655964	0.0161348404994	2.31317227509	0.0823165831207	1.79595472	0	14.9769531767	1.32465967527	4.34042942115	60.099475651	8.43193963696	5.91009465436	1.4772049263	8.48923007206	2.6770159572	24.8822151763	7.00176853023	2.67974535392	46.9678490224	8.33978073782	2.0126827427	0.218157780453	2.75659815735	43.430223794	8.20037306305	3.55204492061	26.6309479729	5.64028654399	0.250821900068	13.3390808689	3.18142913965	0	0.734675504352	0.166002900045	6.78679216089	0.758097195423	8.05057832295	0	4.5837382009	0.241165701272	7.65014685998	3.50890762748	10.093521634	32.6562961642	0.0591099775964	1.89472582006	1.53989532279	7.50537072322	0.0250821900068	0.0413509028994	4.9217464705	3.32215385212	0.0107048599095	216.707529217	3.32784166011	4.78061039039	7.34987962078	18.0210137383	11.9538120379	0.932466131813	0.0401953993741	7.32129990993	1.16447065497	13.6714021409	10.6610448237	0.354333602468	5.00594254797	5.79985539653	0	7.77229710205	0.0204620486161	0.0117358607614	7.53835817887	0	69.4323364442	0.0568852271362	16.3581781415	13.5410121844	0.80317879825	1.04426221514	2.44970716869	29.5360761873	1.70282643976	0.53431086437	0.14613499524	6.4917218858	8.89482748276	7.53129035051	21.2045604596	5.24253301045	2.45119882207	39.1447355165	0	6.07676161411	0.06047387618	12.8944091343	0.334429200091	1.91752480497	0.0167786134323	10.9760402575	0	17.0849203857	8.12367115006	3.69417345312	2.8953786564	5.16867117825	283.03776421	0.024846421048	4.06262030423	12.6054740488	1.57925274552	0.774200700211	10.1016275785	0.00339685649559	0.0454131281622	15.8844788985	8.58352878687	0.429785318761	6.19122115295	0	850.91145206	6.5540545905	4.64229220709	0.668462782043	0.219499203509	0.196790222036	5.58646185111	12.7428994809	3.85540240218	2.60808018327	7.14398620431	0.0368994365738	4.29631955709	85.557249664	2.09865545514	1.30497265104	5.52386726052	18.3560899089	9.30154458893	10.7168185439	1.25129319985	12.4241954272	13.5366817196	7.54701006123	0	0.71460409392	1.82323409881	1.24815721775	11.2324268184	0.823414384923	11.6248653807	1.58589245711	0.108417857205	19.8184299459	7.72810273562	0.030499349387	274.367518984	8.07436470324	0.44941797239	1.78752578192	0.331494707418	0.707385279528	0.0207378396556	0.878042045492	10.8733063747	23.2756101187	120.220642386	0	62.4250116603	2.09209134304	0.0154230701568	31.9147895682	0	0.370216387667	0.0608618496447	16.4496299389	0.0615376080039	2.55462484281	58.1117224983	11.0849029579	25.4420431378	41.4720132593	0.438151885216	1.79136744767	0.0274461663813	5.78186942399	8.52496937066	0.110136539453	6.63962918979	9.71292546465	6.05668157564	12.0580256061	1.24386311507	1.6934138007	6.41480580175	22.8998138493	1.60784812485	0.619977817482	0	0	2.78449496372	0.191791257541	0.00746688403072	11.8888161624	0.482959948129	57.157121607	0.150852450526	58.6467007891	0.0167296009296	0.0451941257905	101.401901346	0.389873008205	4.58121938571	12.9079511976	0.0726652732106	1.38827850739	2.47008513674	7.16464502708	8.63760777591	5.53966768624	0.17236142426	0.171748190909	1.80328514743	8.5188174505	95.0773601599	9.55320424192	0.0561480397212	0.158442664426	9.3352441105	5.82910095759	4.23184732874	0.067245793169	21.2435994625	0.37438639913	58.86131961	0.272292176194	1.9215564325	30.4483121693	2.09528050667	7.18617060196	69.0383787481	4.21439569268	14.3972931852	11.5036020752	2.15733535448	0	0.494717634853	4.7926197575	3.60017021981	4.15902462562	0.146883591918	46.0268338867	5.29214503153	1.15495634712	1.5692147392	1.03785518701	0.31999556162	11.6884761694	25.6651991846	25.7361060732	0.0752832041831	12.8545363234	9.19820175582	17.3423280332	10.0132927667	0.866284041413	0	14.2135095498	5.54153158828	0.227782388414	0.295038767728	0.0927048569497	64.9254231321	0	0.0684963015856	3.30074905287	0.0890222805942	1.65047539348	16.1641671855	2.05117851264	21.66141586	0.532218094174	2.42015966324	2.58354604084	0.273998220103	7.30681949257	0	0.339784955768	0.279577369381	3.5975740492	5.75106281328	0.0185944806869	5.92420865754	0	5.28655389375	32.9986661197	14.8878239545	13.0820140695	0.983896930834	9.04457392488	28.4196547785	8.20158078036	1.61385802002	3.40064851989	0	9.08203493472	0.763199681844	6.20863534846	0.0684059727459	20.267686437	0.589599576354	9.54653720009	0.13921377573	10.8195829171	15.7162280485	0.122232459971	756.157363927	0.105111191362	6.96555523149	1.92383472702	2.41269321321	7.71280140813	0.151457159333	6.15670512385	0	0.0579470494256	0.0276374801416	0.49602753345	5.22961606207	6.27487407505	0.00782628309506	39.0683312088	0	1.17319921	5.11642739214	0	0.293697438542	7.10941998506	0	9.30282132019	0	15.0565568211	0.0180855791102	9.77290626837	13.6169130143	1.89172346263	0.229810316148	6.6353833774	0	0.0572536509244	3.58186426954	11.7414202266	0	7.79828683415	0.447343398434	0.0462733642733	2.19572291004	100.053661605	34.3544161397	0.251489423422	0	3.16122506506	0	12.6383583767	1.44750880424	0.0575480838825	7.49852972079	1.02839567489	28.7288338636	0.0623263608997	1.9673715978	2.95982752637	2.72793823493	20.3250229666	0	2.38215600065	3.33530999547	66.6770010291	7.64311150078	2.3753901392	0	39.6899331343	6.50854310858	74.0295939749	2579.84412235	14.4960369894	142.071364636	0	10.8944717495	16.5881520888	0.0611434169206	2.5873323065	1.6059154281	18.3550339181	1.94664977122	2.20159609194	0.0252295156456	0.0226367590971	14.7444380467	10.5228032089	43.5034259672	0	3.91301862162	6.46660958059	2.02419475755	1.6331262988	1.69730657828	6.04077841557	0.546209775224	0.776179371273	3.14496168325	3.87637128278	0.068505981478	27.8585317971	3.85015129517	3.95928699148	0	15.4286284338	3.35941706006	181.534753884	2.42670532663	0.16595574013	0	0.141506933326	1.51079449461	0.156388775279	1.9251993671	0	0.765522986748	17.3909457526	12.7137794574	17.2855381682	0	0.374991459766	0	0.371232177768	3.46836477315	0.432778341428	2.36829597022	1.42344799921	0	0	18.168935741	0.161179350866	1.89561779641	10.1832819004	3.59141356165	1.82213694742	7.5680981903	6.93666976556	5.05938040513	6.08968315552	3.57392222016	1.55449858542	7.5217282155	0.566258953784	38.4887321127	5.8658750361	1.70532552348	40.974667881	0	0.34722968414	6.05167616677	0.273918474154	11.5689921462	4.89313551284	0.0282587173597	2.54168191561	0.0262309926026	0.0159233551017	0	10.3212028043	0.132642124234	0.102728252046	3.65455902326	1.77749218326	0	3.08803482704	5.41133254779	14.80975687	1.14966623834	6.92701145112	0	3.00368065019	39.7663581658	1.01321904872	13.2887257265	0.346983911919	0.374176406136	15.0152686413	47.9095148548	0.992718864631	9.03742215598	0.00803991584215	2.32349453846	40.0960666349	10.2111326494	1.51944922496	0.064452894471	0.0217588097574	2.73289830841	2.59647578397	6.7676519417	47.9426174401	0.0298805220081	0.750346866813	3.38347249184	0.0537044727124	13.3135417961	0.0257076810295	0	6.47187987889	23.4971214589	3.70455574452	9.20636219893	8.00899147836	13.7276755307	1.91828079468	0.393857046735	3.001428877	26.8670835102	8.05478106667	0.0055765336432	0.501099839989	0	12.193903828	1.69559716281	4.56370626077	13.4781926812	0.240538202166	8.36471246572	3.33203359186	2.49695779385	2.76910009989	0.348563992994	3.35445885059	18.2021389756	9.18570201789	0.526405791973	0.0578494954703	46.0892400373	2.46292931232	0.0250456270476	0.0175677915692	7.43619302689	0.929616240253	10.9715602175	0.0532134731852	0	11.2768610913	7.49210869664	3.1977814168	2.3782758376	44.2962956805	5.65078959118	1.10558902523	5.09274107549	0.00611651838899	6.98726962025	2.52847193321	1.72004590819	23.4336856547	0.13360264506	0.108194585357	14.5005858908	1.74067277369	13.5951333834	12.7346297707	0.0633996315671	5.83082502015	0	1.56247340241	10.4732123292	6.53002316941	2.59404455734	19.3959161818	0.225209431203	2.08729848569	3.22727402279	0.528320213981	0.224546768392	2.52656283849	0.0880111143781	0.153954302461	8.73415077841	0	0.00653778544699	0.834837214448	0.0230544114789	5.81622271813	8.09271330221	23.3867074633	0.0330409618359	0	0	0.0436073607987	0.832663482674	1.83446173527	5.64933147666	7.10235377636	11.0895336317	1.18370485377	4.10687658766	3.81991782079	0	2.1119870622	3.11244046718	1.88374236506	12.1668677257	119.059569277	3.1779707729	0.115685559435	1.10572723768	6.84276889277	0.314223647506	3.93454759287	21.3464638285	31.2773485994	0.126700090526	10.8188787148	5.51372799206	0.60484224967	2.15581726138	0	0	1.27492924641	12.0394512033	0.214984141266	6.20135136096	0.892535072971	0.0388424268757	0	1.8418461933	0	6.50064090181	16.3737166916	0	0.0503716155921	1.82024110166	47.9784710293	20.8462065869	1.75128185302	1.26479525287	8.84209564653	5.30204184461	0.009445464626	52.4119085858	46.0820041933	2.22125843121	9.48731725713	3.40600610848	4.99522404392	8.6936255414	16.7606656876	12.2228125487	0	0.26730922061	5.69899848114	0	15.3927228948	4.24723886927	0.15367889226	1.10783846932	5.26099092905	0.249508918153	0	0.41188048316	2.82835157362	0.010271119322	72.8987571321	10.4905309327	0.926308115368	3.63020234817	1.40641064186	7.91817361043	0.244650039675	0.0260125664719	16.0368951377	23.8212683356	11.5573185173	5.20204620742	0.0696368097648	1.64741184832	0	11.3230451401	0.0510398816329	0.0207253319116	0.0323842189345	1.03740027836	0.980099965826	19.1163296338	0.1577874504	4.8357813941	15.6847389421	1.91281174409	8.92831585881	1.61904449253	0.196518139024	28.168732888	24.6166274551	4.42710216789	3.44196810408	0.383078069179	1.72608543718	17.4497579696	0	7.55820180453	3.20552602793	85.0088973582	0.14901866501	55.4375724463	0.754290378755	3.20780798474	8.86179453706	2.55130121978	0	7.96063826425	0.184605373938	3.95877475581	29.1157072348	0	0.92680644732	13.603863426	11.4865847489	3.5493163559	0.0461862907384	11.4207260858	0	0	0	17.3979662775	0.0491772455232	24.1482935022	0	35.5026266467	0	6.19235845285	1.83229943564	8.85800942879	0.0224006520922	0.517965666428	0	2.28203040067	0.0268290133583	0.0370526205622	0.0333779507619	0.0165682740161	0	23.3748608439	2.23156118871	0.533808289911	48.345269725	51.0239008067	0.0979230590155	109.188677073	6.90034141027	12.6325888855	15.8144175484	49.2490763738	0.00278420031675	0.090704279783	43.3207648285	36.0027284757	217.564785522	0.0202132942996	291.547539829	0.0103005396611	1.20429673981	0	16.3419083914	0.81746202945	5.80735102748	0.178909755169	0.909913092304	0	6.20374905841	21.713669694	0.063438646725	51.5735276521	0.0651423702547	15.3654629272	0.194538653321	2.28606860671	1.70126079588	7.10655106066	0.00827217147553	6.17179760551	7.27636917891	2.81376938358	5.75618744526	12.7991079668	4.08379295496	0.0376989581013	0.971591122423	6.93041542414	0.574625423234	10.5634082627	368.082670535	0	1.37758521728	71.9376472128	7.47901771727	5.66075273864	0.344314632358	0	4.28518259466	19.3407913477	19.1307086818	7.68096854876	3.26487842474	2.38912385471	10.0378429997	5.71621202865	0.147176872833	0.00518759062641	0.0195242047212	2.32760423104	0.0126939786884	2.77592609598	9.82056269996	0.0083081722218	0.0318340659298	10.4754602292	0.0738239766028	2.47851076041	0.804538657326	2.88252650044	4.49457402135	4.17811713232	0.366719414897	44.530550073	3.07275151802	161.457851468	28.8909779854	5.27954378869	7.88311607868	2.53616876379	0.507250531771	0.426477677804	10.3560061796	16.0977207852	3.15395392893	37.9569079085	0.0200950879002	0.661514396867	0.344251915668	25.3442301016	8.64900166277	0.0344208509803	0.144088907026	2.16274604864	0.514037085317	0.600943299269	0	8.51546448509	37.4920881746	0	7.04883154572	0.788628591104	3.60740188795	20.5956362147	4.51364934752	0.0984601728062	0.0170703429257	0.00435741824872	0	15.3240061315	0.195094248539	0.0392565883199	1.3466313989	0	0.0936310635133	0.244827329044	0.582481905545	0.106057408362	6.76814767776	0.460085025063	0	6.44435520555	21.5678425727	7.59854200561	0.0989326304492	6.70028299178	0.76833116314	0.11788199077	0.650471423101	0.00575202549537	6.25898499001	4.34189970716	0.108650717673	16.1228771977	0.337826155817	4.76473188779	247.496417507	8.80873253154	2.87977727556	8.79134974715	0.0134176494765	0	2.3464252399	46.659484276	0.717915516378	4.69711646493	0.153342232618	0	0.00507271926622	3.24575201529	11.9522088033	41.7352019329	1.85200050912	9.87560264489	0.637979151003	3.43239254638	0	18.3615661123	24.2775049324	0.0712178244754	0.166933409575	6.72095289374	8.84858616722	0	1.73926694009	0.601404466636	20.2019526756	0.00780258862611	42.9900599463	12.5414907256	0	6.41614177652	63.7752462957	205.448302753	0	0.0139799024855	16.4888548084	8.77793208639	32.9178292225	6.33486922739	11.2382671165	0.0499166186946	6.92633368196	0	14.1458500894	3.97367298198	0.560813951637	10.3401571213	0.0143716437931	1.95450268379	0.897124849849	0.116392340808	23.2555354309	0.149876527916	4.13643061924	32.683068236	17.8393935607	46.214546729	0.288101069667	0.0113407921813	5.67382470224	1.97207466489	4.63139168016	82.9495525164	1.79000489221	4.02293009589	13.6065724087	10.8777883712	102.275749428	4.64058735607	1.33638420075	0	21.2312064368	3.29590221786	0.145393013882	123.766421828	0.217484812085	11.8255437571	0.503984804537	5.47332436065	0.570401238239	123.312883351	88.6410047492	4.45569152234	9.79648253546	6.18587976197	0.132163847344	7.62196415655	0.0329594686442	1.66586750549	7.65576708639	0	0	4.86051415587	4.60476801458	0.0874366420086	51.3837131763	1.49617063548	5.89588546476	0.519677356854	0.0190797336532	5.48789308815	0.112051957531	0.155839457185	19.5572324054	0.725794179877	21.8505197996	4.10647036412	12.4559539517	1.20301295899	18.315823612	0.0761153047529	7.96047591484	1.75554323189	20.2592137263	4.73859006694	9.53794608529	2.86057398127	26.4402930274	12.416610565	0.373281113801	5.39803684567	8.91434030943	0.00422404429126	0.225206877279	21.073850452	0.506823013413	10.1178767578	2.05483873964	20.613501411	0	0	28.7771599764	8.93411725169	28.4139122611	0.169075587277	2.63673418215	0.0113934351158	0.548983081078	214.28351016	7.25795422019	0.030235460017	0.539304280683	7.50560972311	10.7854914295	8.74417584972	2.55594093018	1.38058987796	1.33826783709	1.57458802621	2.76831410306	6.96264194086	0	56.0844131899	0	19.2809941812	0	12.7120395105	25.3289191241	4.78971341514	30.994973129	0	10.3921663377	0.0466953650588	6.56830388207	5.43015843482	0.0124637650741	4.94215486772	3.26105732672	3.85187399851	37.9315344728	0.130520926589	11.2285669609	22.3792619958	0.297425853803	6.11665220304	0.348912556987	0.961994455666	5.25198188585	4.41298706651	1.34057558847	20.7589054337	4.81047443016	0.0603744595781	0	0.0284458611833	13.1358849364	1.94641302452	0.181431764959	15.0204787873	2.65219804313	9.49492903285	0	15.4755012159	20.6268785561	0	3.11721965273	0.84173516608	0.0386422269433	11.2553224466	37.5548622109	54.389469014	0.616816618123	1.91906071556	0.66112683295	0.0266997671401	1.50728155586	4.28990848755	1.39788100546	0.466982037385	0.0753093932892	237.652129836	0.0701277557334	0.608548936111	0.25856653061	4.23290694622	0.518999583176	1.26774641918	3.42066724577	0.994164919056	6.97564911442	0.0503850444419	1.58778911774	0	4.69674323444	0.965021792369	5.6615799647	4.51312078024	12.353480788	0.551109733548	2.70531652778	18.2237378693	6.01008617176	0.18430098187	0.735404614036	3447.5243017	6.5754267467	5.27236639949	1.24579294253	0.0697293025758	0.411591342772	1.86581271826	4.47054690192	10.8115488627	0.337397132947	0.0249221064037	0.00657028686604	0.0292099628607	3.10698695672	2.21213537682	0.018415112706	18.6586203531	2.86377421352	8.24747048672	16.0834726658	1.60762617931	23.6123323435	5.69155292941	41.85683979	0.386045602207	6.00430438299	16.8502038736	71.6648175261	1.45130925497	0.0743486631399	0.361711582204	0.00658287362248	28.9511671898	0.0221694195544	5.70334436521	29.4052873289	0.693116840996	7.17283529644	6.29075650743	7.02555799544	6.50643327561	6.15897132419	16.7603715376	0.00634464555195	0.0362092732449	0	10.952727349	5.29637107832	1.52159115761	0.0782964661934	47.1850849497	14.081051481	29.8160762535	2.66703804199	15.2379933149	7.69030029958	7.89523857621	0	1.46448692004	22.1947945783	0	2.34290456655	0.126333089373	0.0149402610041	0.904736818272	2.23976619455	13.2525548907	1.80251233302	1.2625781643	30.7484109564	0.23440884496	0.0245271950816	8.80856459173	6.77315660352	4.84998957417	3.70465565142	93.1128289526	10.5380023889	3.56947022051	6.18654175546	0.0508528993029	17.9840586067	5.12542821566	4.10485149009	23.5212283419	0.0911743522359	0.0865868258335	7.55227866612	0.0167868101169	18.7832948876	6.1071712368	4.78633413102	20.8881441571	0.026271101154	0.0304324648489	8.78888420807	5.13759773276	0.014869147689	4.0604737431	1.69393100117	6.53203329844	0.0309991883711	3.08981228147	0.976541491656	0	7.69206391913	32.0046575173	0.0995230656669	1.51284694869	0.85936974878	5.85081653326	13.6827089002	3.41868539366	6.37257239344	0	1.97550171819	8.14305471494	0	14.1725304762	11.1130724994	0.239718799723	0.0347447930327	9.70719053484	0.696585566487	2.17383475075	2.74727594184	0.61011592179	0	0.00943336392095	9.04476230664	5.9779565001	0.023770476141	9.17312344562	1.6686711031	0.0028152220473	34.2217699802	0.136193232933	21.8890409565	2.31928280111	22.0616472721	8.90050407432	21.6493125613	0.265216462727	6.94124526249	0.250821900068	10.4284201585	0	7.76720288289	6.88112463111	5.20957378629	0.0537755873386	3.22353917188	22.7145121705	0.764881800906	0.014211166381	0.00382146355754	12.4646353302	0	0.170649482349	0.998314946644	2.90825972879	4.50783160539	8.53409543562	11.353339995	9.71844480896	9.04860329604	0.100980071437	0	1.74493408246	11.7770635059	0	0.250578028508	8.26174134628	0.0821580401898	1.58902197962	0.655244663193	6.64065798889	0	0	11.4292996681	3.01570283312	1.42032081279	59.0326994289	5.41746319364	0.0420423331681	2.18797886293	0.262309926026	1.35041587666	2.7519234483	0.230540044448	0.120172295622	1.28496083001	0.0254600644426	0	31.8506730588	56.0523769708	0.0328514343302	12.2732020207	4.51245310411	0.0131859556061	14.441425047	0.0371621488566	4.73603340052	3.82163498768	2.60663338795	0	13.2426905104	5.76913381341	0	15.1031357911	1.74357869864	2.99045997858	0.0110136539453	4.71100165532	565.796965491	1.59582245505	215.883252289	7.21096270911	0.0399875100575	2.32866315551	37.5157357729	7.95441730573	0.918823048079	0.0951792689449	13.3083668992	12.2493824816	20.7110419313	0.565647296438	17.4375636146	8.16448910019	156.765739341	0.00764632850676	6.24652429392	0.0540009433882	0	0.197147989444	0.932077766077	5.52368132256	0.210509623517	2.5548338018	18.0890026409	25.0347808073	2.80129893826	0.0272430763552	0.397489946921	6.2495881412	4.01077669226	2.19186683527	0	20.8818586696	19.0558921819	1.46427013824	0.595287456388	0.319339401261	0.114261359097	0	4.6405082593	1.52722668042	18.743442647	11.3014956142	1772.09827117	2.02044675336	2.47934107478	0	3.98871341212	1.43450740795	0	5.03090929992	217.441264584	112.828468601	41.0491445994	0.121422615934	8.14563511371	16.5672392466	0.866168506064	8.49170018116	0.0082523055498	0.473525590855	3.82678872663	1.53721031773	2.33097603177	4.40992423716	0.0308877306152	19.6789587863	2.75556179334	16.7289803261	0.0978148956244	3.17917832674	0	0.0113407921813	12.3542143103	2.28423817618	0.589578857601	0.586551938816	3.73320060416	7.8418458816	13.2832877404	3.15865738556	2.68597539073	0.346437671149	1.07732494315	9.45346646066	4.38815131652	22.4453430709	0.752824674668	12.0246054403	2.12398749944	2.05584795067	0.0592458626024	0	4.86125998516	40.2689670841	6.22962297124	0	8.97167113701	12.644969509	2.50022399418	0.442414575325	1.17368447131	18.7112268678	0.880268556915	0.519825028317	2.09353480327	11.4114605505	2.19822161652	0.0473640252369	157.626967442	13.8387750347	37.458330067	0.670250529345	72.0687677009	4.64447449391	0.444946729866	0.0710504893615	0.0615817209845	2.24495547121	3.189516095	12.6961039845	46.874528441	0.0474184916873	39.4605070477	0.172928670388	0	17.4163384605	0	0.0321596633686	5.2516719399	0.0443961244307	7.42804113732	9.82100926241	3.18221450539	9.15209800027	0.671922225053	1.74234797966	1.31837663292	49.6280139536	1.63646216908	0.0731267335323	5.5948215533	1.21977623272	3.35569790727	4.37751577804	1.86435970584	10.6914468089	0.944886536697	1.05349721417	0.166465144923	0.914775254262	1.63804768424	0.0131758436769	0	7.5858323744	3.0847244779	1.9425561173	0.334858791108	0.00727712840097	4.4368360431	0.0437405808419	0	0	11.4179275901	0.00755886500426	0.0401588628469	0.00729257222185	4.56924211419	16.9714064355	22.79719438	0.0380117260059	1.65225576598	4.68836131672	5.73713351346	6.07595893795	0.176978871304	3.01961168752	1.51053273574	1.01252597597	0.213906804949	77.7524303519	28.4060731872	1.70114939537	0.00959313241468	7.43795185769	10.1667499439	30.5183323846	0.10156433589	9.68294978301	0.274879452615	25.492082849	6.69439859159	17.7636732392	36.6472152212	7.01186411304	1.30049979777	17.2257589413	4.57190206555	1.16730701688	0	3.15711988073	0.0361626991095	18.5319856275	1.93663597826	2.23758412433	3.93557044015	10.7185690189	2.7896331008	33.4788765583	0	3.13356727576	3.1537376957	0.177394436248	9.18884217394	1.03264570182	20.7026992762	0.0502031802389	0.0377334556838	0.102269643778	2.0860173068	7.56495078917	0.0425701193129	0	3.44251915668	5.86070669251	1.11059623021	5.69954054481	0.0169440829928	1.25732221314	10.5012048124	3.40069718456	81.9217695552	6.90797249628	3.31581380305	1.66888425069	12.7820453524	0.150227658969	0.0376123033159	0.0415084374672	1.12297250047	2.99343026453	4.23062341628	5.92195700598	0.0266376746584	33.4795672618	83.9309194341	13.8370980244	3.2699755595	1.29628735182	3.09248390727	0	0.037740362778	0.123439965189	3.32973667543	0.108922244641	6.03604285333	6.33014350498	176.601763172	0.915522210729	5.2741159299	2.35677356684	11.1762216824	0.517238093662	0.0488452029984	0.00889761789471	14.6212241805	2.45407973802	0	3.37910110674	6.358152656	0.746927363917	16.4704068117	6.16713335005	13.3792283117	0.0718609512173	4.69320166497	6.79994524028	11.6065564499	1.56486959155	11.766503875	0.201858926354	9.0330869912	7.57733617569	0	12.2479484864	420.06253787	8.50727100471	0	0.0669401304728	15.4365070815	9.35503234347	0.0182585548934	8.38022160531	0.11032942306	2.32234074648	0.0315977933879	1.74123905227	17.4601796378	11.5176733463	2.47945476107	6.10328364847	0.0262043215374	0.0557633254209	1.01118374986	9.32985639507	14.811992749	0.14742624373	46.6556050618	7.03346411442	2.56638917405	1.55749184329	19.275490586	0.14537324298	5.24202894399	15.0895790147	2.82720570348	0.221324000084	0	5.03110958869	0.00658792183845	19.0470882378	0.0595195155474	5.77524057901	2.98393358992	7.06838688364	4.22431288246	2.421997087	14.0570151701	3.41537091221	0.0385230945172	0.893577429409	0.821108122812	7.39263425023	2.23322205058	1.78125388006	3.50579101114	0	0	0.810588628944	17.7813203144	2.36229206455	62.1814202349	0.0286514177121	1.67088432088	3.49758329756	0.076856632318	0.373015069148	2.44497435563	6.15311899711	0	0.795788749525	11.9330801924	30.1169641208	0.0406417508094	15.9912959654	21.9716796046	1.00345036595	0.330645120582	12.0730887205	1.9502143473	3.94892785813	1.71813001547	3.26127668506	0	17.4473129986	24.3682043744	0.143560328833	3.9933809424	5.33510596451	0	7.59752373881	0.201723766998	4.87572199292	0.706901470799	0	15.5945565522	15.2604884641	46.9171815663	61.1274893945	0	16.5807341073	2.56030700469	0.314872527341	4.02147462136	22.1723117767	11.638708767	1.24240856495	3.32158150785	424.441534727	8.26411668632	0.46784020614	0.112863517944	28.4613080456	45.5900540023	0.454950384018	0	2.79375668358	7.77403539446	1.88038942558	0.0216116983078	2.13872909028	0.486079785591	0.278221213017	1.15882961029	1.9996479403	0.791764984087	8.90823782991	0.222627179589	0.00400730032762	0.0547000960035	24.4925852512	2.35726466054	3.61338683666	0.574730859091	20.0595871726	0.117665213488	0.380543682414	0	3.22898460026	0.762091060935	0.177214399335	0.0468039380142	0.150055023185	0.0109261050268	2.38928751548	34.0776559226	7.1570370991	5.37790825021	0.172276823765	0.104478445059	2.26408032272	0	6.97562308096	12.3348415592	3.28560517465	0	2.30448098911	5.85867533056	2.44763594749	82.992919555	0.0778692787846	3.02874873727	14.634090488	2.33203422326	6.78241550802	0	4.78947747675	0	0.288863339702	17.9810136066	21.0322812238	9.25196200315	0.0246185702173	5.08958477443	1.80539864565	0.191939197387	12.6509143757	9.06932671612	0.0572369309139	0.0760234520119	4.4715337853	4.59205757249	58.6321498552	0.179420427681	14.4041957184	0.0236223191861	0.0176641194188	4.11120873595	4.89084926433	0.0118518970945	0.0531380417155	0.0656087834069	8.99885501962	2.83008616905	1.51730284084	1.56492461066	1.9077349092	4.45922559936	0.455862492668	4.86657031236	16.366294228	23.5314614348	4.45823447499	16.444143708	6.28047119161	0.0469149579467	32.6060828257	2.11214205802	19.5406808434	0.241488320146	2.09444200747	0.857821787752	4.11488858042	51.3417285294	0.164571840562	6.01225580099	4.03472359093	3.52597416654	0.0775796214089	5.06479332078	8.42324727379	8.40495261973	7.57339521685	13.9264822931	2.85424432571	1.87291940251	9.18298183856	0	18.2923861763	3.14360534305	0.0901008507208	3.20502958593	16.6091558289	1.35502913477	0.297221152229	3.17323169992	19.0341108667	12.278596774	11.3988122883	3.88723937272	4.52822186644	1.50140980797	0	571.120951827	2.04351166137	9.07210646519	0.0259144798713	0	0.958636044389	0	9.71250599084	0.0716002250396	4.06538448219	5.26415946406	0.384134759556	0.0147058203892	0.0253038293883	4.92339513755	0	82.811891463	49.4777947493	9.08671028148	0.856421730787	15.1596002465	0.0699564338546	2.92248911369	0.00702137317314	0.127323301702	7.36300314888	5.42096840264	1.35101523683	0.0965241581724	34.4061287571	71.6399092981	13.71737483	18.7247481711	0	0.638954558665	0.202132942996	14.5647817332	20.6571154689	0.176037911421	0.00516381400697	12.0514110711	0.134795957762	0.0114848263066	0.546779870402	0.233357957325	0.0199088066682	0	0.251367380674	3.4406152401	0.289616449077	9.34738627926	254.162415929	6.4681440517	0.0101544327155	0.150273762286	0	111.33377729	35.4514244476	5.46555801174	0	0	0.0316037765234	0	0.638032366487	0.0177187694961	0.0190649136204	2.41316642949	0.0295211342864	7.43508362993	5.05685953123	5.54150539257	0.227337230125	2.13616823661	0	0.0118344814401	20.6538498946	0.670271787569	0	6.14704980928	0.184816136893	0.00649576565395	0.691507436566	0.0118003435128	5.76698877413	0.0266790375073	52.7173715767	10.3663303456	4.44520156659	108.227359839	3.50596936331	0.835395469434	1.20951390981	27.0127006244	0	4.66581773817	4.12629604409	0.163631430045	0.0917151253809	1.62020019364	0.185520937483	9.44611678549	0.827359620806	7.47511663283	7.86028786614	0.0165789322818	2.16663480308	1.52149673726	3.29489490308	2.75837494297	0.385098106915	0.0343282720373	0	0.0666495434097	9.53250580603	0.0986135627114	2.72798660915	4.45651825204	4.1016366417	1.22315725995	16.9337309882	0	17.2907351875	17.3675207496	11.1581643092	1.98759439375	47.0202960861	1.34419844738	46.4787875871	0.103282214508	0	0.0245447145067	28.759020038	21.6306065121	16.7934020476	8.74163569184	4.6289939381	9.00051247804	12.4303923163	27.9437959017	0.318386626856	0.171033847353	17.8349612438	0	0.134371249884	2.69367841408	26.3553703652	0	11.6834815725	0	24.5821653622	15.7645627788	1.52522656052	0.44732379101	1.95736330876	0.0738700310141	4.84409899743	11.8637304492	20.5019872523	33.8338535204	23.1657103515	36.62564851	16.6301743928	33.6051345176	10.4681201627	0	5.43285983453	0.413725083234	13.3331881346	11.6784477955	0.608457555469	2.70455137124	8.25442355751	1.69047579404	5.01131918708	8.08376045527	5.87067484952	13.8772039711	20.1649220419	0.255891704431	39.4185842525	4.39621167659	3.10259030201	19.3023617091	4.42345755125	11.2701069405	20.4115855346	1.62390034653	0.569923711456	8.02667262627	1.47918478153	0	0.0232808945185	11.7844519327	0.452139477755	0.95194058644	0.0497669283744	1.70972154883	23.7826784253	0.0765445174815	213.05820632	12.9978409021	84.5868144986	1.49783894774	4.90186056713	81.2353593892	0.0749184599768	2.82055661672	0.293265276331	0.0416588503924	12.6041075572	93.342882006	0	0.930653758379	4.13727195283	0.00392984907472	0	1.77206234779	4.39280418712	0.155084242296	6.01915501154	2.50337748206	0	11.5348722243	0	8.84812300203	0	1.81301851908	2.77099370968	4.16613896976	0.869205741384	2.91149022629	17.9896940931	0.02126398534	8.2553191036	1.71081882391	0.0843436623245	22.0579650753	1.6737864864	0.0375342439207	10.2134213675	64.6449262906	7.81776802897	0.156949007324	0.421722821979	1.58110124123	0.0917151253809	13.3856744618	0	3.95619675813	1.0938144075	0.836648476815	0.00889301250242	4.02346902357	2.18400198667	48.0981348729	13.1086628469	2.14425609243	1.79612617971	0.322279855575	0.0377887833314	0	47.8435207613	2.05787323887	0	10.3565309532	5.64700075014	33.0781777849	0	0.0282819755633	1.84584673973	0.341611371926	4.32469478253	5.99545707132	33.656776826	0.653896451982	0.21387510566	9.11124639126	0.0408592155878	55.4102693315	4.30473223324	0	6.07668508279	0.0491206167065	0.016969185338	23.180620684	4.12443887732	3.81131049581	0.318268060094	4.23890882921	6.81466417949	70.8484578822	19.6854572623	0.0888906881617	0.0903328083843	0.208227403589	0.521374654554	0.223262635565	8.66492082729	7.99906921982	11.0793353725	14.0717687861	4.18218750359	11.0477707147	0.283988432309	24.0070081322	1.45660962261	12.3674967555	0.19623842218	0.2995155336	4.95020415384	5.39191954163	0.247789694702	0.420457413726	4.5965556258	0.0653380748201	1.96942917867	0	0.00555130861218	133.605726114	0.0518602479767	10.534597553	0	3.21019663432	0.237474777535	0.0128123043659	0.856458395227	50.3405409201	3.00213792772	9.14877251159	23.1064082899	17.1058865472	0.0687710479841	11.3172933317	16.5439721737	0.102882036854	0.339540013105	0.180931218395	1.76729209781	1.14078268234	0	7.21190376863	0.102426418909	0.83763461562	0.834324224455	35.4587720252	7.00156645037	2.8714323892	10.7088925622	0.138399425872	0.95348252935	13.5779577672	0.0550123628537	0.3665344033	29.3988591451	0	4.04485928481	0.0197486208675	46.3262152741	8.24384024629	5.69351002193	3.18540562695	6.44502094422	0.0739776109997	1.74122148317	12.619757116	1.16684403188	3.74014697245	6.92275778162	7.81314036926	39.583256969	6.91425018788	0.882682734967	35.0473622721	4.82388537101	0.143098002399	0	4.35943436761	3.84076284436	9.32426495319	3.65720957227	17.4190707076	2.36665877224	0.120306696926	7.46236210339	29.9470768746	0.0491713813156	0.0539338439229	7.18455712746	2.12505554545	14.6878475035	3.09714252646	8.06598522445	0.0442980114485	92.5857252279	0.146207878253	0.565386898659	12.8778707291	125.06668181	33.2093170038	13.4875260848	8.75029550821	4.95446137411	6.68429795344	0.0313742070846	7.0081619052	0	9.88094534588	0	90.0920912308	1.87792042557	29.8468981913	1.04176563509	3.91801169388	53.8850314465	0.152635696135	118.927050298	6.40610249535	7.15581478198	16.8594859999	3.0096898202	0.141876962466	0	0.815014421093	0.0259928897953	1.24089528696	1.32614918495	0.0790399087047	0.0307743151615	6.91498046826	0	2.25863596258	0.00259418694771	1.07159876225	9.36525001375	5.08394280204	190.018797605	3.06301809133	17.1966098452	2.28945999652	0.347486969421	6.66014926457	0.211176255589	7.33254049728	13.9047673044	2.08898321553	4.15060307372	0.706887777793	0.0653376925584	0	28.7033630003	6.57254069214	3.21752384425	0.798226005589	0.0225012350015	21.7963419438	0.00883357334431	13.6368888781	2.26793162042	0.310746968959	1.65763056916	0	58.7380037362	3.18987006713	2.51784982146	2.12815959054	0.0123031150409	2.13165445535	4.02897202487	1.0913966565	5.4239311869	0.0345352766928	4.65923240636	3.15702311043	0.173548486411	4.98170862767	1.20102292343	1.36497934081	0.961698760723	1.88356987214	0.638277272102	1.68902470508	0	4.58889402312	0.105679735493	0	2.99268190039	0.0456949472199	0.902332595296	5.54490840885	0	18.6358017551	18.1644523302	0.0235737024761	1.05947646491	3.72198843614	0	5.70159699228	0.0127410457209	1.28620501715	0	0	1.34800606459	8.64761725292	4.45879337106	4.8699765942	33.5306506964	0.175013243718	0.606839137251	7.58301130462	0.00377237899982	33.7958800307	0.00837805688391	10.7400802202	9.92112245645	0.670535402661	3.58851455091	93.8504347581	12.7279531246	1.05064053763	2.88711187459	0.0191725013682	0.143376635505	9.07682913156	0	0.0468499007889	5.71366876626	2.99222439861	0.561480397212	8.97471305613	2.10607907648	0.0363497182398	5.00183711099	2.18270475805	2.58586483241	0.537069606212	7.04135364721	1.41696354724	31.0389267545	0	0	13.9430479046	1.02145935806	6.15248861121	0.359739028794	0	33.2801140356	0.658602785038	10.6439574114	58.49675228	26.6295534162	2.31194208419	0	3.2959590705	0	38.3692886323	3.10648589939	3.08338387621	0.0124366993519	44.3136327825	0.140220824806	5.27975047278	295.193192274	0.0807898126396	14.6885725576	11.0567651307	17.0677673343	0.425013680255	0.128218657871	1.92056829524	8.65816540332	2.07280672932	0	0	5.24166184214	9.31916377078	0.0230497721421	2.87358476623	0.209564045865	0.975441998664	7.24813174758	7.73882281757	2.38239887952	14.3245519104	118.551496329	0	18.7694400703	9.60131479232	1.80290969768	6.05349730972	2.30566863459	2.76330006976	4.72107165222	0.101484348226	0.231928997768	11.2874376224	12.5366084828	3.58453281697	5.54060264236	6.6643648016	5.21007883742	0.312570601406	45.754549325	0.029611585866	13.3204240162	13.0453803582	0.0106782474547	7.57812002702	0.0468968490575	17.1796829389	2.57993131399	1.05365335762	8.23774032213	26.9391009769	12.4003969025	0.0961639934031	29.3509232039	3.80523224709	4.8712591022	16.7343040373	4.03577109494	0.427464129049	2.99660255418	0.0287974861172	0.0869205741384	0.396358980499	0.0574145368578	1.64128378065	2.37435951777	1.44245990105	7.05171843573	0.0178414331824	8.96087158463	26.7620865659	5.91434109621	1.56779984085	0.0575973857013	2.38905680019	16.9725931387	0.296113281162	8.12759088521	0	0	8.17491079273	5.34981901329	7.82321246892	1.16126119716	5.07799542497	14.2365816048	0.0086818090726	1.57746177198	0	0.290621650149	6.68332776824	0.590704348138	12.7597071804	0.498281208316	1.42536527584	110.765592553	49.115349508	0.0912079636612	4.67623628976	0.0030254094303	0.600687218052	0.0170509108365	16.8153971135	2.61852556442	31.3337429264	1.51086968666	0.0111875631807	0	1.04287102608	2.07040847188	0.0833504211903	2.06940495841	0.143407320713	19.5383364222	0	0.739764894471	1.02788543144	0.0170224241955	0.0836073000228	14.93541027	5.91131952619	3.45409233223	51.5159633906	2.80841939108	3.72494312297	1.61908296314	2.20149081194	0.160289487071	46.2832485613	0.816579219364	0	1.32694093471	11.3848857303	0.647819514029	0.00750602890113	0	7.34952249691	5.29742731508	2.64149029046	17.4038380256	0	0.133188373292	8.16111757348	0.14772281879	0	15.2044118262	1.03046582295	68.3494249167	0.583594505861	2.12203408832	127.884059765	0	0.512179679408	20.341320037	12.512191262	0.0753265451182	9.38403056129	0.310634479106	10.4187670773	4.04368857436	12.8524782801	3.23080352685	0.664470171728	0.469848539869	12.0713120666	1.26489329105	121.09749649	13.6953357297	2.79113841593	3.2117189821	4.51610932379	0	12.8743974205	0.0648622908524	9.39425502529	22.699861709	12.1933110407	1.71910401208	10.2677307746	5.50478390391	0.279732546459	6.0477874721	0.299187813193	14.5723900509	0.00551920981519	5.44742388286	3.12588815717	0.00735186142691	8.26363439464	16.5212276064	4.23836708948	5.32317359956	91.1373107132	1.00919438988	0.0347565073932	0.00357831930744	6.75116991903	0.915905772476	0.408261724922	0.427598131368	1.81543746351	13.1913299766	14.5138984558	0.176816533232	0.15185492561	33.4830510626	11.1380293953	0.55916887847	1.80949466408	0.870139510596	1.20285080985	4.51915793976	0.0674658383037	3.76957800635	11.1393080041	7.51199010568	10.3353797834	2.15085283503	10.5402119543	0.231218325063	0.146535608995	0	13.8268276167	0	22.2149746177	0	1.2942077948	2.62481154447	56.8231512651	3.50788269383	1.46785805253	17.0292532507	18.3545487995	30.6526645945	6.98862978918	3.2221695696	0.98031442324	0.222555701486	0	5.26238679023	1.26161948488	0.18211381416	0.0548923327626	31.176483514	20.4904120441	1.58680797607	3.57597032279	0	0	4.1862539071	17.2583463437	3.16855383254	0.425797438616	28.4002209617	4.37201613749	175.86403503	0.0827349927192	15.6609545492	3.97680100882	1.1105089412	0	0.115661303973	10.761561988	2.43144278968	0.515810091037	38.9727889291	0.0544401145586	15.8466106101	5.29788582096	8.8647137399	0.511580473947	11.4692516144	117.027633472	5.81995837843	5.67240501102	3.51018218284	7.80620673571	0.09317407893	0.102204462361	1.56064950942	4.76073734596	0.115002009068	16.3027260235	4.97151706197	4.45137242772	3.06700836584	9.97285243195	5.53597703488	2.74758071009	0.0110954473069	2.28091001636	1.44072553571	3.37564623719	7.05533634936	13.536045525	0.0381806670104	3.53486866023	3.59936587823	0	13.6894825802	5.11226814925	3.79189242689	7.94254100999	1.61083071708	3.88873924513	0.563855387223	27.332304635	0.0894321929974	0.0283871130189	0	1.89519541574	0.248780752043	8.20250421103	2.13662622684	0.130556992057	14.4536789782	0	0	0.408607828765	30.3485126372	9.20259595673	0	8.99078961516	65.7521158925	4.71019057899	2.20371227318	0.0108126495624	0	0.79241737471	0.247741043619	4.93202498854	0	5.52544159904	1.459904188	0.0120909923678	1.4380823918	6.36836485131	0.200411388585	4.55327103015	5.55262028541	37.7458571307	14.3573973155	0.0138057855803	7.26219903445	98.4272310318	1.63757610975	4.93658731979	0.568013254729	0	0.630245973949	0.197760549508	0.086185335683	0.0268737750073	7.9014521004	5.05180549047	0	7.58095902779	0.0275783309064	2.50012354548	0.190087303698	22.9011230778	8.19279073353	9.38474378197	10.0736562112	5.19697394664	8.61347478695	0	0	4.84359488615	0.016675477342	0.137774576712	6.86489240365	10.3548097184	0.72634243544	42.0674912686	3.01815995113	14.6808170796	1.04656169439	0	0	9.12222210723	63.5300106511	4.1968729258	28.9289549712	3.65423174932	0.0817109573846	24.6843442267	0.153529083429	0.0173899799136	18.883344912	1.00982511813	2.34060283736	16.5305687865	1.11920999347	0.067040800506	8.76423164581	3.53942822266	13.6507240741	0.561062222181	10.2115274504	0.705702782856	0.0185944806869	4.20619225938	4.43525445343	0	37.497914	0.0338547786299	48.0660985419	2.1134106909	30.8686625762	11.8609328373	0.417982974314	0	0	2.22963437122	9.84523768395	1.31444705721	1.62311821738	0.176037911421	28.9412498223	3.0221355527	0.0197486208675	0.0963887806714	6.91573026615	4.37014566046	0.39890718291	0	1.68088317244	1.61167333216	12.6381679022	16.5026553509	6.56961179335	0	0	9.37745728069	2.79132844245	5.7322817752	0.785617916099	8.43919540193	0	9.6361896764	0.00435520916469	24.319914252	2.42123638088	49.9759566387	8.02948530199	0	9.00943012064	2.80103759869	1.7246046404	1.99603710851	38.7477066195	1.83851688632	1.02244970764	0.0822859202811	5.73351337749	11.4746979558	0.0183953963112	5.78380401247	13.1340094675	13.1623224775	1.86058072741	30.2014238689	0	0.679387711139	38.3639342121	0.145419383451	0.161858691989	7.11985394251	7.32478407145	0.611948911092	1.16287325639	11.9502180956	0	7.24813665225	2.01315022924	0.138229513038	6.14538907235	0	0.0233706191177	0.979230590155	2.31787273654	3.05315690355	0	0.00739060120645	8.23079801774	1.00077078728	7.76808307564	42.1173772352	4.41874155429	10.7221258125	3.80820453613	0	1.1750517501	0	15.7491480612	4.10582540461	24.4886720084	7.61892955896	0.985493442835	0.792983084062	12.9814267835	5.23100861302	5.84025499203	4.45660051881	22.6786769743	0.152143075374	0.0157916361716	5.30572162541	0.59639186804	0.491734862548	13.9815704509	1.24608774731	3.730470716	0.0117976425873	51.2140424477	7.31128982389	0.238629168815	0.281041774991	11.7879833807	0.537777452675	0.187979213946	511.720496393	6.81887261686	15.8452372504	0.0304453044678	11.4721533948	79.4757217891	0.0336723177946	0.872292392373	24.5487316449	0.162807700607	0.991969683819	0.242409924699	26.0064112058	3.72044302346	5.48056925464	9.20468092821	2002.93256951	13.3473974242	0	1.73288696039	12.0963266869	0.277373388106	69.7843828248	5.11150596389	14.1793725982	9.14663532307	0	0	0.00755886500426	24.0475875805	4.2517619044	0	13.4505576576	0.0460096025565	0	0	2.78761499369	62.5672367425	0.116304185662	3.6863779114	27.8498459366	3.49264993914	0.355300150909	2.44631706047	8.89590160293	0	132.183973818	0	0.398272725958	2.38256310739	14.3572721493	3.81395240503	0.128875093433	5.41620072945	0.0237092458436	5.6679270621	1.14226892363	29.588336446	18.6212913335	4.67054787991	22.8592800772	13.4026878102	13.3763017671	11.7357576173	2.69812902037	0.263271088313	17.4467948591	1163.88875332	20.6526103076	0.0933766312755	2.05851790052	5.1929756238	12.7154653736	6.61169185123	7.03486305546	8.41979387055	1.28987346557	12.8792411238	0.00428141045469	7.2136931863	16.0735894451	8.0216310067	0.148706326239	15.5454092215	12.1324215948	34.169241626	150.312224207	0.717186757818	2.06996650021	12.2572837337	10.4457383005	19.5829872731	0.226480774766	7.62871968033	0.547228378377	3.26474591458	0	0.0239938356275	9.67919135427	0.581046763061	0.108478339976	15.393720244	0	0.230449629497	7.87277047311	0	0.0141643035076	0.013844722123	0.126024206514	2.2288486877	45.9006977918	0	4.46579114751	14.078823788	0.499858314621	0.181572524752	0	0.140211489021	3.44683999214	31.9543029804	4.81535780084	9.01510112501	0.345389695154	0	14.240625845	0.0205333733549	0	3.22854917493	0.44918431777	4.45454075294	2.4060896951	0.755085957807	0.174050797515	5.61058318844	28.7560707852	2.53256826955	10.7714793756	0.709875686606	102.261241083	0	5.18559768291	0.325814794337	0.0347096972822	1.28853230248	6.52854306184	1.41352527344	34.2580156404	2.96087508649	1.80455384196	0.216789621736	2.08676037192	3.26481972571	4.61398038861	3.41185545475	3.84842235502	0.0172373214494	0.00945586139498	13.674701267	24.0348353545	2.09932802903	5.07365888104	0	0.02579774798	1.70649482349	2.1070462657	5.68166585491	0.817228376071	0.00855642437982	126.212647464	0.111637037266	0.966559181401	35.4253611437	0	122.029430783	11.2899624644	0.376959141382	0	0.558806185535	0.0203328995913	0	0.0250091705308	0	16.7452265467	11.2117787921	8.45058513043	0.409341986944	9.6993459883	0.809853796195	1.75575330048	2.35253363572	0.753746941882	14.877145073	72.1281233292	85.773826641	2.40702768309	16.5130822347	123.184052412	0.491981542161	9.6166110387	5.81139724233	0.0170576323204	5.30301091011	0.134931676607	4.06189416636	41.581132666	6.8479476341	0.671222804877	4.10914703369	3.82237117308	13.6110861483	0.970840175478	0.883563822822	1.09431962265	0.00526710611732	4.53249022486	0	44.8313523434	0.284408161	6.15660384528	0	3.96473820947	4.11426103598	6.04676604296	8.92394396977	0.00263436064929	3.0645813219	10.1109383553	0.158133222753	0	15.8271272857	20.8630073307	0.0728863485158	144.011428262	0	12.5416427902	0.0156051772522	13.2076414261	2.96229313012	3.52315524326	17.0321167976	38.4608920894	0	0.126763281504	0.0334429200091	5.37185921773	0.146894208621	0.242950659592	6.836597056	0.875040249125	7.17689550513	0.777679901738	0.504182829835	0.00581825267683	0.0179532916977	0	0.0423930564268	2.82034619316	8.31609607992	4.66323620695	5.65134297045	53.540964697	0	201.441708484	4.98729011971	106.337084634	0	4.35265372843	11.638209425	2.60642312062	0.952791590429	46.8202327622	0.21428411268	87.1087431863	1.62904549967	5.47022276984	21.6243480121	0.0316998157836	6.58783787131	45.4197846821	12.0119626263	2.95196151886	0.00645428255247	0.167040418171	6.24055349605	0.0663822960522	0.0883898342108	1.83987058958	0.0788133034619	1.69226811079	1.31376376555	0.539760754292	1.29058608801	6.95980995152	1.31415043676	6.71243275353	0.464628553536	3.72912310176	8.2576013017	0.102472963149	0	0.468634167192	2.05425943201	0.00682881564177	13.5143080353	0.035944142583	3.09985804485	0	0.249004350068	3.62055663705	12.212393276	0.135122142777	0	9.60453860322	1.54669657136	16.7202585977	42.6851749408	4.00597440601	0.842412664369	3.23817216177	8.5779357457	0	0	14.3994533438	5.24233427941	3.30460937482	38.7780278748	4.97722076423	0.024387934925	6.59965750979	18.5467569685	0	2.85395153407	30.6875712683	0.0701277557334	2.06753428031	0.594321703464	33.3567497625	15.7726206598	0.0120909923678	5.83602321154	2.66887109943	17.7097381693	3.45270146649	49.9835229051	4.90894290134	15.0302645957	1.40608906729	0.0615712121584	18.9092641114	14.2773457905	0.889054650242	5.06604485011	0	2.41745774359	0.0180097485898	25.9666213961	0.249856375218	0.0221123554114	7.98855286268	0.0272797779592	3.90534028452	8.97369418804	7.71539963745	0	3.76037613276	30.9814183555	9.25024460274	0	6.58236688778	0	14.4744349416	50.6616174831	31.5971170653	0	0.627785681509	0.0180772065093	0.0414606663964	12.4336234459	46.1648290392	0.00730808173317	0.921199612468	2.45798285475	0.878812125434	0.03853029375	0.526611712597	20.8880652803	36.2765143149	0.0426665842736	32.2637689813	0.369114318113	21.3071631109	150.956006803	18.1020493399	0.107737525722	0.934765705883	2.50524213853	0.121565802981	1.65425485856	7.20838598586	2.00623251647	0.263803389093	1029.70774968	0.0265450755576	0.00305499647132	3.40962235628	0.357827272991	27.6268266081	3.66968207642	0.754392981545	33.8805544273	0.685031860286	1.8498150625	0.0407985756122	0.0418036500114	11.9990320262	0.172125957834	2.72545135973	15.9114825767	8.32443207733	11.6940786393	0.0170816571546	6.29461824986	0.0281660658274	0.0911206254521	20.046010452	8.13767407881	0.0354985540386	11.8374002282	5.0116190684	10.5299602506	9.19625726295	0.105856351664	15.2313681914	2.36672550507	1.42103827923	8.39009015336	2.16510050666	8.56624812257	0.774485422545	88.6815005314	71.0947291008	0.0140198287676	0.010511655035	7.69376459757	0.175721917675	47.5621028005	14.032732753	4.74542502537	9.6051472154	0.798825693168	0.0478143789091	15.7663695537	0.104129091847	43.749335308	0	5.09021653408	18.5923617521	0	4.6028689395	1.94676128235	14.0073181434	1.96489214627	5.08426229067	0.0103315094135	14.9161390278	9.33324494299	0.110136539453	0.993192391438	11.0356268648	8.56540202421	0.848206327694	12.2432528488	0.0101334710438	6.55481397705	10.9248341554	9.01592978414	0.211819568421	0.405637208537	3.62363101347	19.0571267815	0.412428837376	0.0374320264808	0.0430393290448	7.88537790101	18.1096144114	3.13510274299	4.55274169786	7.82873988943	6.95930068789	4.89090134707	23.5834576268	2.25706665771	18.9465393133	1.28394199673	0	4.97537268774	31.2852137557	0	2.10931140292	9.3281492821	0.0712207766319	1.90567592289	3.31729496995	67.3162427375	15.8649908686	4.49953745561	0.00411232650902	3.63608879864	0.0864754179971	0	13.1498339824	2.40449901354	0.151688936033	0.0770461890345	0.0641891662068	25.7145278858	3.30264269273	2.37012535271	0.0245271950816	0	2.00708769509	115.287128195	1.69268296948	4.36923613243	3.65130629102	0.0736295702548	15.434491186	3.77864288901	3.3026935426	15.3660767968	0.663553661146	0.367221967835	23.433641849	7.36789013826	13.4017608674	2.23670960551	3.67208179777	49.4190046852	1.87174194022	5.35442023413	0.360178906008	0.205303063835	0.00239327206501	27.0374175999	6.94688776436	13.2275661089	13.7957056637	4.65507857565	7.81500364787	4.82801298638	8.17188169046	0.160143299966	0.0143656355808	9.1959289977	0.145170851043	21.0211315652	7.68150218576	21.2937258711	35.0546969923	0.393997884534	0.0220981352472	3.4127110998	0	0.21428411268	3.50114613695	13.6560243089	0.0929724034344	0.0224474786447	0.613126400465	7.58575235075	0.108773698821	2.5940918728	0.703995687401	12.0651245747	0	31.5355544624	8.90413344859	0.0512639205901	11.0968402712	0.247331576123	6.15793248086	0	1.22911458309	0.0139007282805	1.07383125967	1.05577078009	0.922216811103	17.3303977058	6.56521225423	39.2537162259	0.871582414755	2.5222572649	3.83012738105	82.3345799097	4.49433623737	2.58996922406	0	2.65185901488	0.207453515512	25.9260187863	50.7929204328	0.0251925222209	0.0404583206154	2.98150212717	6.27351634056	2.03133910835	16.2086251287	17.7538633488	0	22.7206264341	0.0738980651814	5.00466682991	6.16832501701	0.567571497769	15.944688684	0.00451664041921	6.08790117671	26.6218273787	6.16441738974	0.0231138567103	15.0372691242	0.035403462095	0.870052012672	19.3662560988	0	12.9968112127	4.49919480319	0	0.00435852363133	11.9900380885	0	15.5188859293	0.668414860129	1.41120464811	68.9439777854	17.2610277656	20.317511007	1.84518908868	81.4729902737	13.4284217348	0.459597864147	2.34879595491	0.0838112202668	8.82282980916	7.56598217655	1.38705019504	0.732242010816	0.258348813533	4.77921615168	16.3782503494	0.326564665469	3.53770322255	6.23828526496	0.0502083581376	6.75669107207	6.56226512269	5.85746115248	0.0157366735251	0.0356862352155	0	7.9667946304	0.00996595136583	4.09016348374	11.8756262902	2.597046218	1.00379157009	5.17659988088	1.42236781832	9.01580597637	4.08095576687	3.70330913331	21.5141885402	31.4736159955	16.233366353	20.4311165366	16.9609917699	11.4207327544	0.109012387188	0.0139007282805	14.0853637947	2.96937344096	7.16161707334	0.864596093857	2.07659415996	4.66552201228	0.628762473746	3.7227695694	2.5479707953	0.00954781892453	0.214990200059	12.009630065	0	27.1567818019	6.19297915814	1.02269643778	8.9040685131	4.19743078549	156.456762288	2.09942212133	0.922073353561	0.00582812081231	0.0104192238658	15.5898627794	3.21531413917	10.1911444922	2.14999947529	0.00983756092453	2.20705372192	0.188805496205	0.654064299156	0.103814502445	3.79827628144	0.475520324747	12.0068601171	2.38515670994	0	0	44.4509450595	5.12384753883	4.5188735537	0.397229695744	3.29866542575	0.885343120268	13.2868721196	0.211934370262	3.49900073375	41.427250208	20.6892661028	0.0144380673569	12.1279765798	174.021345943	2.69383940948	50.5374644717	54.333484253	10.5248532388	0.0292696765838	0	24.8590549234	8.64575888528	0.713216284406	3.62893534239	4.37746882411	14.9669344048	0.00538598750931	0	8.88341809361	38.8968253786	2.60964799415	6.58087921254	13.3560745786	20.2670022459	0.675912681595	0.0110561777057	5.1643586091	0	6.92256268368	6.27280331365	2.67716983595	0.43409045363	26.7586938887	5.7701609542	2.30228126837	0.0639502487147	6.27277764155	0.129377260201	0.188116425051	15.5997061814	45.6955712547	5.38260399016	1.03209223544	3.20465575723	0.903124311174	8.19158294255	0.568253117957	0.549905524104	1.14657279038	0.0619464852345	6.55516144367	0.0159233551017	9.32899403532	1.77459438217	7.37680481273	1.64370244903	1.68100110751	0.441374252094	5.1786943883	12.2346909122	0.00289784114601	17.2906688432	1.28786576969	5.97850380115	7.13660996015	0.107104208756	0.496236798105	7.27488007865	0	1.26311981087	2.70816359027	0.0903222554861	12.568821368	26.375037991	17.8183897389	11.4799741574	0.262844979419	0	5.27734172967	14.1340168722	35.7794940349	4.3596477098	5.0075938313	1.38504969909	3.34750054674	0.0367121798177	0.00858206800933	0	11.709574196	12.2808112308	0	1.46494866935	0.0163320343676	74.5004107162	8.15444251107	0.0476376159557	17.0462801142	0.0250895154128	0	1.23333693362	0	0	0.0686977215301	0.563934717685	0.399653636739	5.69032050995	9.81436992761	6.9887336279	5.03936115058	0.957415298629	3.65868211549	51.07405524	3.71828872274	3.69241603923	0.0746201961116	1.52546313922	0.302651628741	0.0725970429071	2.34222644656	0.913002823339	1.82045631833	16.8936798173	0.708453121833	0.117236381016	1.61890670151	0	0.134529195842	24.4253672065	12.745836225	11.9773890184	0	0	6.92828715806	8.1087475544	2.57028228356	5.26192420349	19.2124602179	0.016254777819	14.7199641164	21.0751929468	30.7700099883	1.57901255265	4.27707294927	0.00848459266898	7.52531880126	0.592760323605	8.88006952109	5.30416657574	0.252095826197	2.94058430291	0	0.00235006157225	25.2098792872	1.13363668988	13.5042528313	5.25470322743	2.71158278144	0.160739814337	51.5253594927	0	4.66073015464	0.0311443507336	9.27957830794	0.0300049572825	2.26652481191	12.0251197679	4.11474350076	2.26639263762	34.7503150131	2.3336026734	6.72102466977	28.4445969228	4.3832496754	4.04376522524	23.0384138283	0	48.820769704	0.242794765278	9.8357389086	5.27562304923	8.17215073788	1.19902633094	8.89185803427	9.70527188836	0.261378805599	12.9338521404	0	9.72836463613	80.7881288995	3.8145248952	0	9.57018684894	3.92284735219	1.10398437624	0.00303395729378	1.06306576147	12.884857415	14.4743393386	7.4216373667	12.5052173653	0.892929228939	0.0149402610041	0.1289887399	0.0984803284199	1.36478227562	1.72799083272	0.590349579684	5.5010146558	2.09711920516	0.509251327224	33.2261769837	10.3801458255	0.0593335476481	3.68479068285	9.55542485766	0.853754572594	0.0496569368633	0.920696318684	2.07781983578	0.0539992794656	0	0	25.0613603638	29.3463284886	4.97588303181	1.94678259756	43.3732377238	0.0160723107153	83.2937412336	2.66093270821	1.38945058261	1.531516643	0.0314675827009	0.309284732766	19.2608491054	15.1452045195	0.890465638132	0.101247270195	4.86973900407	108.255423431	16.3777965654	0.681196922432	0.0108811273937	133.430238172	0	3.03385312357	48.1816108056	118.880713192	1.10499182565	1.38311743834	5.52973537286	12.9591165175	4.48867858394	0.249486449487	0.132802320036	0	36.0325192752	3.10873282282	9.91838607546	16.4529422785	0	0	0	9.1066812489	0	0.00196942917867	4.70537409816	83.7267298442	3.01344983825	0	4.03222529439	3.70102911252	0.475091667505	6.89979196688	17.1511045481	0	6.64860944588	4.09813997269	0.0524328760443	0.204771454738	16.2876018496	1.44804044415	0.373421074055	6.80914752846	1.2833367202	0.107078924477	125.463240684	2.80702537023	1.03730932711	0.351064397253	86.129693697	8.22214552286	3.69659816882	21.77595098	12.5164166687	0.174429443195	0.969165002504	8.43230178837	0	4.07800204564	0.360881968483	9.92747616072	5.07680433236	7.01492217288	7.01173971284	11.717515048	0.750639327146	23.9811033226	0	0.29801651852	6.36953808744	0.0285166807547	2.4061897532	0.052797849387	0.00713212957853	1.06965292792	194.662047764	6.46608070338	15.2538156706	0	2.13396569204	4.55797426493	15.8313408568	11.937656601	0	23.6452890446	2.07708979622	2.93556745158	3.57533110293	9.60575798912	6.77059709485	0	0.0306535239156	15.6589064701	3.25448825665	0	2.33033726236	0	0	13.530762347	1.05066727643	4.2281949296	5.75032110669	0.0635559808435	0	1.07656365473	3.78641884778	9.32639621857	11.6144921162	13.2423850238	0.0265143520906	1.96511794613	3.01839601641	3.10585041258	0.131422489709	0.0270465173627	15.5439989337	2.12420617902	17.2696018386	7.50244208608	0.0271426542728	0	104.329646603	3.57715451968	0	1.72705400272	5.12115735752	0	3.97170465905	5.60336399137	7.03846767369	0.0115426940912	0.194618270704	37.3291138028	10.6336431237	0.00248284684316	5.39835412715	1.1281348151	3.08200266602	0.0176944388823	2.58392255802	7.0417515659	0	158.886649935	0.0840319420658	0.0100947709487	0.0517197476059	1.53412826343	0.370819427799	0.0566665572384	7.08715875515	11.1494053338	135.777374757	4.35827376769	0.166539258365	0.126955419862	0	0.0356310662685	0.00251078476614	53.6342733521	0.635500492017	16.1370883641	1.41415790307	3.43705564567	2.24006031718	0.064591353965	3.89434594081	50.9527361223	2.13726874124	0.0969781758496	0.00871815306593	7.64973292729	0.94452769429	8.78628339118	26.9629449272	0.206313143952	0.0980854433188	2.63289474759	12.7876862439	5.63978103732	6.28880072355	0.167792961836	0.0165682740161	14.2048533156	1.03551055651	0.531273443604	0.0164856075174	44.4675587963	0	0	3.66273226787	91.7392352726	24.3534460483	0.943103322944	0.363298036512	4.53190060018	5.16074926351	0	3.17564340679	1.70475636321	21.2417427738	3.98141949093	2.06225294698	1.1335503729	7.11594440915	16.6689590266	0.0053143520429	3.08953993777	5.21226060678	0	12.0612360244	13.4551363938	31.518014191	5.85184876556	0.0806633810079	30.3489261259	1.15647454642	6.99630076777	0.135740076276	7.51095088729	0.300297380981	0.352075822842	1.33592940534	0.624944142434	1.10513684475	0.0313046320425	0.0503623228886	14.968797547	4.00821047375	9.65937133102	3.09916772099	27.8711291768	0.0991789822172	1.07704386275	14.630401605	2.59750728395	20.7508536385	10.659530718	0	0.571263767769	4.52612757041	0.411969589777	161.044225652	4.4198204051	0.0284458611833	4.67908768557	0.100512176408	1.18795465944	8.35520492557	0	2.19302654358	11.5438416691	92.6204959492	9.51321189682	4.22696442798	10.6867826704	0.0126426049703	0.0168361588973	32.17806377	0.122261240113	20.3102222734	10.588975383	0	7.72960204991	1.28672364222	0.146431535409	17.634708974	0.327536491243	5.37303605801	4.71508944011	0	4.66172994947	0.0204539287556	3.11186651853	1.50645018311	0	7.88868125389	16.5257674719	3.28019195075	1.1817281805	3.05394801099	4.69730603598	0	0.00575010045338	0	1.85196131673	0.149114466145	0.0319652095901	2.11621526453	13.2951077591	6.68303502797	8.65784619302	137.121703586	8.98088077521	0.105777573512	0.00645670806264	0.158608817491	1.0181150361	8.87168183291	2.49178687981	0.00580155331916	3.73878444168	10.7367840113	0	0.892998968539	0.467075950523	0	11.8532397422	0.01308552944	0.144745578388	95.5020485774	10.0438324563	2.47516800856	26.0788391657	6.84348814182	0	16.7579320761	0	0.41033921787	1.79413406549	6.28171458261	35.708386466	46.4205185065	10.7913267565	16.3076038694	86.2636813204	29.4793676537	3.32024107163	12.0451284527	1.18975438023	9.27171062401	7.34514482341	17.7147666477	0.00900487429491	3.96610252074	20.0718284445	49.2274746753	11.1786283433	0	0.302548306231	0	0.118148643843	0	282.916802801	7.47371708284	3.14637436966	2.24103915061	0.77491968807	6.58405589623	29.0499106436	5.57558946819	74.3625067498	8.30924105158	4.41422920436	34.4585852264	4.50561127939	5.4733071563	8.79495272091	12.7053875531	8.93143997658	1.28548422948	3.31320447399	3.13869540192	2.28569565323	5.6080012259	4.25922987028	2.25721604535	1.74399283507	46.684734823	0.0927115268438	0.00511044026017	58.3019354826	0.298337406614	0	43.4811237415	0.330113581867	0.0523820126667	0	21.0424559304	0.037740362778	3.32339017591	0.0176944388823	2.53355936494	0	0.0117118610461	0.382545889214	8.29486422139	3.47629955257	1.66436803072	0.883252538797	0.0045792377811	2.98366880809	33.8136508051	16.985485923	2.1742359546	14.6936318379	13.7543423978	5.12469300725	14.3840734545	4.10898027761	0.256051642994	1.33950872898	0.0346048341484	2.84787774261	0.0595539000162	32.7776942791	1.37475978164	4.58168004125	0.777768810771	24.0999944953	3.1774776725	3.26022436705	3.76479863874	0.0141409877816	5.40277254249	2.80048757577	0.0410474747723	87.440124105	2.67570849241	10.7379221836	2.32053030739	0.253004419949	18.7541331449	0.0930731319322	0	2.92887942417	0.170374285359	2.53019625733	11.7540586703	0.610813108597	7.25634009409	10.5307701963	0.78475142575	6.9788516492	16.5897582925	7.91921349389	0.175064193716	0.0598651573334	4.65340141277	3.6331055566	2.8480880926	1.36062382304	5.69976305848	16.0526865328	0.0527033747076	0.0114618413307	7.6157560798	19.6013711646	10.123927072	0.0250740556822	34.271428645	0	20.9343657202	15.3105778919	0	0.0201895418974	79.8065005903	13.4021607591	0.0557291604109	5.11567052181	0.0470720552183	0.0779639258295	18.562387589	0.127571996105	21.5032491089	0.938001436296	3.76278765245	31.7134099912	0	0.591293515648	0	28.9470080647	0.552140080585	17.4797974189	1.09848053376	0	1.52913758313	2.49792507614	18.6915036078	0.0589409953849	0.220826992768	1.63746098181	1.98880689605	14.4192747291	21.745326397	24.0272054659	0.00654027413578	0.0166301301276	0.232141002924	1.67284310274	0.222267789841	0	2.86739277926	1.35781757947	2.96904524274	14.4896525964	0	42.5488310209	0.389824333705	67.8048437607	57.517706364	10.9295941079	11.858121852	9.77021020183	0.0120739987032	16.7302597034	0.288948126793	19.3571811304	7.00011943461	8.61515478416	0	2.46962984786	2.6354443326	4.56837409728	0	0.698532004482	0.00268709730289	2.17086721161	0.00813508530051	2.62149463432	1.95764490325	34.5155083205	39.8025477121	0	12.6257265524	0.0104034515015	3.74903025134	0.0148498704881	5.32536646608	0	1.89522479102	9.67098476822	9.30577681067	0.516252802161	2.67182205429	37.5663053685	7.47703020371	10.4951809907	40.3601729608	5.26089667212	0.840431876071	7.20819193554	0.0593823738065	21.2112984199	0.0165842665586	56.459595694	0	20.2323874618	4.75454445425	0.126152096408	18.459697686	0.00301267756526	0.179387124585	0	50.7901173677	0	23.6513678415	0.255589589078	8.29850480817	0.553357607939	6.88402906676	2.73226979537	0	0.0225143982371	4.77754448168	3.64523601627	1.27100767327	11.5038391068	2.07840330195	4.21332911282	15.2014887947	0.0825032420393	0.0126986697374	6.3857992394	8.85882577673	1.82747251312	1.3529327765	4.05956754462	5.90649694337	23.0848950777	0.851537603504	3.2579635199	0	193.442565446	1.52171484008	0.0157650712537	2.60762024223	103.729443203	1.35708285572	0	4.96435536496	2.61362385122	8.8390283951	4.03452780502	0	0	3.58988844473	5.10439155389	0.302310266651	10.7853785939	5.29809393557	1.32361309437	5.24022732357	1.68833585335	499.802316409	2.90013592292	1.44648503015	27.7482622909	3.75810827837	43.7109436477	0.186213513237	20.3029206586	21.3025162497	23.1508413426	46.2941879134	8.21548475198	2.62836949846	3.10122084452	0	0.270146228847	15.9581757718	1.06965292792	7.1893383626	4.69571240045	13.0365927663	6.09695748162	4.42403804861	0.282023272574	2.30565703988	20.5244705677	0	14.5228936684	1.7325417552	40.6473390502	27.4278086489	0.905906234537	15.8399177965	0.671780693252	0.0421110297909	0.0491713813156	17.0223705921	0.112489559938	0.00731638047751	0.208981930639	30.5823694424	1416.96554205	4.45738907201	5.55023372644	88.1864837323	18.6236524175	3.88308022072	0	1.80194696211	0.00547175164162	0.72743407913	1.76858879895	1.19730314667	5.00946505731	5.7714198284	1.99061862371	0.199610630024	41.0550768067	2.48598270802	0	42.0893861331	0.0613617862667	0	5.31883850233	7.80510411482	6.10034217066	20.4344294789	1.37180537884	23.2643381616	2.01747356628	29.2401869132	259.538212521	0	0.693167031523	6.59851003405	0.73366349419	0.495719186454	5.7383517216	13.0764742653	2.80556991601	12.5548479958	1.03429358344	13.389333519	0.0233895568033	0.0261454567571	0.318306192339	0	1.97540593861	1.81123566925	0	0.00941699104121	3.59062327451	9.94706851061	0.205354185116	9.07832095655	31.4890261878	0.069093700354	21.9916114628	1.86068461899	6.81538509699	0.258643228135	3.74394417	24.3930986815	3.49223667658	0.12700010674	12.3015233576	2.33625314879	6.57888400211	0.156036025623	3.69724180544	6.06816315274	34.4436919915	0	0.00754890164969	12.7499367235	7.40194749271	18.4745924946	9.43355773279	26.7839627995	3.97670468369	6.84991308799	1.00393306989	5.33166800766	1.10899449991	0.410993139426	2.76371752268	0.00416819508847	4.78978954874	0.270453347428	6.20804127241	3.95600883382	0.0320205274448	4.27615725959	0	0.19484666032	10.7975423773	33.4481893768	22.483821125	0.0631278633975	9.39348151726	0.0959849170653	0.117890782684	408.259913238	2.71124248694	6.30454319726	4.70492673217	21.766980166	3.81272046672	1.76649638685	1.24024280693	0	2.2699421406	0.0656275788949	5.48197125558	0.770853892231	6.15012448719	1.18806862772	1.31400996854	31.5546531967	0.332166266886	38.9956832343	0.471861232035	0.761435417123	9.85982346273	0.122723572533	40.6087234505	0.0780495161479	2.22523046586	0	0.337588365027	7.95522853428	1.5401312409	3.0039323047	11.6220584752	0.557585942023	4.67766926124	32.7945546629	20.0600213064	81.3799429023	3.25262817027	211.280766366	1.03789688027	0.0139458605152	1.46487963747	1.24680133063	0.800371125218	0.914798531726	22.7626766832	0.00792861105431	26.8841584686	12.7531951958	40.3506473657	34.1635891107	16.4070994545	0.0648350949233	0.0159826047951	38.6432209261	3.44474811665	9.34949083417	1.65149780216	1.52351981954	15.149665199	5.13638029782	27.1622598698	32.1354988818	0.0900133603389	0.0649986134477	0.103722337582	4.05069411185	5.56042077183	1.13795348683	0.628226147586	7.00752096224	0.00288228487748	0.044841779163	34.2773872093	0.00686647756162	25.6990054567	0.037725564957	0.0159677510731	4.49003325384	27.8142351982	0.312956286971	6.66046238395	72.7449257723	0.280511022934	0.852678548967	0.0080625528647	17.343387892	0	0.419708783187	1.29504841064	0.697575095513	8.95130057603	0.823539763054	0.0104700183758	5.15181689491	0	0.287809778782	0.546629013031	21.0277307358	0.810106403357	3.74783557805	1.01112223636	1.82625485144	67.1114708646	0	3.61814294489	97.2673115565	60.0983412682	6.46210621545	0.315457023787	0.174547580305	0.436431980022	0.166347304402	14.3294517344	18.0485347638	24.3860935475	0.27427775178	0	8.3738828976	0.0303914507453	4.47211812722	0.0606431258468	2.95916944668	14.3274883517	0.165956646799	0.184193200252	0	3.56346851808	0.0153480596915	2.00226950545	0.199900751159	0.0112590433517	10.4451023102	0	8.24481538208	2.33676487953	0.25771950232	0.187659831787	1.06652043411	0.475316684507	0.406314530685	3.12918998562	19.4021422858	0.0657531578825	0.00438970366752	0.058044932955	0.015898797182	0.346933978235	19.2427627266	49.803444185	1.76751650608	0.0981521499588	0.905846389782	9.56357635881	1.39929309241	0.109901706746	0	0.019744081998	0.709685844431	4.55188078298	1.08445436395	0.0512874631483	3.0117611111	1.27575140372	0.0477789214535	0.189639074555	0.0697524641821	5.39964227613	0	3.69475220007	0.496093523569	0	20.9359846781	5.24630153078	0	0.344155473052	3.56037488046	5.78830253355	119.851301312	0.385258809978	2.93078807887	4.55454657231	0.271188532782	3.04768998133	6.24958246554	0.0152114211197	0	0.00771499782429	0.0107115337623	8.20062056277	0.639483368986	11.1355071379	3.60337767538	4.72883379737	1.75159545713	3.67131364869	0.189903841151	1.40696088788	0.211550118377	4.22992421236	0.314164366908	4.69083790443	4.73420892468	3.00895905173	8.04685091379	1.60760703202	5.86063805462	0	2.43755220213	5.36234552925	0.684211068107	36.7666241255	26.8847698267	0.572710005156	30.7167209301	1.30934913247	23.2842259929	5.56126320685	0.586210613218	0.0954998997987	0.062807352312	2.42393370323	7.30417313213	3.11854872855	5.25872684256	14.5551428772	3.16233604103	3.32709243465	65.4230508836	1.5867745097	102.078373257	0.456672847471	1.26621492455	1.01223163702	0.32074815033	6.27111030328	12.7204728549	0.402769528611	0.105536241736	2.21742635645	17.5869580039	13.2255425443	0.935036743112	27.0230157773	0.0356705193523	3.05138664059	10.3865804487	0.00714845024118	0.0408883868507	1768.09691264	0.0239962292663	25.7944615102	9.93726104524	0	42.5146886711	0	3.98679685199	0	26.0317005092	0.0660113986733	0.64591353965	10.1756938398	20.1719603811	66.3545646826	0	0.162961243114	4.14385261917	11.6051940005	0.0226495482265	0	6.6196094238	0.341272400333	0.0649986134477	2.89983215616	0.0930815358267	0.268002647377	12.0092684026	15.1032871257	0.643567429177	13.9208828545	1.12819248998	1.4517252156	3.56537149022	11.7724308696	4.54653432841	48.9549737453	4.34595552385	0	6.2426784017	12.1265759357	2.34438460734	0.257822631373	0.00890222805942	5.61159337942	10.8623417391	2.96024132535	0.0246032937776	6.58591756145	0.00494853115054	8.89616841661	1.85165038324	2.60351326035	0	1.00666366702	0.521084082198	9.08218009119	0.0341124423984	21.6134791003	5.17746437436	4.61349726376	22.1215102083	1.40064946913	0	11.1936170508	0.733721003047	3.45390275621	2.85096937342	0.306353048821	0	0.803977650219	1.23273902455	5.3288876261	6.45666693711	0.0119480529588	0.092604923579	5.84422240443	22.5453451835	11.6240203165	0.114895525726	6.48692289234	0.310016714427	2.09847940821	0	16.2025543076	0.0524838382953	0.163943703766	2.96834930739	0.192016474032	0.0231866398849	0.235360276092	2.27209095304	21.465150594	12.6965211555	10.5339143707	58.6072911328	0.00681256945071	0.00972067901255	21.2818443921	2.68368523588	6.54400905968	29.3502396723	2.08443962626	30.3178170885	20.5834398889	0	0.031641436749	2.06546542586	2.08897169284	9.16728512587	3.61819577302	9.54994650561	6.8985270755	3.71393760919	5.79343543279	1.48727291741	0.0193395994537	3.34790032734	835.777040193	0.0091633600825	56.1122989458	7.32297966635	75.5757110087	0.0897664584884	3.02561576421	10.4814376148	0	1.8699862366	134.301135191	0.368715617528	0	4.76310893426	0.732020182647	5.45642550545	0.667405474958	1.54742231558	1.94451488641	2.64733354133	0.355045018555	0	0.174196746499	4.72280329918	44.1222312517	17.7331044053	5.20541121465	16.694559053	0.0523022835759	5.7990213149	0.532753493169	5.00935631131	2.3614900164	0.0520645459233	0.0750041166715	7.30212756705	0	0.45792377811	1.12999919209	0.949301812484	2.8268892533	3.2273949333	3.58597921385	19.829314157	11.4933164956	0	2.53712750222	0.251817528985	0.0442247108229	0.0354097162028	0.190927171153	0.525878076914	34.1114851361	10.9048660165	0	0.815568045317	3.32541293316	0	4.83764881376	5.15344963589	6.14566658455	0	0.100291111643	0	10.86718152	4.10814569065	0.441017330174	108.971493912	0.397255494906	22.100914671	23.6930930749	0.110936562742	3.12550385019	6.2627427662	12.0725626561	36.3393961656	0.134557416777	8.7677448529	0.0222052344487	2.00400616353	5.91563383631	4.68700804036	28.7190560173	3.6010122242	0.0564988495715	14.2857147443	0	23.6627150739	0.00797720315474	6.14963276648	3.82123364422	19.4613597517	0.474799395375	1.27032101128	4.53940130362	0.746526792726	4.33041278575	1.94172227776	1.92790947186	10.8087650179	0.0503112742451	3.36353495092	1.85277248821	78.4677472331	0	3.85178604011	11.5648093316	5.94451519047	0.0595539000162	15.9984351516	0.116027646023	0.662067478571	9.93891753381	0.717788191688	11.6320083134	28.7683104341	0.512544893389	0	0	13.3342207887	15.9370123119	9.02055969491	2.55785514285	5.19844466219	4.59436289257	13.9774687268	0.00696162891195	3.94050963514	15.507667515	4.41189043911	13.6984102903	0.315340881593	0.787572773361	6.24108217027	6.32402828803	0	2.64778082656	4.78804864972	4.49721920239	0.0318762526061	0.0552863618839	18.1343041252	0.00669836263341	5.04462467871	15.2015618653	0	0.203730831874	24.4131793561	2.58378813776	0.142201607901	2.6068179545	5.52681557584	19.4619772629	10.0834960623	0	0.710705280442	4.09354420408	0.994706851061	8.16253621294	3.12541693372	6.11678009686	0.737574462418	51.9541469251	2.81485423521	0	2.87421618495	1.51642387345	0.648350949233	1.47091148821	0	2.81937974314	5.77981002574	0.0576553696466	16.7572734243	0.290091023333	6.56657725782	0	2.75084191936	7.5835948792	1.96052180188	5.84481309792	22.6473607729	8.45455240449	12.6160816978	14.7847735157	0.354659865578	23.9602488252	0.581616172504	130.638329593	9.45449763209	8.18500553014	0.276547223152	0.694193945644	0.0523620576143	8.66045887724	179.776920336	0.123735696317	11.9631855375	0.183616948218	2.68215568197	0	1893.16487102	0	11.5482705772	30.8643716566	8.79983986128	2.31338765862	1.38298150942	0	0.323199777176	27.6821484796	3.01396919252	10.0953204559	0	30.7665142305	0.469374781862	4.03584477744	1.90306015481	62.7280475458	0.0183104442146	3.10363005994	8.38563222337	0.0268457814917	142.582306134	2.64925901601	1.51037393793	5.94508011208	0.0818615758491	0.763280756001	15.3491532161	6.40028341512	0.113346708469	0	21.9797800894	4.20891876643	1.82723850153	0	5.2849290616	0.183953963112	6.23640261698	0.0230415290407	6.55157501762	0.20393234605	15.8000836885	70.9801611069	0.482343055902	0.0237968146187	0.103828140714	3.87434371788	14.557523591	12.4410616116	0.379187656262	0.100224250902	0.25035532701	0.0592737342642	0.210628898569	8.0485216744	0.0642692025736	0.800823312295	2.24565820785	0	1.25632050264	2.09787127082	68.1036379703	0.865556682856	5.98498985847	14.8350835941	0.0114288027636	0.0185543198215	0.0727306570965	40.7925995135	0.00251482730601	3.87445745563	6.99512763859	0.149346146469	10.2883739536	268.422192059	3.29017722274	7.98968412937	0.103486222886	7.13186044157	2.99603869978	2.27689437779	4.04592903157	44.7767063801	0	6.72229484083	4.62871170341	1.09280913171	0.754959997546	0.413274994877	0	0.69374665573	9.99787069912	26.683039773	4.23626066442	4.59736195813	0.978715689563	104.03573473	8.22494729264	0.442018079489	6.15221510076	5.7497144644	24.6789170379	23.0516493321	4.39717032708	10.8468708376	2.06533874905	7.32189895206	171.412070494	1.48629058212	4.99591236219	23.6724667294	0.0852141359191	5.0722341413	0.22821461306	0.291821271228	3.56856393181	85.1579153952	6.31888408763	2.73707064499	0.141184589566	5.86244575113	53.1363849172	4.07520333533	6.6878553979	3.62879795966	0.209652163954	0	20.1618759947	667.060720491	5.79369423821	2.58073382209	0.983713655915	0.0271426542728	1.33076021137	0	0.044026393734	67.4997884235	0	5.74740068978	7.31162011272	20.8537626171	13.7548068505	630.689182197	32.4379191445	5.50236419968	10.9138873375	1.69121499755	50.33819519	25.9469363145	19.6247637079	27.7497343649	0.0159233551017	7.37819475969	0	0.143555278337	15.0219866633	15.8576928646	0.1779736271	0.175906833304	0.021584547933	53.6690237965	5.68501282676	0.5158744831	0.0146161634663	11.0580397988	6.25893250881	5.09754015619	20.1875745884	0	0.0500183410617	0.497805880674	7.58330367991	0	15.3433006033	0.0945066015109	0.708462414676	8.4376182541	22.4336147097	0	0.0520487735677	0.133291700192	0.0972657509768	4.4318966314	8.87911972603	0.0265698264923	0.0992463821372	21.2456937397	4.54829962899	14.5819340678	4.84973512917	5.36313481464	3.21850735913	0.163728887716	1.66966799652	0.552314092587	3.73938636772	0	11.8989526214	0.0250944013944	1.178826953	4.30304053143	14.5932461637	21.3017314955	0	7.2728911689	11.7139225497	1.6855521174	1.42642904864	0.0826024045898	6.05458437188	3.76860987849	0	0.779405210486	0.0419567769345	1.16687193756	19.4631011568	12.3239217796	2.13708290101	9.26736569414	0	5.31330620471	5.03347418607	0.200910364712	8.48409937871	7.63204284109	3.90175207863	12.16781571	1.22993669589	3.36928439788	5.16106054563	2.99533791176	22.821625963	12.1602809314	3.61575427161	1.61295979165	0	3.45258535466	3.38434390162	0.772779228812	2.04242798717	14.6267663187	4.6247841027	10.4550039239	3.63053621643	11.3468264291	7.51593500594	7.08872232623	1.78007993387	0.0297425853803	8.1936274013	13.9008609843	0	23.0715730709	0.107580884946	0.00924222708697	0.102301693181	0.0141643035076	0.0833032734773	0	4.8775688608	0.0186888689137	1.55429145703	35.0514869619	0.0571229040976	10.0132643167	1.96347497605	15.9139755911	0.253803674204	0.33827006047	3.40982993658	0	0.0112369523575	3.98875674179	0.589713108125	19.6409172478	3.66823405652	2.45122908416	8.07090095805	0.469259594541	15.4783748296	1.43690048819	0.024918491885	16.4710055194	27.7452894949	6.61765678592	0.249728199923	195.970633389	0.50954346047	16.7118657242	7.29004799569	4.04696108645	0.372088884797	45.2033537124	2.03336364432	17.0344514354	0	52.7889222144	0.540908557175	14.3592086891	9.495011525	2.78160240312	6.08832253584	0.0573666115348	6.68789932548	4.4167135552	213.974454659	80.001530738	0.367580700425	5.12178652007	3.74466785074	0.955723396721	21.3909495914	0.548923327626	9.06472022393	0	1.75191126406	0.428895530307	3.24472141024	10.4111678955	11.4019399309	0	0.936160585351	1.65772921216	1.46990055863	1.40768881861	5.73126521524	0.228505507108	80.6688964528	3.62684572317	2.8709113369	0.0111639377223	0.564872067379	17.0605092368	0.0800371125218	37.0133501717	5.61463052275	10.5429333931	0.0250895154128	0	0.610622902716	12.8683493398	11.0658079789	0.0966146213009	11.0777658091	10.2728041985	23.8732920628	35.0969318918	0.042156952397	24.2221066279	41.8915341464	89.541204307	0.019602167889	16.7567078755	0.0132537671546	15.015242239	6.09142529795	6.61605322534	0.612933784783	0.0226845790265	0.258896303701	0.407572764406	3.42496008408	2.44187544608	0.0252985067486	2.10322812238	12.2156624198	0	5.65615100543	17.8705646118	10.0685044435	4.89974629724	0.0352075822842	8.54852316259	3.75446686818	1.89883205499	14.9464393075	1.60412272201	0.0167786134323	0.0276004821762	0	0.0295312824934	23.8088034288	0	3.16617090037	1.2575590323	0.416247993438	0.0386530937113	46.0208769415	11.8294547087	17.5419571842	0.121062378246	0.356089122377	5.94134375787	9.38912183799	0.604781765445	15.1238938324	1.06968330888	0.0147226222405	0.0908102545174	9.96329703066	12.9435400652	0.729004056708	35.301585408	2.37258373206	0.231272385929	4.44809851573	56.4436934252	13.3801794649	8.80118005533	1.31865143856	0.414751467524	0.160205648874	0.0450952759965	77.154534601	8.103237307	36.3691755099	0.308965091661	3.20563855235	1.88603294871	16.4462260886	0.73126876042	14.1246385424	15.7945666818	0	8.5855902057	4.76474018259	10.5794627172	2.70907849872	5.47468185827	0.748381027012	83.8474304987	5.7225256905	8.46654136291	4.23525819984	10.57204195	3.04711566009	4.61045255347	548.210324349	3.97051219546	0.038197643741	0.469801176105	87.746953566	0.0716219089357	0.67311655846	8.33681279232	0.242369437919	303.028885399	7.54557481927	24.1039642624	0.204037424548	3.55051170634	0.296771085785	0.79375842807	0.492300864031	0.994070532796	9.59679337081	19.6146326168	10.843509986	15.980385839	13.3323318347	9.70659822369	0.187728291695	19.8125878518	0	0.0594508655871	2.97703937201	5.63313348777	0.00679640037764	0.686509833395	15.2266631219	0.0138670703428	14.8386959605	18.1789848728	55.1844620525	21.6227113451	26.7457500724	0.202514146095	19.0694511765	102.840868475	6.78791517475	3.20888025598	0.092871892728	85.8061510854	14.7244247163	0.16254777819	9.08041399314	3.83744775028	0.158767302699	16.3848978119	0.0475606924697	0	17.4166233778	12.2490617196	0.245447145067	3.98160224138	4.66637729801	2.76229295273	5.48961483849	3.59398605198	14.092247637	14.1741460809	2.45164697259	1.04896358839	0.291600729996	48.2060417813	0.0108194585357	1.93762940794	12.297207821	0	15.1581766453	0.10775045707	0.038557675392	26.7432865844	20.2105779458	0.126474605075	24.3528694446	0.395063236484	5.48909069877	2.02809821834	0.144349570451	2.8729757994	7.45346357532	1.20600939397	1.1236512678	0.0109129193056	15.7523944304	17.1128487596	2.65323722586	19.9819917653	3.98963903551	30.1777022163	7.77499876831	0.385965217906	22.1053611773	7.63185990242	4.10244484028	1.31796725546	0	0.0502510772937	2.2499866053	8.3013018169	9.86102053456	1.01066471498	5.91534060014	3.9313950736	0.604773423743	0.228803015903	0.150611532037	5.81518508394	2.28077388732	0.205486228702	12.0438182765	0	0	0	4.32894905052	13.2103021181	2.22634664557	6.18565970806	5.14422774364	0.562800861778	0	39.1835482973	21.1015107066	1.36447454139	3.93782741393	1.03201893474	4.44648853605	0.00711735714776	0.668858400182	4.44045738379	0.0108742406042	1.96650189917	26.5745012005	1.49789845835	33.6983363156	0.0107787328448	8.74205617066	17.0315808646	72.537038826	1.75190161282	3.00523089814	8.09161705116	0.106716150029	10.1231159573	5.51329766286	4.37777836591	0.0337992789928	1.04521584041	3.0438203176	5.7247729081	8.38270695898	11.8643125752	16.3648261091	13.9316534962	0.0201816368301	0	0	1.25173394687	6.9949689905	6.60931406332	2.71754563089	1.76752667345	16.9671288231	11.7556264216	0	9.20398066573	0.0166217028262	0.0712917018867	5.41629648845	306.971550909	4.1735464849	5.51673607938	1.33835463963	195.140120246	4.47253742368	10.3530763686	9.09820948833	0	0.78500179491	30.9816646796	0.0597091230397	9.91783401418	5.09423065942	0.108906520751	1.44238758952	4.86784824996	0.182637621556	0	11.7644477398	1.94175379359	3.44630930335	1.94605135809	47.7427278635	0.272238910902	0.260019676381	2.62168605071	0.229816751124	21.2844306287	0.599714702276	0.0347096972822	0.497727656851	5.43810472624	3.6216992276	6.70265014779	25.1426521855	2.65072163238	3.54650914607	6.21930529998	7.45456773016	10.8561574606	0	11.8290844484	0.223133768243	1924.45401627	45.2719507607	0	0.00632130248517	0.90339435883	0.0175438735412	0.773434733651	5.94499400117	17.7293887373	20.0417342392	0.0374184395383	44.4848189625	12.1677404374	2.17157570417	0.411491370997	4.12061381754	5.0456001546	7.1951909984	0.0472554668476	2.17898259774	3.24437482715	14.5374880232	3.59068376913	10.3940437328	0.0519072512226	0.518389839109	0.00922238333585	0.767589157062	21.1006529773	0.806562363329	5.56787572346	0.369490325907	0.0226218566882	0	0	11.2401669718	0	3.17555910849	0.125186022874	27.9537026326	4.52373711219	10.9544418257	5.16043604315	5.74804008831	0	6.16419519874	2.8324361439	0.184384684587	6.84339921415	1.35267927119	0.0275851428938	6.99206880514	0.0132418498302	7.8218452991	4.36350480119	0.262072572163	2.93290827808	2.33165645258	20.297042906	156.732927965	20.2748860551	0.403028968442	1.25189221593	2.8001837976	0.0508924767615	0	0.402686722375	0.287225382525	0.0691507436566	1.82783298813	0.013075570894	2.07139743206	0.00484389629396	2.74781763444	0.0280167960125	0	4.45272459644	9.3533782398	0.215387562209	0.238522303984	12.9905197977	6.19502652225	21.8936954389	0	21.8166583928	0	0.993910812652	4.24523378458	0	2.06730492212	3.38734900082	9.94706851061	91.9118514407	0.693582693863	0.674162993679	1.04764025333	13.5635641139	38.6777898893	0	0.0258287735338	0.776505513484	0.00548572801874	81.6070256623	3.56681906854	1.61057090929	0.00325403412021	1.54117974809	3.26479750311	7.56719088265	2.29411835067	5.91184521452	0.0086512085371	0	3.29757689067	189.78314079	7.86626034398	23.6617077109	0	6.27507393172	4276.41669473	5.24101479256	8.41571457106	0.00403033078928	4.39810688434	9.27649785088	0.00675365572118	0.417804653932	4.32724303445	48.9765797513	2.8967185589	0.883622251447	0.662693369551	15.9775404795	78.203108957	0.258494987282	13.9367132303	2.15746919751	8.96789257891	8.69323375278	0.912116692936	16.3296944668	10.3007980718	0.0573666115348	0.298849265662	2.78504984629	17.1355646618	0.305363578766	9.14863163528	0.0480595808523	55.6178169956	5.10710206433	0.355279159526	6.46149250622	3.81478727935	1.70481117814	5.03458493045	0	0.0148242451723	12.6715785134	1.52562400469	12.4994780959	0.0192561503555	0.0124773421603	10.5053718467	0.732536053107	1.95940587632	0.126825262573	123.13931828	0.931681348101	0.920128051127	0.382274283907	5.00674469222	47.1741330504	3.09628962362	10.146735217	0.0380117260059	0.284317834295	0.672532428507	18.8308296977	0.0227566889466	4.50772157716	0	0.0529334022737	0	10.8660114492	7.32088018823	0.0390306682296	17.5186784123	16.4003319658	4.23492381101	40.2693459083	0.628505940709	2.65950312938	3.26611389541	8.05096006704	0.781717822358	0.0307083112684	0.463072825328	9.77455818648	2.22226720404	0.0188047794469	5.27405078178	13.0430378758	67.7383850711	4.20711846782	7.13446447407	0.623186813974	0.527191375558	0	0	9.98711225359	0.706494418263	3.39082085292	1.45720151343	2.59228238098	0.161668314794	53.97386804	0.320200787581	0.8761712075	1.85058290348	0	6.41514979658	5.20846002886	1.41620333273	2.52444541746	0	0	2.65573150109	0	0.00582022362964	36.610284788	2.54794088709	0.00922238333585	3.9286689075	0.0575523676463	2.14505296585	5.07847095949	23.0220209579	4.3729873829	5.25589733122	10.5483955821	7.18190954815	29.8743072573	1.40940352831	46.9848539869	0.00530778503388	0.0273206919574	0	24.8658904208	12.1389865773	43.7111601123	0	7.20237884946	0.0186909541432	20.6260562208	0	9.45917425934	28.3748657644	4.32860228867	0.534642131844	0.00833234731071	27.6833879067	5.37940566571	0.383355581545	2.90401074329	0.793580724199	1.72450357673	9.58603249059	0.00753455641924	34.6733184379	3.39491174684	11.404074307	3.59689820311	2.14529890876	0.119062941717	3.05952197765	6.68788915955	0.00862948274972	0.0373580355212	2.0186906187	25.0744465437	2.35550082766	4.8779463021	99.9549342972	2.61866160979	0	12.1788367739	0.0459884907781	2.37984225116	36.3353845449	0	0	0.150410798363	0.214924284496	0.0543067567118	0.0941118803406	14.3255643314	13.271729346	0.0695599196546	0.018060231417	0.297986949283	0.267821012238	14.8313240732	0.0120782426395	25.4206350668	0.00245763126229	26.2941927632	0.508480845699	7.44747598862	0	6.4277966742	4.81091998885	6.06764276254	0.0132265590105	8.59904289668	8.29674673762	0.0374592299884	1.07437941243	1.02660050717	5.46012449308	4.79015116787	0.0921602307148	155.709003341	0	16.4658354997	12.0372635717	6.10667393412	3.75124366839	5.70573852082	88.3341419694	0.235360276092	6.85751648655	5.93626923828	43.3254164629	5.31604278464	0.44379742097	0.313121872308	1.26803895917	0	0.0960615823345	0.017730959912	63.5296041173	1.64030531094	0.0298079461393	9.9054027756	2.58628475078	4.03579342211	1.89380538326	0.0856210971164	0.210354162508	2.90970653812	26.5223495121	1.00185519387	0	0.15478648788	0.142288200039	9.20757085879	8.81834167963	3.06808931334	0.379994583393	1.65711007759	0	7.8848277731	15.6133277565	0.768492658676	3.60994611773	17.162262703	8.18157150223	0.652907293749	0	1.05937382417	0	3.50997677024	0	14.7496365159	15.1962096986	1.93571768427	11.4252139641	4.22379530596	21.2153819449	0.491386908589	5.00426218098	5.70103546713	0.00429747377556	12.320040634	11.9684703118	0.472013740513	0.399987940109	1.29138349121	0	33.8293875459	0.025423646278	54.9654441779	35.5199340494	2.07964093057	0.148114656506	0.792539705206	0.387459844035	54.3747806434	3.75475323683	8.32957388107	18.2064641352	0.740839388632	6.27689579983	192.174177564	0.291208477198	0.545077599091	44.3773857537	8.4959925883	0.270571655979	4.81416750189	3.41247674559	4.24588154777	24.1449927151	121.872479505	0.999723824968	1.06635048458	2.88252290811	3.24348246959	5.64215344742	0.231397981881	1.32238096696	0.0104700183758	1.81468031424	3.5886693758	0	19.6125548871	7.96077743686	3.4482505826	0.597202313214	24.36341832	0	2.07326224148	4.29306790518	0.0898499136503	4.55892604317	0.583366160352	5.96541890936	11.3670086761	0.20282570632	6.8233096857	0.904421901914	116.140144267	0.312874872744	8.34018627887	0	7.09868069497	32.2501967515	4.31721266484	0.350026487435	15.0273302564	41.8433203038	3.49426194994	7.27516729871	5.64349275154	6.56967980328	10.6523525799	0.891414736059	3.16946342608	4.03500230905	0.202243609814	15.2167570893	9.18705082826	8.24648064884	0.428226933947	16.8556617944	0.135499212576	9.82970343788	0.00511957692333	1.71924640924	0.688595607373	7.05050743147	2.1909699438	2.70702156778	0	0.00798387553656	11.4433150365	0	8.51992801859	4.5366354341	2.85349876946	0	2.86002565652	0.203298922108	4.24205719715	10.3709699647	0.0132418498302	6.23602153314	0.00966871139825	5.842087164	3.49183845975	9.77202497587	1.41104900527	0.427056812202	1.94690810604	3.48339077949	4.42507253586	5.13823428583	0.0147352488462	0	2.75011918402	10.3035063851	1.12162790327	2.12649714958	0.245681127093	0.573417928525	17.1140214463	11.2586567565	25.8172595679	0	9.11536307923	7.66565268074	0.116483390879	1.02262524415	0.00506076587767	14.2107345017	0.0390104122876	0.0145112332388	6.86441342566	13.6802050288	12.9816292261	0	3.8421207011	0.795193049859	4.50794512541	9.89516888143	0.0122855203108	3.74594408185	56.3130869839	6.38281039397	0	0.197486208675	0.629234456317	4.57309552297	3.46607573619	105.374663796	0.709276921106	10.2337327195	5.08644140173	0.0205149852593	12.219210723	7.06313327028	0.0196312844546	11.293341652	47.4407114322	0.985166293273	0.0198673683565	1.17946463041	0	0.0387184228838	3.07757126706	0	4.50529398682	8.69774740987	0.0388058727379	0	0.188342131931	0	0.57307736244	0.860548712411	4.71272385599	16.0807435964	17.0888091772	3.60500494317	3.54489858288	0.923283487961	23.3703707113	0.0996017400272	0.0645031746422	0.494542828777	10.2711919012	11.5213326421	0.128314414897	0.0809850986261	0	27.8017591619	14.792896704	15.5745222135	26.9475128742	2.31567366859	12.4042510541	2.85431276763	0	1.86809471208	0.139612137561	0.0848459266898	0.0908605649077	0.0611434169206	0.271546658153	12.7254663234	37.4412439034	19.5063912605	16.481039115	0.271393562589	7.46755370642	0.0310622375678	2.69671072417	11.7902560049	0.00970329451507	19.5153032462	0.054328221833	8.4690505342	4.45541504701	52.8863015049	16.0642072447	0.178698135595	3.65114106975	6.64995456388	0	0.0281429977964	5.66610633085	0.0423184732874	4.73212820164	0.14710885872	0.911965497444	36.0536019562	4.7462972028	7.60245250317	0.0368099010001	0	7.79079511246	0.196249191155	23.8847457452	0.245921897765	27.9049605159	0	4.57796942773	8.48399415087	3.3765998616	9.25042288613	0	0.369172757943	0.261152392643	21.3863649639	1.12051957531	31.0122467792	1.44127094149	3.46273845286	2.8336393878	15.2247630775	1.70192124174	1.61579625279	7.22363379295	30.6387852549	3.16028189938	0.0145296407228	0.0574411966539	0.719525885722	1.2330589079	81.5302244348	0	0.868186028265	3.55784864482	33.8143866337	14.877627456	5.18620726891	0.924768713489	6.1109335653	0.864497643197	0	5.1801078196	0	3.84187512681	0.0314244172925	28.3734256929	8.27961512767	3.79321766337	1.73168231182	0.213541016592	8.3713364456	45.0597150429	6.18966959851	67.9575255054	0	0.0313751412114	2.51101488513	21.9483340154	5.84288901061	5.97714529301	0.0263617954042	0.205909131216	17.4975011962	1.04355345053	1.36894885759	0	0.802120570301	17.6242693921	1.8207778969	0.0373547128051	0.276153165877	5.89206906823	6.39469692148	1.06335339681	0	1.88166982657	0.141186410879	7.28778638014	0.474425578465	17.4332253769	3.41090017831	0.405767483418	0	0.454313225244	0.142691054512	4.39640656326	5.76110470812	11.0436491396	0.0597051328551	1.53814311204	74.7839947433	2.89060265919	9.02759623219	12.944815185	1.73845790325	29.2233644201	3.16326957206	2.71839960617	5.69490523553	0.71435549405	0.371924615113	0.595956536731	1.06843018795	18.9311665151	4.14595410857	9.65425437263	8.27058114749	5.78380401247	0	0.0500183410617	8.01922058645	35.0443979346	51.6879128196	0.00782034599667	2.40990546881	21.9316464392	14.4212999212	0.0614166225369	2.08015741104	6.07672419361	0.329034057917	32.8032649914	0	0.07038311397	8.9670063938	27.1058701181	0	8.60468708727	7.41746942876	4.22602076232	0.0278164600454	0	0.0136359525037	11.1465934367	0.386069350565	1.2630577411	11.8380695477	0.184393793265	0.573212823422	0	0.0149272807599	0.128027571943	14.0697261109	3.90484094425	0.0208961758638	1.00412772907	0.0174784335246	7.20701432124	0.183979379895	1.18145569603	0.0949012633734	5.1096803434	15.4777129568	19.9151542317	0.112952301967	0.0144502103908	0.150804389978	16.0543688609	52.9368012797	0.983532776324	2.33951069224	3.41446556985	6.59647204687	0.55475222051	3.05398369783	7.3471878532	0	3.33550254532	1.27790846417	8.78026678503	0.379150782977	20.8650470577	20.3946519949	25.7434998848	14.5678138347	12.6543500798	1.20988657212	4.49919480319	0.0211332105224	0.0133550720207	1.30785705036	10.6835137977	10.5056352076	14.9692289934	35.6294242839	37.9470043555	8.75489359503	0	9.03220262272	0.296563819415	2.35888799736	8.03271525156	0.0683224577101	9.11779043947	4.84264918322	0.0884032965823	0	0	0.0102820467712	0.886371312218	0.391841883258	12.2235467415	0.582256920428	13.2864906762	19.9058428977	0.0899544510716	12.9481403991	1.4956715036	6.69947318737	1.0898585919	0.180166159868	0.0281476083792	7.03001531329	13.8260294174	0.00827217147553	17.746714491	5.07902700672	1.35514480093	0.500800228724	0.145531690398	3.70563089193	10.70669833	4.70182899338	2.75979821325	0.0224181891371	29.0509065534	0	6.65118167769	3.04627762914	2.02952593506	0.0278104567088	3.48949580816	13.2148220522	2.81912141004	5.81982999938	4.13823567889	63.1261115499	0	2.87542301873	8.67988251441	0.00375465475408	0.0166916776114	23.4499561847	9.57115359402	45.6324822921	0.258113842914	0.639194621842	0.0391373579833	30.514073426	1.83705220774	3.79052867223	5.94190578984	2.99158777897	0.736498471122	2.9475546616	19.732425286	4.32086429787	8.83168270541	8.03135248449	0.728984708782	13.8839621097	232.108069425	1.66614294655	11.9467411872	11.9208451527	4.76122338104	0.217932158287	0	34.4719192923	66.8161672682	3.73194489575	0.0486171481457	0.0162355777507	135.647037618	0.515920908786	21.9555207809	1.86338040716	7.30708222035	129.367964957	0.190090980435	10.3764599413	2.49143225891	1.09752788445	8.06633810079	2.93669393907	69.7743818629	1.38142812386	0.0748788834	1.1665286235	9.37816383509	0.0172503013601	0.575752600198	0.0100534231449	12.0131078142	1.41920275936	18.043187939	2.51873230137	9.93533816959	0.24949109412	0.202822689274	5.72208727252	0.0423123428407	0	9.50360853599	0	8.07204588278	2.75193042874	4.69772917387	87.3855382625	55.4480004518	9.32949607525	7.41204607073	9.87951351675	3.00605533223	0	5.51795094701	16.2495243156	7.24326788563	22.446932116	4.39203471829	7.50725494824	0.64315027317	6.44476689729	5.48520724971	0.0253411506706	38.7861044241	0.0847064921348	0	2.98229628631	6.6331242846	43.9547341959	0.350252399848	59.9175504651	3.74512788089	6.86417456089	5.287210935	0.41329588001	12.5365061396	12.0375817233	7.14639383769	5.85771117921	1.5105162443	0.668822237855	0	10.805316846	0.0651456202233	47.8696254499	18.8016007031	9.36492840834	112.529572215	0.491366190437	2.62672362206	6.19631470934	0.63311600036	0	6.16087317326	5.15668190503	43.8701685652	13.9534418348	22.8520486262	15.4712780029	0.0662730960644	10.0683582238	0	0.160085786923	8.18680229259	3.26619042079	10.0302368011	3.117347628	29.4496062895	0.504912064429	0	0.104827944812	5.64048984284	12.9298335294	18.0881782919	4.70491688678	0	11.7195130448	0	0.673506966064	0	2.65178584256	0.0443102518496	7.13183918695	0	8.22630467294	3.4680001675	37.0690426161	15.3979611787	21.94235645	4.51534551084	26.217775113	0.228498109474	2.75562530679	5.14710211421	0.179378076967	2.49174512494	10.2479117995	10.498218015	8.05447443755	4.17010130203	8.38541270348	9.97746444188	4.44214545248	4.64917058081	0	0.0161706354397	14.3793717654	3.81710388003	1.93722042013	15.0096860087	0	1.12505883473	2.88230868445	9.78522873848	15.8406964655	0.3221493779	0	30.5214637189	4.57068265563	6.42158228373	0	2.4586905679	6.90268706688	7.60230498778	0.456949472199	10.3853253193	26.2517270833	2.07865789257	0.862447153434	10.456419216	0.0895232396555	13.1779873354	130.157749215	10.9121826524	0.229850169293	6.31425210315	50.1733395966	10.442864296	3.76680746353	0	39.9863231037	28.0111222946	14.1777976202	2.40233290681	5.33543415049	1.4393050092	14.3060989869	1.74338465296	13.0203994076	4.64142393156	34.1095620155	1.51121872904	3.38036720958	5.62600930858	0.0528655389375	0.0337494846712	3.84438423398	7.61316758734	4.56957200731	1.95036409012	0.36975538353	7.85614949573	61.8697128247	18.4662123445	0.90684501384	1.47773864593	7.42544070636	1.08502567532	3.08087301881	0	11.9065363343	7.95894543312	2.81629672503	0.190097366685	0.687021074734	0.687132504882	11.3802308109	8.55246132806	0.0234317083596	0.446764862863	0.037927814911	11.8600320229	13.1573661992	17.7155616011	0	12.5228349121	12.4840272684	0.916685221668	0	15.1542777299	42.5199206636	26.4356929857	5.89142877463	5.73200549058	10.314245628	0.431795950381	0.118682708874	20.5448253381	2.57943801278	0.378806664604	0.00908582768624	11.7228487196	2.03084405594	4.68120843684	0.985149431206	2.61848654175	7.43200427805	31.9364496831	2.90110736355	3.50670662825	11.6894682977	0.948026760627	0	1.07638800076	0	3.56299552244	43.1783557818	17.1054445249	0.0117519152905	6.81269398952	17.9454692542	0	0.53972670643	27.2435705607	1.2276343079	0	0.0108708004775	14.9429859084	0.0111566884121	0.0117358607614	0.513034157029	17.7004933253	0.0305717084603	0	13.919914426	0.77477424219	0.172503013601	13.9961749923	0	18.0855791102	0	1.39189354857	22.2313130352	14.2942269907	4.19578538538	4.05894503502	0.0286355002578	3.37214881837	0	1.76351815016	1.43177501289	61.6992299082	3.93941274829	0	13.1470388782	5.27967036003	355.860255326	0	5.27771547328	17.1551490129	8.91532906033	2.55905170526	46.7369771585	0.031797594364	15.1887204869	0	60.2844110095	2.67767196548	0.0904928425672	0.0286833057674	0.350973485405	0.189620875028	0.595089436974	0.0221218456927	0.0544726039966	2.44923717756	17.8736268065	26.0177875951	0.0227386185213	0	4.78357061861	0.837391349282	0.164241852726	0.0229927067978	42.7029448263	5.46300857465	4.240534479	5.02867321601	6.93728832634	3.29196019761	4.05584001043	13.6759294985	0	2.32278724777	7.96206592534	0	7.23330985105	0.07038311397	9.14263257641	0.316963757601	0.479131485413	0.280511022934	0.940819998574	0.107832427749	10.9719179935	0.188882371407	17.1182084341	1.22280953253	0.0394972417349	8.76424133075	0.0842220595818	0.0177860250048	10.3811830337	0.0209272839887	1.499422329	0.0161630293083	4.07756761331	1.76806245978	1.0803617309	16.3369772922	7.78973597575	0.0503112742451	3.71496690305	0.0395037283898	14.2041103066	3.63170684996	0.0807265473204	2.92652119071	2.18872339876	147.43870112	28.0685557896	20.6510302509	0.910205415076	3.02354233724	0.194725728992	17.1260717293	0.0768738261955	1.54272436813	3.69831184141	13.9716699283	14.0810223877	22.6881271273	0.218303578436	0.848902095325	0.0233124832492	0	0	0.119762413947	11.8668613728	0	0.158572221086	0.427720130433	6.14509063322	6.62620324854	2.83018238777	2.02352692527	16.1751879835	4.96259255053	0.0317437416253	15.499726097	0.0141759902266	0.0271426542728	65.7651114733	0.0754392981545	0.0437628633589	0	36.5097313606	1.66217558968	1.27218764438	8.84095488993	19.8859245988	3.24075619877	0.0397102468906	4.42554159168	0	0.00596158922786	0.784263413275	33.979420234	7.98269637956	20.0842134051	0.370058772562	12.0376820833	0	0.239824876891	5.50641890841	0.0266046766099	16.3675780932	14.1947876579	0	0.0360320870074	2.85915652285	0.32348775152	8.47345970635	0.0361289021944	0	7.10766071718	14.8216177549	44.0966102891	0.01308552944	1.05157019703	0.179908902143	2.92467670942	0.18188143831	0	26.1239381824	12.3434241068	63.2018004322	4.21967757719	0	10.9435843662	12.0147554914	6.11247156179	0.419973407648	4.61824111676	0.0128170832933	0.159974861775	0.082552793536	2.23144787194	3.89182854696	9.57577807455	10.3892328265	14.4330399558	0.223759669416	0	102.745407541	0	3.37539230092	10.738585871	7.02576219477	12.5184313388	0.0526495408213	2.7463811747	19.6759125425	22.6526445421	0	19.8268216051	5.12420400639	0.253794540244	0.00898016472217	1.9980087741	0.130161364808	3.04530829089	18.4526688383	0.0206474990593	2.10053512863	3.46221282243	0.975112773965	0.323587786174	4.63302224022	55.3818233812	0.0228171316795	16.7916841885	0.00725255388547	37.8575542228	2.72598659946	2.39990224486	0.20642523237	0.0294099626064	2.00867447439	2.14858228915	1.65861500641	15.9667935369	2.24824175578	0	0.0649576565395	0	0.0329775434831	0.199782559938	7.43932584017	0.31989693901	4.5168880297	31.1858280812	13.3810194786	2.47306593136	1.75601171991	9.4787490913	0.0116246956392	9.76739449742	0	6.19004686147	0.0438671493311	0.196540544467	25.8233912505	1.22016910887	53.4752516505	1.88116425051	0.0736895491962	0.434535378288	0.263798333483	3.43808394815	0.136163041572	4.92739950128	99.5431700158	0.230130047734	3.47281598871	0.0191328509518	1.51779406195	2.73650319014	6.40147940624	0.0741638855598	24.4952541248	125.22508704	7.64946963779	4.73441502166	4.24833023518	5.32104641589	2.01034037837	25.8118360714	7.92714014008	5.41268323711	11.2267940486	17.6626400293	8.06541131595	8.60458154584	15.4020763083	1.13163122646	11.1693709709	0.402740051302	7.05518247522	0	51.921924116	1.78575749469	4.16737918646	62.7812941424	7.80413917601	6.09399570597	4.82479982462	0.0249004350068	0.133016517327	40.1291199286	5.82283093416	8.1454982097	0.0241618897598	3.38258292838	0.030528251874	0.352192856356	2.28271897863	3.05169391709	1.8619526134	0.0437090527573	7.52522677631	1.34112339893	74.757713429	55.0604929098	15.6794751463	0	66.233737134	0	0	2.05207258893	12.9762672339	69.7903217755	5.48434235041	12.5659357323	24.3198911569	8.67976077115	3.12263312335	0.0122461155771	0	5.66292125714	0.0590422685728	0.0444343969518	8.88304908169	7.38157237443	4.3905607522	0.659550869662	9.0088561663	3.87726607728	82.8287249736	0	96.7229615459	3.2594192019	0.0206588779415	9.85141316923	5.50947305769	0.2226710751	12.8586395727	2.80426973542	0	8.70743148209	3.28002086894	18.3865020027	2.92775518331	3.06949856505	0.00685606550466	14.4268201428	1.22661323701	1.29230494382	3.4209423785	5.87425305745	4.01625024802	0.168857986778	4.79021297189	10.5428320131	38.6684017506	5.85941878706	2.05074767606	5.2904908133	21.7922671581	17.1705051684	28.6333923815	0.0240859347963	8.04102327725	6.64337319373	3.10455468858	0	4.01621413586	409.717109062	36.238775943	0.523786857685	7.51320543626	0.100750391837	14.8119153915	0.013681557696	5.38226245692	9.64203808622	2.98251056098	6.00516915657	1.29795319614	3.23505536782	0.0579052003287	7.09134820845	86.2966229734	5.24917931513	0.939091976135	23.792365649	0	21.66395851	2.60852137692	3.14698074318	3.29788158262	0.363031697467	0	0	0.12116820428	0	67.9769265742	28.1438294596	43.3917265377	5.23237252149	5.01689009564	11.1477721288	20.0310457814	1.66992508067	9.61885271922	22.0802924961	0.992351424563	0	39.2861279558	5.28433265262	20.8586295576	30.0684149165	0.32331517782	1.16826610299	9.53168963753	1.74517298528	0	4.75576005437	0	5.13489046237	20.644597997	6.01804898466	2.57805151872	42.2470854411	2.9249688635	10.0002287316	0	4.23457584927	18.5940231777	18.8840457147	9.27030030843	2.16535535986	0	137.080910912	2.53416324768	0.372106458994	12.947030447	6.7722763839	0.928925278694	8.668786359	2.60989972195	19.1533946669	25.1685776793	0.195338558358	0.940145134507	23.8970541517	1.59322365448	7.52557987898	4.44053231915	1.15411099008	2.81817751301	0.361491448221	8.73639962955	2.46012474384	2.61475504036	6.63553661146	136.671444816	3.07171589645	2.08539044359	11.2792893837	9.86026875307	0.928064592667	8.3109125223	6.68096684313	36.8958362385	22.1833768204	23.9361381639	0	4.40049623083	0	0.0144467388688	0.0153954302461	11.7345666931	4.92458989355	0	6.09237905554	31.6905474082	4.91136109981	4.98515796403	1.78374496419	6.79949609169	28.0589577446	1.34930562344	0	9.43497293986	11.6890294444	0.095504725707	0.0430969067425	1.75099965817	0.0901432327108	15.0785841667	0.0413343227458	5.53739816181	1.95977541682	11.5159145433	4.31430690437	7.87890569079	8.44400713335	24.5859903269	0.687252006187	25.971732792	0.104234379098	11.2603739934	0.0680093131123	3.59852059599	10.1463057902	0.721037776276	8.74464057241	10.0810083559	0	5.08481692335	28.9094922089	11.9678712784	24.6730232849	4.10575741048	6.10418518196	0.148297288635	4.7734471923	10.2602939476	29.8035664494	7.1609837169	6.49174172832	12.1747973958	3.62706786657	1.31379270441	3.28469419769	0	26.8378890873	0	1.9025242256	0.0471458647914	14.3869131964	6.47683388895	0.497180480112	5.40729188176	14.2633789259	2.12859132538	34.2562474765	0.501686881878	2.33039477863	0.0232284364417	6.46025848024	0	2.02783585517	7.26841680711	0	8.51101954245	0	0.403986310691	9.59545740989	2.90326160286	0.32404538815	43.1362814193	2.20009278812	9.42264423054	30.7283664495	11.0103136627	0	2.23088261696	2.99511244492	0.685246406948	11.5130768326	28.515953038	3.65671927994	4.29742544211	14.8791513328	0.117005269871	38.6411505891	0.0186956476112	0	1.2296175511	1712.9160371	0.0190726736222	0.0452139477755	0.00448480818446	1.92392083316	8.64048706111	33.7208113428	22.5412210004	0.827707622794	0.172157316179	9.36387808794	36.3953833286	0.397281297419	0.904893484192	8.16922196034	0.116483390879	4.18409152173	0	4.96170256804	0	0.152784399112	0.0903138149426	0	0.4492733004	7.22766425502	1.08365288704	5.60005132751	48.9227551234	61.9513720982	0.555016337894	0.304461219012	0.0894859383057	5.82326876652	5.34962411315	635.647430149	1.76822986155	12.1638448266	33.8667951876	0.0150845479848	44.1392810038	16.6423934904	0.0102636201641	1.34507702122	0	13.3738376442	0	2.77820131579	48.2203046964	0.891344136974	4.40518164411	6.1089669768	7.13892535902	10.6105863106	4.00391313541	0.185323696867	33.3615279829	0	0.00850138552928	0.00432742007086	4.90894290134	5.07288075728	25.7911686886	0.0103751812528	0	34.7880204188	12.6519318571	2.25866906656	0.0729373315137	27.2648346279	0.00390839402973	32.3260855999	2.79057252417	65.2189094002	0.53972670643	2.08432312609	0.0163320343676	1.03615296985	5.08992594761	44.9887097869	12.1212181643	0	76.7976514341	6.79870359464	15.2627842225	0.0548375827798	4.27811871113	0.31238727554	0.946977566905	1.64019527122	4.21398885669	0.229826876816	1.12315182056	4.62289987479	4.75886183673	2.50619210521	0.00334266539974	28.0383052576	7.37745814184	5.89216684503	0.0164887717415	1.54285929217	2.37186231457	0.00985166293273	7.62651237725	0.238392668152	0	5.94641655571	22.125525023	2.12336665732	0.789226940351	13.4338076995	2.23291185181	27.9546677658	2.85688595777	5.49385928333	18.7925770695	5.86611839742	30.2392967832	6.27531533145	0.471657653031	1.60522044201	2.88017440909	5.55826646623	43.0111462954	1.72621088315	2.73298128266	2.51316346599	2.37270957063	0.176785081977	1.34068793454	0.0122811294887	14.901701988	0.0110847097772	0	38.6830946727	0.00902379209805	6.55409909327	6.9272021325	53.6347918545	1.25209685421	9.81923330279	0.0215214615716	19.7515752066	14.462294946	19.3546764887	5.31553566212	1.8122482662	4.58713103654	0.068064007404	0.0871655588456	0.230557888105	2.75441721618	0.529208706918	0.00637761698392	24.1707755823	4.91385949227	5.77950961341	0	0.139075152222	4.49462420784	5.23291613024	0.0922373361159	4.75692362161	6.84781851213	3.44026811029	5.02775944343	7.95109176631	0.360757144501	3.88517332984	0.0191755582084	6.79289863806	24.822444143	7.72048418789	14.9455601434	2.85896541159	5.9671300469	0.00871262685329	34.7134611167	6.30445114266	4.58498316018	7.79418417345	59.8681737948	23.2484467718	2.20218444498	27.7831514655	5.35788445167	9.83119819021	0.58503624041	30.5294178342	14.4169248608	2.43817516422	0.300907065586	5.52389038018	9.28484402299	12.4916362921	10.0880560766	0	1.24017215252	5.72130339159	0.0264429398302	4.35969054874	0.767758174042	2.06149087504	38.6907558579	6.47038844365	19.7523998983	0.00682610256444	5.66722770063	1.30163108547	132.004500861	3.48196398209	2.90037010326	7.82390717426	1.20522833364	10.5077725522	9.71405982437	46.9828983218	4.7847486069	40.3956110645	44.273540708	0.429532503867	22.4011099812	1.99882428521	0.507539049008	34.5630876653	0.104835051791	12.3317396272	1.60968040513	179.050418874	0	1.98556820486	0.0205764073709	0.340924338524	5.59634948947	8.14292449466	1.35025454303	0	0	11.4415630774	21.5351278283	0.823056294835	15.6655048117	0.0105374425972	0	0	3219.08236846	0.0353524694541	0.0134019501987	2.43453875057	0.340176327658	0.024089687084	4.64603660424	40.4053521562	0.0125686175235	0	51.1848579461	12.4413627621	0.0253038293883	53.9763163304	0.178971876611	3.30559082705	0.0143296915385	23.0608032275	2.06139937507	3.8449520517	0	0	26.1798094969	1.31092219619	0.0461242957173	0	3.24229952504	3.81167127943	0.0118737388768	0	0.222783066839	2.46361988625	0.118976582752	0.00917069663981	6.79896458731	0.916685221668	1.75104314118	0.517561885595	25.6872050541	8.44010461006	7.12360014851	0.0128123043659	0.00966055673584	0.0251679201485	0.196555923708	0.00619666992835	8.39911145665	3.68083741291	5.50961523948	0.555781042371	3.96491542031	5.52416150626	0.031641436749	0.266376746584	8.73521167907	48.5516515607	9.54682031116	1.04865962908	0	0	0.0977320827912	2.09028814156	3.29358845721	17.2808521436	18.9701767002	82.5426920082	0	2.17142815001	3.88063566016	0.268657709046	3.46413629949	5.699747994	0.0329143681124	3.33136989242	1.66395474471	6.70036951023	0.0363817896341	0.0217691481212	11.0083253632	2.57218722507	0.639304191802	0	33.338731861	0.0214900564787	0	1.80619868109	0.15015855701	2.43671116521	10.5017998728	8.992401872	0	1.12927060938	0.0985421470481	0.299484580188	14.4879078992	7.24580800232	1.62848504542	4.43341746122	0	9.27029504808	4.73562031598	10.9687116798	0.172657102939	6.61973871495	0.285154352672	60.6826719238	1.65571560522	3.1058101923	18.8109040179	4.12152575965	5.48823787896	12.7319103729	2.37880629508	3.30495578585	0.698172134444	25.197348534	0	0.00418647664588	0.145604238599	0.0703430917285	10.2614279345	0.125912259628	20.4438949818	10.6879743137	0.851722571771	1.54112270064	45.2303572445	4.25347510472	23.0423115227	0	11.6807066173	0.0828058805784	0	1.79467524193	0.138979172131	0.942765678555	16.9411482838	10.5533326482	3.74246141983	0	0	0	9.86856810402	0.0228702830678	7.43648020556	4.87100671199	0	14.2494659563	1.28377032643	4.42657491924	10.1049975338	0.0147226222405	8.56752140406	19.7998089009	0	5.99757318005	0.0180665616769	27.9913609424	11.6420037661	0.278866909634	3.55975887617	3.20515847561	3.44040509732	18.2745755745	0.0160535390373	0	34.655325662	0.620613025898	0.0618774315295	5.31478799914	1.00556929884	4.52625649236	0.0317193233625	45.6152690556	2.37973829008	14.4215341307	19.6347884403	1.20215539704	5.95665321337	7.23550527641	0.731119155519	0.00540462414429	1.3967049114	0.00603064238494	0.548179594096	13.6510051786	0	0.00410544806564	0.991495529508	0.252583635074	0	10.1829198945	4.28295676419	0.0635995481459	7.89215536746	6.7735662209	2.66310152398	7.64257424975	2.91955303367	2.06231019021	3.30758776238	7.59547347098	0.196368203007	0.832078672413	8.67567864091	20.2294908495	0.0103377257248	7.54855767264	0.00821285858255	2.62172974095	2.73891883295	0.115079036535	0	0.0118003435128	0.00736867769322	0	0.0458168004125	4.26807476087	7.05528233472	9.24985312516	1.11607493655	0	2.87802702288	4.32872569994	11.6904074255	16.5286283061	0.559822016292	0.243637268217	4.85490471181	14.7026089632	0.0885365573294	0	4.26931640992	5.77819340158	20.9536086258	17.9321217201	0.0167198327702	1.35104698557	12.6596495517	11.0822411501	8.54727291377	0.111386062591	3.94362728383	0.0404810168572	2.2075481336	0.283663832882	0.0755221984821	16.5295404656	1.29088225896	2.34300336075	4.67650635538	4.16845391856	10.0807593997	1.06980053955	1.89313231119	3.62362811904	0.0298212499585	9.12041641775	7.59084869695	10.4577638953	3.53488380826	0.282191521119	3.26742293504	0.0475058990452	5.95523476823	3.51194031192	955.674680314	0.0238894607268	27.9699183599	0.0332878774101	1.2924546414	59.0176616492	6.25764042398	39.3477278846	19.2020072542	0	0.231170962137	0.10259534328	6.07414788139	5.41276122678	3.37157868754	0	1.94380051419	0.342059945512	0.903570669431	0	1.97778922684	0	1.08288005131	0.0316705993635	11.0796629309	9.40268752506	4.71150826911	5.4213127598	0.0842872974281	0	0.5818724133	0.123384561254	6.52773511779	12.323891566	0	13.9865746097	9.09864885375	0	2.57902671832	8.6567711259	3.45857340776	8.51047889931	0	0.686689146231	3.47723041957	0.190525308646	3.98173742778	1.71846048864	0.148798788869	1.95692472521	7.49063545947	0.0192345929523	6.22467082635	4.06199590224	0.131154963013	1.72277650813	0.00551566618128	0	0	2.08274464039	0.104204877212	1.29065707076	5.13669785951	36.4456298208	12.0083224596	21.2525011865	19.8349785849	49.3891765837	5.34568457682	110.942933679	7.06096012809	0.0300530000957	26.9091495246	0	31.9870124498	12.4594819885	38.9887663105	21.9468391275	8.66054562196	2.38664811708	0.0195686789917	33.1584927014	0.0279370734223	31.4738613	5.63338179089	0.464800241489	0	0.295250366174	16.7132759397	0.0232808945185	0.0150055023185	0.0842220595818	0	66.1844054359	14.2432339572	0.406182443606	2.20207423741	27.4179520768	28.8091683503	0.153511967044	13.7389442852	0.37957592089	9.07323820351	33.9581857416	29.2898075115	6.76876975901	0.0369707162953	22.4816594642	0.00981928855819	11.6539246036	0	17.7462558658	0.0778608768339	0.0524290257817	0.0609265962932	48.3777827652	10.5642377306	0.0189013203022	23.8786828483	0.639075542234	15.2496746935	8.53728057172	5.73440130099	0.201890577357	0.0394395454302	0	0	0	13.2037225784	20.2210686436	0	16.3674097953	0.740207844964	8.29793163026	3.78183130278	0.0137604518298	3.94900543869	0	32.7530031321	10.9692262727	5.62311276057	3.52514079693	0.0162753080089	4.17942126392	0	1.68854631984	23.1483992325	1.5013259022	0	8.00124736203	0.537071032332	0.727318313269	1.45072874294	19.4036770601	50.7161012538	17.3112601352	0.290846007099	0	13.9980014001	7.344876048	23.4418065836	18.1659287521	0.0415676616646	2.24092350497	12.0948335891	0	33.7902983626	0	56.7992634452	0.0136576312835	4.44975562117	0.176615938582	1.93329903803	0.0349924646735	2.27383599647	50.1777775737	11.2360690639	4.37366958735	7.85459092753	14.3701861222	20.7215927723	0.311481148562	2.65331470743	13.2925398004	13.5625376942	0.608119494722	0	1.00413798127	29.4820846909	0.0288180143487	1.83159604553	7.29064435224	21.1716069756	3.05322783607	19.377615223	0	2.16793957656	4.27015970542	0	5.98449780669	1.36650813742	33.674096478	0	15.5256593074	43.5030800085	0	6.88751101693	0.830987280509	5.71400953716	0.155780583193	0.244449392445	0	3.82892891072	6.83434755138	5.51921132152	12.2907198827	0.0766487668967	33.3055809614	6.0069644338	0.0638710042925	4.4057482987	0	0.0607113079671	3.86317723107	0.178402989527	4.5837494541	2.02312350934	0	1.58952986089	0.0586092449418	0.00562767774474	1.51119881421	5.00620296219	144.448209571	0.109039874053	15.3057466303	0.423482750292	3.34503188852	2.12566679505	1.38067677103	14.6603688198	28.7076596568	14.4974268042	1.63235480329	7.59088924415	9.59034153957	3.04252190239	0.161358771294	27.5566309428	3.87508702398	14.83394055	0.3298710046	0.361636940936	10.0999598332	86.312725312	3.20313483611	8.04155084323	0.00486102706314	4.38671493311	10.8379889193	0	39.0737686019	1.76635822643	6.30290715309	3.23694795762	0.386852573233	0.236677402045	0	0.188646032104	32.206115808	0.134067768314	16.4942563436	1.72085072808	9.06336309747	9.59966301953	7.91878240456	8.35625034342	1.17237106938	0.0838930671615	10.0767209738	14.1826924897	5.30827898903	2.19003944355	8.52279344166	14.8757581269	0.519309328884	8.3856202879	0.0617292221126	22.8887494626	0.278731574889	0.00674570088523	3.61295183606	7.07848708952	4.44812948687	9.80913185786	12.6896457694	2.90713590618	0	5.7736078246	21.825550005	5.20520350342	5.19259462865	133.922588985	8.633301824	0.186568905925	2.77281930626	0.44417378799	0.072545954207	6.69815538209	13.7483698331	5.53314038233	6.35828431821	3.10895810868	19.4374933465	32.085461485	5.9819257703	2.14795985597	1.4739590254	10.0239564004	0.443344386683	2.70823883794	0.52607000261	0.497514839862	13.4042161966	0	17.6736752722	0.443421273645	8.30522503106	3.48255877146	5.95867442724	0	0.213669788545	3.14925075189	32.5459395403	5.66703995908	0.0307220387209	0.327457775432	2.19257342457	8.60783450194	5.93638269575	0	15.8709577366	2.61186871457	0.32993611647	0.00892766960493	3.74588907606	0.0181428723914	0.141537081096	0.0559651470837	5.90575590956	16.5181030928	0.222299743232	0	0.0912050817109	0	0.188927621365	1.22443529275	3.7065783687	44.7625389298	18.1913601339	0.299990955082	0.725613089817	0.506633236483	1.21751290709	13.6366922062	0.679964349996	0.184287872946	0.172081879484	0.328542897352	0.0221551259248	6.04386816268	3.36019564497	4.76560299945	10.4534483512	2.16119474053	0.0324175474617	4.34432475946	0.50059979639	0.145878963578	14.2688840875	0.254973632433	1.02615650306	1.21483940488	21.9659660205	0.321866045114	10.3930439055	0	24.3642869074	64.5506861454	3.87267109846	9.0457032004	1.77582561564	0.0793331801338	26.0289139587	0.0219499203509	4.43029828388	2.91302075744	0	1.88863884186	0.0265143520906	0.977745272749	7.08002283885	3.24605427202	20.2442148126	28.2975074679	2.62138406894	35.4036642682	1.80131360033	0.173891213612	4.60939667485	11.9174048972	3.04646401421	0.0128027571943	10.347119268	44.0700936162	0.185243128352	12.0517893334	0.00854791052472	0	0.499553212484	2.63062968876	0	0	2.15080697398	0.254953900686	1.06719713768	8.69374818808	0.0533926199291	0.815888430222	8.10520622932	3.76792436937	1.09308755077	11.8853146788	0	1.35289592203	7.94207663293	0	0.101594596624	6.71999740582	1.22551931173	4.04422602494	0.00654775158334	0.820016598292	0	5.73293331705	0.00450125757262	0	0	4.21722821979	0.136514303159	21.408519985	0.116052525972	0.0338214569974	6.46811087	1.74617887296	36.0436674277	2.02196007062	0.0165257776416	2.05153615798	14.8344446529	36.462495772	2.34718072016	14.3285241598	55.8779221247	14.8977243009	17.369671204	0.471181590922	0.0253038293883	27.1622737614	53.8479741386	6.87985640164	0.0163787418062	2.5571744404	0.771894197499	5.97812554083	14.8518017921	117.80138211	14.8473107501	0.00399101048889	0.0402115535535	1.19153620381	1.01492912306	4.13729186127	169.282587291	0.195040559032	5.78040902104	0.299673839907	0	2.26795992569	6.99170901309	13.8212865855	0.0464987825567	0.024703522868	0	5.37738815309	0	4.81582308979	8.17136330293	10.1279644562	10.0763208526	0.0227127213759	8.12586167252	3.04839512301	28.3354837911	53.635271518	3.88954947991	4.53216278996	1.69396281267	0.133498835701	10.080825595	0.061335499624	5.3536879178	0.789843735994	33.6882863595	9.48961569819	11.2325216239	0	5.24770307646	10.497576327	21.5175031037	1.22214470354	4.93283070135	2.23756467131	4.75131956241	0.0579470494256	9.33411304051	7.41022988376	2.61081773125	7.31169177355	0	0.959642973194	6.24371990157	0	4.2863652451	0.338822444388	1.13510091112	2.68322571685	7.29107557725	77.7631362879	2.31667952835	4.99738077606	0.0463107820881	76.6854380565	0.535930463541	2.2619310572	17.7366356289	0.757038801447	0.156702411834	9.52874649566	1.6476657871	22.2586956662	9.24369115728	0.689528544875	0.338177586424	3.54517124796	0.166232344275	0.0282819755633	0	4.72119114559	0.101484348226	41.6679206625	12.4886434268	0	2.08072051924	3.45762622986	15.9485866042	0	7.31762773304	5.26416238665	0.121578836733	107.163319964	0.361399761874	0.00420903972432	0.770326424518	2.23835446759	0.421245703149	6.72725133517	6.66264779448	48.5733018392	2.8316934742	4.55888092606	8.53341600204	11.8615989637	2.83994592579	0.655588167425	4.88272634408	32.0357144778	6.23172565051	0.0126565746996	6.93694525539	10.1904849528	2.98744618698	0	6.9389523669	1.75499487124	10.9062301285	0.00375547544365	56.8332864402	1.26489284043	5.20190155948	20.0022573311	6.39569544381	5.61418696069	4.87535383741	12.3132651109	10.3773156353	0.0105536241736	0.0547175164162	0.00429103400467	28.9532795391	9.02788385803	4.44687030667	0.289492489486	0	0.0757037058688	3.19652095901	0.0360289387254	0.619900639418	0.228045745012	0.48312970558	0.0392542885784	1.42151938371	77.9331429172	0.682363432344	0.747382835762	3.49021504614	12.5882793213	175.244608551	7.25388610108	4.56855795491	1.10384037295	0.766505814982	6.40621013845	28.4731340192	9.33681681367	1.48338132098	0.00403033078928	2.85337104801	0.0121508487657	0	25.4902895738	0.581288040476	1.9268747837	2.30923506524	0	2.709999042	0.022342392919	3.43626003094	1.08378538168	0.19001794677	3.34771418277	3.34860033627	20.2835808504	15.2853699898	7.46721040838	0	5.06622567765	56.4877142955	2.21020885664	0.167308540832	11.8823406702	1.70711636152	10.2178324272	0.0529742039713	0.981788580268	16.2942592412	14.3731810514	0.383873067569	7.97247108237	369.117961768	3.3945662793	10.8604094252	0.362665966326	10.3162624228	6.41243138395	2.36126367406	40.6308807273	5.76891896395	0.940498406331	4.60877800797	3.66808803725	0.0368855735395	1.3805516714	0.728067935929	4.65781641093	0	19.8812187504	11.6553367038	17.1869593445	0.964785681738	2.06119704987	0.908200049473	6.47393889976	12.2781761218	26.8570218747	0.233889602641	8.71114841917	1.26660779297	3.01827027879	0.292380771159	24.3189861597	10.9849548336	1.75277795172	0.122266114283	0	6.43894975507	10.9436208289	181.817104105	0.0165491236319	0.112800519329	0	7.467898947	6.59655574242	5.7438110563	39.5393764146	0.0478798332266	0.0585593052307	23.8009814623	0.34801094095	0.505752557356	0.00930731319322	1.96556458681	60.4225999523	36.2394432148	2.60693032219	67.6517134255	0	6.01101221526	14.7542913216	53.8561502045	5.87655464581	0.271972896723	0	7.33352815989	1.18559701117	1.88153615335	5.02478255975	0	6.94828531317	0.0434969624169	3.30391862357	10.5884756767	0.0720273789135	14.246353147	0.00807391924562	6.05721907219	0.0450446071471	9.5759934939	34.3698712785	0.255743304062	2.14032990762	2.10252406136	5.86199962451	19.0820513649	12.0583595016	0.0258884482491	0.0137340528814	6.33488303824	23.5220180689	10.4066530977	1.86800362995	0.940717141659	1.2765313583	2.9986231402	0.00402749652009	25.3571030885	0.0224396606287	0.774164921359	3.06227391935	11.5061297668	1059.11103344	0.336551552101	4.71927306941	3.36621636124	17.8721121737	1.8992593841	0.00981414707998	1.64795398455	7.00180270017	15.3319161979	8.90092721	4.13167527252	45.9882100971	0.978161808024	223.683542698	16.6233107263	0.678747221722	0.0966871139825	0.0600421779599	8.79258828725	4.56525548331	0	3.4133383428	0.0840161376757	1.77297194425	54.5453369972	1.55534147659	11.2014386146	0.0187364232876	0.0488243823663	0	0.714456303913	0.745093325051	0	0.0263989246935	9.79731297181	0.805836924577	0.203328995913	14.7488528746	4.05675425722	1.65609227317	16.123788519	1.46697734892	6.05845689583	6.91025997082	11.2016074808	4.53360332915	17.1287234985	0.862727530268	0.00311594126853	29.8261113459	1.40672126996	5.86417490525	0.0303986202312	5.20524589712	7.23818621677	7.52094214122	5.14818741097	0	1.70755570263	6.07506766896	0	4.14000236914	0.00699564338546	40.4173098978	30.8517740571	1.47362148281	1.06971364232	16.0624751646	0.406608890403	42.1080240966	14.7776746286	0.058029852432	7.21364999231	1.67178873232	15.9614278437	2.6907143278	33.2568214287	0.759360373348	6.85479663332	6.97376885413	0.849368203717	43.0961011053	1.00393519045	3.59299949897	0	8.73028138665	9.85764774315	9.86672262742	8.68542845584	0.493941330811	0.871481273186	0.287622761306	6.75486362577	0.515371414947	5.49190807886	15.7567563287	28.7208132767	35.1805566848	0.070859316504	43.1801221073	1.23657311416	2.03896755762	0	10.1350584907	0	0.00670882473826	5.46139914304	6.95031445042	0	0.034570020432	0	5.14192805008	4.35410546241	5.47437174133	20.0829408442	0.258917478714	5.72633347412	0.87054854702	14.0372993532	7.66441537765	0.00948718948354	3.38346080186	0	0.0485804905411	0.0345352766928	1.44056182256	2.14185628243	0.796192746306	11.5474214744	12.0673001448	253.97369898	4.24047579702	1.3754992056	0.0183364996315	11.0452617355	2.38449458844	0	3.24439496624	4.18869838558	0	47.4514039818	3.2362712734	0.0866813797744	0.463954969334	12.5826360017	1.47285119625	1.67049481185	16.7088626083	0.571287522169	0	8.07577168528	7.10001687686	0.166148836661	4.29812816574	0.0127033642549	7.39640455968	4.4320408475	0.11860858095	4.92140214728	0	54.8603845888	0.0103751812528	22.7906825666	6.86019795699	1.96313318017	0	6.11809681657	0.11959141639	14.9770750949	9.91261137405	5.72166250107	2.15859792352	31.2767436303	5.1130604584	3.39357684392	0.355935436955	0.652486325522	0	0	4.98969521145	0.0170703429257	6.36482485846	7.13238523998	3.27000553804	18.8138174386	15.9740519819	10.353100079	13.7371985503	1.70946452708	5.2326350566	0.348840999859	82.6213515618	12.2630068859	91.0507806744	21.8271237165	2.07198500027	1.78880664151	15.0439342762	0	2.69274177863	0.0171413037792	0	3.88012253279	3.36585623741	4.36153700221	3.07159867201	5.83396021799	0.996547694534	3.28256005066	11.7624788098	0	6.3438646725	0.00909304056877	4.22174036384	1.3345514043	0.0319058498694	6.86877685923	0.58186467606	2.61816632834	2.16981721241	0	1.63492759341	3.56627411273	1.28899782148	11.4523962921	13.6018626225	8.9745203038	6.35678550735	5.23340179567	0	0.0925384209409	0.108608745491	6.17306276049	4.92386672451	0.267066841783	0.170253428159	41.3929959218	0	2.74318482284	5.09963689169	2.12384420604	0	2.13110382605	6.20507284778	0.0775544798649	0.237860884305	1.27204703586	6.88193447292	1.06304328815	9.9438853638	12.0423760904	11.4865566006	10.682062097	9.10648587875	1.41096432956	1.80579506667	31.5476364982	2.70069251526	1.26033269743	0.0675542601102	0.186014492618	21.5734118492	0.433813558723	5.66368704878	0.947105831508	0.0519565841899	9.73169348281	0.398315330173	48.5277474588	0.0203328995913	9.85911157034	26.8843320073	20.7042446237	1.49042603751	3.52219389918	19.1634635133	0.0725669820198	16.2240534809	0	7.8849710491	462.625907247	4.17203786764	13.4945626369	0	3.31247967881	2.65643194163	11.1394517144	4.32044389855	10.9266785271	2.33509488466	25.0038686136	8.04261959079	1.99585514126	0.0295211342864	0.0247569166494	1.24466302829	16.575423633	0.189806674267	13.2020397358	0	51.8971409835	11.0363470119	28.4917090134	0.0400652160622	36.3249610164	18.3288245787	0.530924296625	0	5.93185763078	0.021081349883	9.60721485456	0.0434236735165	112.932827186	8.50496199717	2.59965175136	0.375626490664	0.0197000984575	0	2.32080344539	1.24313942804	15.651509348	0.0655618417541	14.2062758987	0.357822539625	7.60766560814	0.018181270005	2.25954939499	0.556518428527	0.0444378795442	0.116879592889	14.9552557916	0.0103501808161	5.53468759924	0.110394891356	4.83610337088	3.71462409196	14.0503043768	7.23980010917	0.015402330932	10.4087886819	0.198556014789	3.67244427588	0.315572452035	23.1047091499	20.6547759982	59.198860625	0.217484812085	0	0.0993138737265	0.989654794531	0.860003193036	5.16740618289	0.961864249388	17.2757029028	1.03874730706	3.31699720991	0	4.75970337564	4.00164227913	0.217101876631	4.94654085365	2.6132827446	26.0382123093	3.67702469492	0.310788023276	2.57550948035	2.46707219085	0.0131154963013	1.94197611757	2.41378591847	0.226988721556	0	4.09049781969	0	7.30530876374	0	0.00491315417635	0.0771945449825	0	1.9383888326	0	7.72869259483	4.50316334699	5.77381375508	6.26595142678	13.7846959094	0.26292076085	0.339943284182	12.8685337814	0.0610348140486	1.48975542075	4.5147700233	1.15439604446	1.49881771715	0.189767971122	0	0.226422121919	1.33907865123	34.9082308718	30.1146960585	7.11599837957	14.9598347996	0.794393955578	3.64910599372	3.17882498723	0.109271269222	11.1825324339	5.06104512197	2.70502347595	0	0	1.62038024768	0.295461698773	11.1178994606	33.5760041175	0	0.0809711183232	0	0	0.00610348140486	0	2.74141983416	4.2788437988	6.75715401767	106.947740002	0.126866140383	10.6384540251	0.246939637381	0.385403771976	49.9196178864	6.52350348867	0.0489031313701	65.8346868451	0	0.0727507416571	9.2407483701	4.62691007367	0.0320128566325	7.5538474818	11.118773419	3.60956234928	24.9276786555	15.7174718442	0.933325232777	0	0.779550823715	2.61155762351	2.43222031478	0.0630693078502	4.76044501396	31.0250905667	5.55227076451	5.82951140847	7.33774576985	1.06819659095	11.7773087097	9.99559455336	0.0337652157235	0.888607725303	0.144786237259	0.712735278723	3.21393006516	1.05812472084	0.0993959513081	0.544601538645	8.86216707613	0.236851008094	61.82024115	0.0355720500097	0.124928187609	0.192163423072	0.0568917223665	3.93721997686	101.498591475	1.23157044533	0.0546305251341	0.0771759692518	1.4490438771	0	14.7318276275	0.461624921344	4.81423793719	2.75430890535	1.63103208068	8.73996612735	1.94037007656	0.0064761779701	5.95283976162	2.25139577161	0.0635077913025	0.110215040194	0.0191062553847	74.3749461423	8.84593149867	0.0503481323214	9.53143072331	0.606132250759	26.2217175713	9.85929983165	19.3713933321	4.26054507884	2.22326052597	7.63032380576	12.6405279709	0	0	0.036745829845	3.34360168144	15.572121845	28.3560099299	0.0335353939259	0.00916824981573	2.34243551658	18.4860234599	0.520487102441	5.65434610093	164.62561713	1.38002410881	2.82974479945	12.5557189981	0.0669836263341	4.87694792898	3.33269423402	0.0478476681031	14.0637255298	0.0833937164233	0	6.50763291812	2.41391986036	1.91770885123	0	14.6772990111	1.82894370544	4.45179675331	0.0341092175504	37.8647422178	6.91474418437	0.00694053732769	4.0374251868	19.1256694084	0.772105635639	16.2617639526	0	11.9080290597	3.20281071649	3.05313887812	6.52042915546	2.84083545657	0.0101724690081	20.3644535991	2.6509539175	2.8879206643	5.50872907281	15.707077992	0.0284223327621	0.0276417147972	32.1883848716	0.269537693497	9.95618455408	2.07692714453	0.0171813001547	1.49819756503	2.72258600905	0	0.0902379209805	14.3051353711	7.41133569821	0	0.224655999749	25.2462099197	1.29036144407	0.662430351261	0.207856140867	6.50056564164	0.221694195544	0.40492921009	0.0726174985405	4.45613332835	1.52095527207	15.7220617888	5.7650135189	0	4.48915823105	4.09987217944	1.98458876017	0	4.94592100678	20.8711347196	0.380133913609	0	2.7836900649	0.501733124175	1.72223491861	29.2120444237	0.336462605682	0	26.1682084236	0.104079293142	8.26604227269	0.0605127552618	0.497648085581	0.0357075860506	21.5491813595	13.6878269144	0.266956186369	7.46110058034	8.38743039809	2.50857340239	2.67099622962	0	0.0602324282373	19.0747495595	0	0	11.9933587498	0.0307908604923	0.0365870957297	35.0953184133	0.134097952427	0.297851006331	0	0.0314100551274	0.00611434169206	27.4200790762	3.97978300839	0.818157150223	17.1474119887	21.7902343226	0.844794824882	0.778115857992	2.70961113898	4.72375090745	0	0.106159093318	19.7617681346	2.17505358595	0.0422317906301	4.50327900549	0.062788804552	2.70811724776	10.6297157411	4.65254544839	12.841950827	17.9599494819	0.0113034869439	4.41419122526	15.0600773779	15.3370100012	2.8627684892	0.00969964254122	14.1130158563	0.213910609496	15.0251950551	37.6577438191	1.66574998659	1.02940742724	0.0364686657568	1.86738968386	0	11.0455269577	1.73479529434	0.0468155317566	7.86307128234	13.218562063	2.38719274228	1.13504425946	17.2292568913	7.36540791232	2.43201396162	0.392282839502	0.0046726407818	0.0104795975326	0	6.07793553099	4.40483757507	5.07224690481	12.8348402941	0	1.46528464085	0.370624328135	10.0298503045	2.02264654297	0.00643494387816	10.7808686572	0.0179908902143	0.0188736362007	7.18128629868	0	4.88765520446	17.4925461158	5.97241240962	0.503839418039	0.108926247811	10.3515014673	1.32680418108	31.0403046821	4.4560078184	1.02026723009	11.841952307	9.98747973928	0.0722915855036	5.80071872897	3.65382893575	4.09220987148	6.59382841042	12.7101498393	0.778220719407	1.37100357771	6.13795362772	4.69969837983	0.0178414331824	3.24449500664	0.134931676607	9.629712703	9.34390933836	0.113532820405	2.12657135338	0.0140255511467	0.113063116387	20.9147444846	2.15751203078	1.56604313417	0.150984836871	8.12182208736	11.5847194756	2.67901300294	0.171813001547	9.88444164267	1.75618059503	0	0	1.49665836798	7.30631052501	2.77060818024	0.775544798649	0.658030969897	0.194925609535	1.35713602736	0	0.0961289992279	0.0541313804495	1.02185621567	6.46847222652	16.8158390044	2.51105092429	0.0191969834131	1.51341861536	9.17920770058	0.84192580387	15.6202535157	0	0.0315832723432	21.4193282959	0.937903252115	12.581505592	8.80432859924	2.02812133309	0.0416012110283	1.59518254021	2.47330661435	0.0375855622744	9.77783323438	0.0858177238178	5.18121633205	0.00840572414613	0	0.0155839457185	13.4883159425	2.0699133124	0.195149646811	0.0500620633878	1.84122774524	3.47611953494	0.131518095647	11.5125208776	1.40153689224	0.247119381483	0.461542725126	2.68757767783	13.9318994266	1.71116751852	0.737251030628	76.7665291704	3.44076143592	1294.27473714	1.59052514632	4.73436514838	2.41883864566	0.512819566567	1.74348346021	0.0318054427151	1.59881543106	0.336888238327	7.54787895547	0.703438659206	12.7027881156	9.77244327992	23.7197251464	0	224.642364249	0	3.50915404632	0.0308831039329	14.9851941199	0.469434430456	13.0381255942	21.1704162439	0.00591438903776	18.4599563713	1.42281469772	0.035974246555	10.8556628035	38.8239011336	2.73670428039	0.0247381557244	5.38613386766	0.0125778185613	1.45230225322	15.8491428641	1.10804033632	109.288173423	0.0956827853651	18.5534069231	0.166424992417	0.0625836576786	2.56506090276	0.236847331254	1.03220989301	1.33410567189	6.35952250204	3.48001260724	8.21304849416	0.0479319928721	1.21417230543	0.0461275544636	10.3349312346	0.0223860588335	0.520645459233	0.805713695467	55.9516200344	0	7.0616615995	3.09063262191	7.52736725834	0.745549138851	0.267066841783	16.8582534248	9.59032407428	0.109226320119	0.321877521885	2.01317890807	0.0292946294198	13.4227343475	2.24448649518	22.1347726542	0.00822859202811	0.00539952864698	4.25601718762	123.240066983	0.936487488194	0.283533771026	10.8434373394	3.75963644423	3.91926247283	18.4847314931	0.482009325607	4.52524140905	0	0.643439199618	14.7434037476	0.959849170653	3.30921602816	0.0785969814944	22.4180389175	1.62226868413	1.91858502978	0.277947935396	4.36600968339	1.41160916764	14.9850221056	5.28524100785	53.0518337223	0	0.0454481812977	0.00371326997076	9.02353592226	8.72598030501	67.1965447743	2.29116431848	0.625262765174	43.9481824629	45.5940798549	10.0404255156	4.72647970862	0.0165046110996	0	11.120912808	2.7341367991	0.393689162231	0.0734825129378	0.0748575294296	6.12953610114	12.0910847438	8.67227921149	0	3.15434082014	0.816343054546	8.13944188584	1.63631430045	0.0314675827009	0	7.16668001607	0.0385807638204	1.61361923387	0.00469948034866	0.721853235666	16.6952253925	9.44695281817	12.4255810306	0.634874832506	0.00847204149639	2.5140853	13.5777315829	0	0.0513833275654	0.252253999008	84.3380833319	46.0414624942	16.3147650164	1.74336087026	2.32333420531	32.6138182091	0.0288276848233	4.62372445858	0.00252295156456	19.2430561732	0	2.89348260445	1.24629958126	2.60700922444	0.0437368692949	0.161884109498	8.18345902921	3.85759981675	0.0702096328563	0.358963535995	0	0.409435848976	21.0841539025	9.20520691149	6.5193767205	0.0237310775617	0.0204296077939	4.51812676262	24.6006643246	0.653235939578	0.103966485418	0.388877163995	1.0571280427	0.0792678207829	44.4045990327	55.0294511102	0.0829480213454	1.76693701699	1.61168204984	0.169209774251	9.79388308502	4.95124997725	0	0	5.27804549156	33.721805898	19.7440008158	3.39272808202	0.113602883858	3.91178860194	11.6720923662	2.4348444022	0.582804328493	11.7249101731	0	4.71360511019	0	14.1016331458	3.20054259617	0.298805220081	120.358587021	17.1047118925	11.6603101637	2.13540572626	8.66715963501	0.0528519871459	6.98176532297	21.2773743741	0.552243826094	2.65631943181	2.50748032362	9.51435489357	26.9079238095	3.88456991202	10.7886289767	0	3.04952849543	2.77132913726	3.82249748136	0	13.8031798792	41.6559016353	5.8374599917	5.41463161539	0.0942991226931	0.00131849437147	3.5872128814	1.76291607099	0	3.61560039166	11.5515997639	15.0557784861	3.12076365089	0.0347272362904	0	0.0251648482676	0	0	0.135903195626	0.360717123967	0	1.55362083354	11.9691075904	4.03771068507	2.90760464156	3.56003612125	0	3.87866012764	0	6.13503662574	6.39588411212	0.0062500182447	0.667218304899	6.29904999035	0	20.3518629174	22.1279537062	0.0536676042315	2.75818570462	13.6307158832	19.0940840619	0.0721903367844	1.46298536739	17.6190747104	5.18127831287	5.00839152736	19.7517041502	0	4.61325364031	0.268880760744	4.59432049977	0.0381629989553	1.9875497482	0.262224746638	0.853507285873	3.21553507183	0.0145234997081	3.23916780971	11.2979469241	23.1392904344	5.98307554503	0.047266300288	1.19989814446	8.09890427933	10.294534197	5.38268681822	0.769957559802	0.00285593420124	1.28437260173	16.5467543039	3.54612154157	0.0152858542301	2.20001873441	37.0541256109	2.35042834486	2.51169079483	2.28370998028	1.82625136493	0.16927389315	10.3006252188	0.0582259053636	29.1738358094	0.0072832980732	0	1.79200661114	5.65948959889	0.0315866878587	7.38884928932	34.0578154804	3.74547988163	9.4805814235	4.00013069715	4.01258497751	0.168956826621	1.11587685902	17.2934062698	0.465597205436	0.0194799321482	26.8188787128	0.0100947709487	4.36898724398	0	17.8484463841	0.999181605647	0.0945200185972	0	0.00441451699761	0.860883776276	3.54770630221	3.60853174415	5.76241460952	15.222929671	0.0258333043298	4.44389267818	0.0224837079451	0	35.3833610441	9.74161691579	0	6.86402436372	17.8575225146	6.5992053345	4.27373015579	0.0161326762016	7.6000689688	97.4952409078	91.5933753637	0.244640637471	3.67988281186	9.48723161761	23.5578166459	86.6005476441	2.0917159678	7.97933040892	5.81266154631	0.499770523367	11.856587733	10.5951350954	9.78104038829	14.5957646945	9.65368022726	19.6340108654	3.67534844168	12.4489162203	2.26099563381	1.94335725842	3.53870200205	0.00797276109266	0	82.9170658553	0.0110030740664	0.0821147322546	0.104946859584	28.3125956198	1.2364467661	3.91883010454	2.18681447113	26.4713534867	6.8820124929	3.00202570252	0	6.19755429884	2.06542789037	45.7726609131	0.0319800840478	39.8828279256	1.12958948317	13.925649368	0.0878731863732	1.22963447205	0.253464912714	0	0.026151141788	167.199580292	18.1665006848	28.7729209465	0.622248212353	0.00876149931396	0	6.48518272572	0.172676383464	12.9144339751	4.44645062643	0	0.744218272414	6.46625864237	79.6200043503	13.9526712843	0.33807196369	7.29226314042	0	0.0114925084647	0.175917749024	0.443783303929	31.177517707	3.39233057031	17.0632735589	6.60579548929	3.22030751641	0	11.9862417216	3.96171673534	9.89006631096	16.3450055447	0.0166970846984	3.42226440242	1.56825115702	23.4029840438	3.06862089104	0.0357199587415	1.09098511366	3.81244007643	2.98014231852	3.73781099161	27.056993369	0.763448626373	0.0599791500164	79.710054393	12.5483698813	8.83229807029	4.12351203712	0.0158025294594	12.9129825109	8.07656804051	1.03061374935	14.6130452593	13.0244026528	1.76856436035	0.227332698313	0.169724089674	14.2321692897	7.34336079803	0.0155346294346	1.4477490148	0.0569860701648	21.3303447741	3.43087474683	3.72318645782	20.0906454302	6.62133843574	17.7181008871	0.388545673658	1.35678598365	0.345795701614	0.0681797625186	0.014833844295	0	0	0.0124302010765	7.49344589909	0.147141188339	0.0137836342998	10.0320343185	63.4137844242	5.33977504126	2.11059124455	0.663505493778	0.310061322832	0.973799840417	0.913966465561	4.90040560934	0.085824762904	0.165261561089	18.2370580397	0.14645601001	5.66272835809	46.8365403034	0.587021691011	0.646453601138	0	0.0218671092878	7.92538971546	1.12454242935	0	0.00616480091664	3.74983778224	0	1.96429716914	0.143814178642	18.8964286952	0.928549360195	1.39265547702	209.178553912	0	0	0.153572365483	4.42107415382	3.47113433837	3.01862893146	50.2032227809	0.560095247333	7.14293902026	5.71545664612	4.33220128562	0.0402608087983	5.07038053461	6.72263353062	0.0171584222583	0	5.04088663865	0.449772255358	0.0296740935314	13.2647177139	5.55635583063	8.95755560347	1.79590819569	3.1572302326	0.472013740513	0.934113437778	31.536239245	0.280044148527	0	15.0824849076	0.0785186130875	0.287628357285	7.52674856512	16.8829446299	0.394662480369	123.980097894	2.66224388836	0	0	9.65924850964	169.81017176	0.531563084882	2.39941286526	0.0319652095901	64.6597904271	370.031615608	9.25808272754	10.0793038236	3.47462338056	11.4073894771	0	0.0087192591498	17.0690886993	0	4.81119505743	0.0328043917035	0	14.4568196683	19.9222680071	1.49155090806	3.39774807831	0.185273703253	1.8575913872	66.1317968218	7.29367322088	0.109245261099	0.0488799435411	3.83009908905	3.91049501258	6.48922258903	6.27009880421	0.964256641334	2.37752633553	8.195057146	0.941441104366	0	2.72318598867	42.0032574872	0.315253213847	0.979173963543	3.86992918534	0.640779323908	18.5709641378	25.6390815108	8.52124342964	1.20465207234	1.04110785044	0.386277474204	1.53299513923	0.615286814243	8.56726913601	1.57138119329	19.6601942069	61.3509537337	1.56869013553	0.128511698643	1.30701453459	0	4.51067557501	11.6147464454	5.02087103819	6.67316219471	97.7146308075	0.0293998975953	2.42525155245	13.3748575443	1.643619275	2.23916693745	0.0571903474615	9.89234389873	0.13165747245	0	4.76017314172	1.03928843593	3.08696341027	0.0155135893045	6.21460856826	2.13902103701	6.75134820633	7.78979686685	16.1864615805	0	4.29095048562	0.266376746584	3.10667300914	0	7.26970852358	0.00864685463245	0.221980622154	0	14.730206417	9.25997163448	2.54160239607	0.0882449930903	0.154902781259	4.60454886081	0.0479121588251	7.95430562717	0.135385768271	0.810993992836	0.649351104959	0.177708407445	23.0800280491	16.7914604235	2.94857229495	84.0461052153	0.188476738594	1.39617599802	6.91216429744	33.6295891823	0.0526549192605	0	30.1410391089	2.16362367761	0.714784444032	9.13480471211	9.13056687157	0.177053793845	5.96539264891	6.00005542664	36.6771404139	2.22499640304	4.97622507636	4.14044028613	0.0981788580268	0.381144960104	0.348237800999	6.34713171198	0.0178878710616	4.99102232535	45.2248934239	1.10592276858	10.7625351603	86.33466679	0.0462795963763	1.72074023987	12.9144209772	1.4976281663	30.1351358769	8.97292350377	20.5482625261	69.3687404832	11.7255574412	2.40642829483	13.7608849475	18.4203708577	0.0137965472334	7.60793991831	12.7706334125	0	2.59055901814	0.198107234488	1.67530523941	60.0424853971	1.38518797343	0.225476379983	21.6978479465	7.23276495748	0.69215921815	0	0.0953166874675	7.48185492211	0.329775434831	5.7521146838	0.287021582757	3.8258320906	0.0547175164162	0.0392715432107	3.33580484858	0.445276711582	15.0733920427	8.9695336104	0.0685424208299	3.33471764416	3.02071353655	1.86983348706	15.6814776388	0.0862082295769	0.0419428099648	1.39276206976	13.6406522189	0.00478055096124	0.0171641360187	0.0505655666741	2.42960151391	0	6.51880543133	1.3172631749	0.382633347089	4.56791607567	2.64991834624	0.37140296011	8.60670070028	0.0568446655242	0.0397255494906	0.0186651821344	0.36768747121	0.914798531726	0	0	3.37242857525	52.6553975455	2.80564735982	23.4602476848	12.2589203658	0.0213963887356	7.6858996521	25.9698022148	9.2843768669	7.64036535365	0	0	0.0740915454075	0	6.40095502035	1.78798311942	5.32562951862	0.98882455135	0.128636036314	2.61806807292	7.299470206	0.44702477778	0	4.84717474563	0.781560279971	13.7554741117	0.98189365182	0.0230931453692	9.96960786643	7.14905156522	0.00387184228838	0.239424803387	16.100235494	0.0116483390879	0.0217944610842	11.0395241017	5.0303613247	17.2512647277	12.0810771545	0	1.76118110925	0	0.0652660974537	3.08704373661	8.64039157983	15.9567265459	24.8726877782	8.82820503125	2.46973217702	0	9.76657857748	0.0155065885873	0	2.39334068184	0	0	0	0.0100007567839	2.03071508793	7.23906736042	0.459400429702	0.463877262743	9.32029073103	13.9521091282	1.29650928083	0	31.2656062371	0.0422317906301	7.42462311636	0	0	0.691324189771	126.572820423	4.88262908899	0	0.0074539263144	0	21.5253397522	0.155760968413	0.0292696765838	0.00978433949583	2.30623144686	1.06446100435	0	0	2.94425887656	0.158100226776	3.08203044484	5.6940985406	4.51152991622	3.37281564264	9.26006826312	0.265994899184	2.40484761108	0.606002748761	142.600045068	21.7026949322	6.30817078672	16.2592037305	7.05209862281	16.5573412362	3.80059271156	0.0844790953689	1.21995317243	1.18029228229	0.117606908339	42.1550970788	0.191969834131	7.9942987923	8.32532457736	33.6340107535	5.1897748751	128.938012163	2.9240664187	51.9027134347	2.98610996688	5.99174481554	25.9421398861	1.70084124458	0.0571670604058	0.814976134865	0.0178106083152	35.881519987	0.0899869431977	0.0989136451047	2.9267399692	3.37308167574	7.66325035308	0.642217495399	0.695990905449	0.16517381972	3.56982055874	16.6391964227	0.121735460033	6.52153619384	6.81050199982	17.9226507153	0.0290715738658	4.62176366833	1.08833573406	0.0424479180292	0.00899544510716	3.29003619983	0	1.00566923382	0	6.44378034594	8.55646329477	2.39169174265	2.81742526456	8.65211563663	1.6073370687	0.0155627718792	0.213285105369	1.39287814967	21.9452377804	0.207601392552	0.00510740194848	6.93549756853	27.2133914355	11.248845918	0	3.32574001224	0.0213697763118	6.94736284664	0.331147566882	0.0106716150029	0	3.92355038308	6.48049039595	3.13899131683	68.2566842394	4.47287424536	7.83452137427	2.66999985073	2.29908045235	197.654691374	0.229764786615	23.9138411614	0.993318166125	3.23796886359	5.58892929944	1.2326230639	0.139794649983	21.1700135668	1.1080067939	1.55077968929	5.53831291451	11.5310136729	1.01223163702	16.8826946707	1.9501497268	0.0449772255358	4.98831211028	0.0255370097424	11.3825406359	0.466236205121	0.021427520459	4.0754930941	1.74353247537	0.0268667711567	11.4567010202	6.50272238763	48.4577947368	0.0386282643593	2.62401352172	22.0431335015	7.76798967539	19.9091657026	2.88509667759	1.97515584014	1.60083605309	8.2590321345	0.0157337913504	12.7737248904	14.1675998977	4.61613365109	23.0461517387	15.0286919531	1.34741511033	12.3334807142	0	4.52069957943	0.0991630324845	1.78065689894	25.2723064189	1.18075903973	3.27139741814	0	0.0398514770868	0	8.67131345835	1.74183216198	5.69392951733	0.00828014465286	4.39270607615	7.14078994406	14.4150934323	3.92954310107	11.9131972634	0	2.33745919082	6.42234157358	0.0179532916977	0.176693096596	0.584397964445	2.29236826614	0.217525908988	0.0203054366171	18.4877948539	7.14144475995	8.94477603902	1.39260791527	5.75799312238	12.7599626365	0.641711210597	0	67.5845932975	49.5921197802	2.88632179537	0	22.3623488409	14.918661142	21.32264719	0	0.138204242561	48.8099129011	0.833905805807	0.222156286887	30.8208269579	11.4263648659	0.0930653758379	5.49689613857	0.103501808161	0	4.69143942343	0.0232887836729	10.7309048989	3.17351513682	3.06230907566	26.9009685827	18.2388467298	2.56391717532	10.3350321799	0.0385663303135	77.888237319	0	5.78900126267	8.53655897783	0.124368660637	6.11974536843	0	2.09971235733	4.00046970206	0	120.086026202	3.60024110079	5.87341863105	0.0309852121816	8.17448906977	0.620921256402	21.6077689081	6.32049178826	5.8247024658	0.0494527553794	0.0438298473334	0	5.80013883692	2.04689033457	0.0644356287612	13.987683615	2.3273364712	25.1923711414	0	12.0886546084	4.20252480635	6.86882118132	1.28682540035	0.00730808173317	0	1.18918488387	5.64358899939	0.185585391097	8.81783910849	11.5375063177	1.4529065501	15.4845703351	3.13832521674	0.749977387705	0.00521277310518	0	3.05493942916	12.2970530916	0.853670933157	0.971048869271	14.6810955587	6.01674439048	11.943774785	0	0.0949243102469	0.202241093314	194.336612218	2.41749199085	1.91180494307	0.134228907458	0	9.88483301002	5.51963598868	3.46729524887	0.024250247219	25.6706188419	0.0067245793169	0.0687114583271	1.07220810726	10.6076526417	1.00233330008	3.31432822339	3.21228424847	7.04569281336	0.258643228135	0	14.4398116413	12.5374559968	1.5917727937	6.59566498829	0	0.495200380398	1.25461826687	0.0949899110142	11.4250841903	0	4.40586171087	0.506478235852	0.0289125791412	13.5815743126	0.143120707358	7.48058253648	109.441869971	0.298054967303	5.03928341978	62.982323432	0.280740198606	24.2940652063	4.75570645809	0.362324183769	0.225841154713	0.31134944406	0.251925222209	0.0135606157496	0.00710852302635	35.8746592281	4.84131814002	0.400374775641	10.4360489828	0.840447499827	3.6567613721	2.76123705353	0	0	0.0683153087661	7.43918961872	11.501182056	0.118901731174	5.02035153456	0	3.60813740603	10.6739652177	7.13837019191	11.6726792735	57.163784914	26.0456566791	7.87187093065	0.0838623558496	12.9749023186	0.195708361123	3.74681043895	16.3375038421	2.33526543276	14.1420469773	0.0328671452026	54.7820322179	5.03979424453	4.57409140138	66.6085535617	0	9.20584704357	15.648630202	0.0117198500373	5.66705182035	0.397380785748	6.88811890086	4.36178823754	3.75983071581	0.00746364037997	3.84745544214	8.84530001554	3.97536190405	0.0519072512226	5.08015112299	12.7835326221	11.2097173357	0.0270998425153	0.0185057856721	84.8748291706	28.0152642606	0	20.7663745964	0.437157341214	0.740151740169	97.1334350015	2.00083976342	0.0495138332988	7.5459029357	0.087838957846	0	6.07481684041	0.0686702644072	0.582310828858	1.03517662408	32.4934531023	10.996233403	9.44038002369	23.4838980904	0.101905694868	0.0112149478816	5.43284666871	10.6514231037	6.69368124985	13.4095411153	1.16533639223	4.30930673744	3.13203861938	0.0620170256749	24.0574221663	4.88852300574	3.71107254024	9.26474670302	8.03649130989	0.24309461652	0	2.92965649828	2.7599710978	12.0749025668	0	2.6370217276	0.161401470096	0	15.5323050281	6.73288309732	1.44232558732	0.935973090742	3.79904586674	0.631101653468	24.9464326116	9.98443922254	11.6984093213	0.354852237517	0.899059954227	0.70424948529	1.85400083477	4.45373787262	0	0.474064287466	4.22735219501	0.0588023106898	0.0392939969232	13.2117540967	0.0264734979271	1.62255486584	0.0231957700238	0.090018719553	0	1.91224887702	4.26784271814	5.18301109159	0.00862515068006	10.4829609914	1.49412558277	4.53870486475	2.56754816593	6.38783731095	0.941209488546	10.7667377834	2.0415697113	0.0532661734041	11.3896174203	3.13991801178	3.45428800187	0	5.63321316547	0	0.852192487672	9.16376332841	24.1574596467	5.57478356083	7.87468714286	36.425616185	10.7686754033	11.8841164609	0	3.12880518606	0.640882287723	8.97490035407	0.00195999317302	0.360951683922	25.4752450486	7.89421317872	0.021570998311	23.5872834531	0	0.106351100485	10.295853246	0.0545190848063	2.3965288652	0	0	5.76142739676	18.2267783583	2.22292141334	5.15753968896	2.33935586332	0.15633249108	0.047808835213	28.9453269819	0	0.280317397102	37.6791340497	0.0258754520402	0.287692032859	14.4476945179	0.135040448616	9.99890972746	1.52908980115	0.175465549725	0.844568679651	3.5205216978	0	9.50083506377	0.0180665616769	109.5295703	7.39804289956	14.8800786838	9.71509760859	0	0.00665168414816	21.0394469717	0	0	10.8004748628	6.64563769088	0.00704151645684	621.239221318	52.8127344002	0	1.87393647628	0.0215304513217	3.21486618881	0.664514404864	7.25292367577	60.2143707512	0.607333702197	5.38213716809	0.177886556845	0	22.3269345405	2.95094179474	0.177655619454	52.0128345284	0.0177492770193	0.137325559819	1.13881816587	1.09684192952	4.45469561454	0.0626846771813	6.80630487867	9.01929806948	4.95900319669	4.44507789527	0	4.53122100996	6.80420475311	11.8316629547	19.5213104599	16.6349649524	2.07374811291	0.803205702089	0.507594364462	16.7458160345	0.530727114045	4.63295860496	9.54440799531	28.78294435	0.228554021722	20.8931358673	0	3.19861046153	2.39120395064	117.181542494	0.0819892372175	3.6421973582	6.16028317124	28.0279296436	0.0105926634739	3.96491542031	4.05780093547	6.66213679467	35.2593924341	15.9381151066	2.10443514413	0.0560666067412	21.237527205	26.6836966642	1.63131333987	23.2715924016	14.0724923721	11.9558801597	1.35472971202	39.7401316904	0.3300066798	0.0206134374981	20.6460178256	8.36635680536	0.00285261500161	34.8956532368	6.31648849567	41.1142212324	7.90834463182	1.23688730696	0.930588669243	0.451035352046	0.239249445154	3.09761275342	0	0.615580811684	9.53082851928	0.691225518148	0.531299868358	0.733978526464	0.0131435894696	0.135152803577	0.486579789537	8.91167586499	4.99790608589	32.3552174946	2.5244804967	29.9657584837	13.8158310261	0.0135606157496	3.73168510147	10.1141271619	0.0654525720178	3.97930410413	10.1490622304	6.02646389049	0	4.02975847266	6.58211387162	14.1355154835	1.28935333942	6.99842807841	6.97979144681	0	4.98552154774	5.73477455749	16.0171277723	0.618867182519	1.57909422879	10.481384624	0.026720529012	0.393148979854	0.596637661367	0.28649544152	22.8500639347	0	2.6675842413	0.0139007282805	0.290372738584	10.3502307566	0.0120995071512	0.0755429520404	3.32822041424	3.20418452181	0	8.13967910736	0.0332219790294	3.75525135083	4.55638942849	0.956016308686	3.11901749777	0.0373777378275	7.93730047692	3.0541227514	53.2471732712	2.08624755994	1.54117974809	5.6596657364	0.0592799315285	0.899340831219	1.25602632647	0.00372453937886	4.94784725737	6.25176490446	0.0447609022066	2.96399221729	4.88701927782	0.0665219922359	23.0688048376	0.560363023287	0.0216662044826	4.77612124389	20.3201013026	3.82867244188	0.588198060598	6.56608487873	0.41968360696	0.732067253719	27.8460938587	5.54491791707	9.0232382595	21.1608282854	0	0	0	0.0179984288233	0.716326431955	0	7.1201611479	8.89750998208	111.753867726	0	0.302532064352	15.5113780521	13.8583846778	0.790201088429	0.0107584847556	0	0.264449140906	9.1178131896	0.139182449498	0.0288276848233	4.62903168815	0.588488315053	7.10687969197	0.0268004162039	0.0939125452565	0	0.343150349144	12.9533844857	0.0627563723182	1.89264679816	0.506508460728	14.0636467136	4.07298993204	0	1.42380594974	5.52986310424	11.696447751	0.181196385812	11.6157064497	0.743609801683	1.94424318753	9.50770133448	1.80476731991	17.0883634412	5.3054730539	15.1117660213	16.804385591	3.79964128473	1.35199604297	0.343173917693	33.6241490133	3.10053937658	65.4006283461	8.31951660314	3.80872178254	3.35600767353	11.7282150491	4.70593824521	17.6589146553	0.0288276848233	1.17050220032	0.0166324299658	0	54.8545062103	0.582514708165	1.506365579	5.4641754823	0.18277978888	6.28139677515	19.1782004332	1.81990233144	22.4234904323	1.81738261872	4.81034059784	0.752390103221	0.088388751546	0.0810144729818	0.863043577417	8.824940534	1.32915632596	0.301519122173	8.98344068469	0	0.137807078382	13.4852046067	3.31860709431	0.443526530609	6.02532311482	58.5929872469	0	0.347145007277	0.0664396757722	87.2332420981	14.7292820851	0.965998831919	0	0	0.00461366814036	0.237339281416	0.690454112215	107.367478152	0	8.21138201542	85.8432012465	84.5897490305	9.76090891483	0	2.10936401076	0.0438438281459	38.6322171541	13.9122917182	16.7014864181	47.1521561088	8.70805292948	1.58891903999	0.0179532916977	5.2201192196	32.2865611413	21.4478939222	0.158928445435	67.5610713887	28.0141138812	0.505131589768	12.3905131383	0.655060463414	0.179141518201	0.721067589705	0	5.2613638339	0.321747193908	0.169821985169	0.059795708195	4.24714218598	6.99146752448	6.76236680974	5.33024936864	0.00117849647813	16.2480327376	0	2.12592904398	4.47533960052	8.80557282642	0	0.0132469546297	4.23751628228	3.77053889978	5.02180707481	193.132114394	0.0399101048889	197.304329911	56.9501679876	12.9576023759	2.06969457309	0	2.59729070165	1.16843068016	0.0382657019035	3.26024026775	0.831850156921	0.0428034383525	0	2.07821714446	0.256644370498	4.72717478508	0.13238205953	0.537288747019	12.0246498358	2.34881246711	17.3403059613	15.7501244616	5.47879786392	2.59642782188	0.040331690504	0.00521593811618	3.82390147927	6.88811579575	0.0626902219217	0.342484388465	10.919428111	269.154354112	11.581531873	3.78114342139	65.8761786171	0.346973853862	0.168522794605	0	0.355916451338	28.2102806952	0.113712844871	0.00402938558975	0.0857189904817	6.51718604867	0.0227466462772	3.80402969111	3.92181851357	0.307407136613	16.8397882728	0	20.4116360941	1.96657149241	4.34110781473	24.9909820432	0.338453413194	3.60376738569	0	3.10622375678	19.6944229869	0.0418545679773	49.4538878649	2.62261792493	7.46791525469	1.84307464641	1.57865082602	3.03173493368	2.97997846224	0	3.59335260049	0.0126705753353	23.1346450572	0.386679460048	0.0458412490787	0.215035045741	0.0237968146187	0.0294704976924	38.1795360665	4.47919741788	14.2988126244	3.78689045011	3.39523822396	9.47719272262	0.00442076422351	8.30247777194	17.4214581068	0.0583405777748	13.2521624223	494.759128859	0.0175677915692	1.62570104478	0	0.404367104292	8.69215077643	0	0.0445342150199	18.1583898594	11.8109932641	32.6661181136	18.4854517681	11.8868473937	10.8347841359	33.3283680332	0.0621699962176	4.57662857483	2.31854471826	48.7245410251	18.2396159817	16.9749870107	5.6719389627	0.495791930788	0.0734243596354	1.07973892212	2.84288635298	11.1022815512	0	37.0843306816	3.10302240721	51.7750390312	0.0276078738426	0.328707729229	4.87775978005	4.63933103165	1.16082847176	0.723685845295	0	10.3576832242	0.0031450302315	0.15377058611	3.59966822574	0	5.38940984526	212.347670834	0.0221408507148	0	0.201309171451	4.50023962767	2.64981772914	0.0228931381142	0.144646567995	8.48762567605	4.75495378072	3.06213763669	2.06062872369	0.280570053031	0.699690956526	16.7372751686	20.9210342373	0.9513273594	29.3281892189	2.01473388171	8.88660357163	1.41687039337	0.0217760458234	0.257205092136	8.20458072678	6.91930540088	7.24008021444	3.02924851953	6.73257029668	0	24.5755950586	20.2791284668	0.297978268365	38.5807638204	0.0130161364808	28.0477039553	33.659943913	0.43353022107	2.16250068033	2.69510590662	2.8197545548	0.401956423641	0.558437892596	4.90824312331	2.83424040423	0.005354097898	0.00919769815561	0	22.6114204986	5.04379418866	6.98893144274	9.70342858477	0.00523766898324	0.0199252983901	2.19695313453	4.24252505437	1.28348567415	0	2.31669838529	3.23491088651	0.291328910811	0	7.53691129447	3.07505252619	0.482208546135	2.14668319306	7.94093704628	13.2211260383	6.85408958495	6.50181522921	13.028342397	6.22281589396	20.3282081278	0.0597610440163	0.0703430917285	2.62741915082	5.88692609951	58.5507178593	0	7.25495938595	8.57577019846	3.03794072637	0.536059695102	40.2942396485	4.88873509332	0.00703191002238	6.17764804928	0.158897487795	0	0.0584830403371	3.70158421372	4.31697552382	9.88285084107	0.0947040043339	2.48567950691	9.98502615354	0.00752026560608	2.48724840637	2.36222046259	3.19887588387	0	1.01910558272	11.7811273664	0.174932633511	9.43484328759	10.7099410181	48.6941299271	7.91474657441	2.70882414342	4.92460055028	4.98194733834	5.47343912408	6.36521275899	0.175021733324	8.68610174487	0.0109504781101	1.35458366437	0	2.11090146442	2.60519316733	30.1820845526	0	26.9144057868	9.96202763311	0.612973982434	0.0250748688772	0	0.807427220384	0.0165046110996	39.104157331	10.4550549441	4.10819335006	0	14.2874159125	4.3949333906	7.94825088903	8.53083454298	164.450953067	3.53759995068	0.256820630115	4.63792324714	2.21273156876	6.16836841619	0.241589828478	18.3067410733	21.8575450659	2.83435140935	0.0643494387816	27.8495354715	31.9818367101	4.89128207125	0	5.5294963615	5.74446241638	0.906067246127	2.62886936375	11.0666287597	21.2997924228	8.36102405532	0.174050797515	40.0925091398	25.9893388289	33.8465730872	0.342283714019	0.370819427799	0.0431510259222	0.0840161376757	0	2.71043850308	0.0167704247484	23.1160888021	0.596356380142	8.97085251774	3.9270061042	2.81100331805	0.373699951578	0.9014801555	0.0103129052549	17.49499449	0.0223948125061	20.4035017987	0.0813508530051	27.5761422821	0	16.3873877417	2.81164277456	2.58978736279	0.299727458415	1.88419462663	0.0397102468906	8.70864951032	0.116582189345	4.51918562701	23.1541265858	0.0933766312755	0.596335311201	1.65701076591	0.248378317761	4.4391563185	23.5266666891	3.22513036285	0	0.362465528781	15.6571255455	44.5090119406	0	0.576376522475	1.87655575014	6.98806030906	0.211639755545	10.5204748802	6.189873213	0.838791630683	1.30947126141	8.08630389456	8.11436722942	4.4933591298	0.662073163164	16.5953076528	0.886250609245	23.6873407166	2.65113833737	6.37678341129	0.0279825735418	3.75979293772	7.75841774921	16.7682584933	0	23.1072747926	2.64794155325	0.0272529793273	0	0.00966055673584	6.0209512584	37.495746648	0.0331394532179	0.0142465175412	2.47710278844	0.980203345746	15.1003418847	161.126574686	2.34845279182	1.93545383139	1.01418919004	1.88568839973	0.0166324299658	1.16906170372	4.73998679397	22.1775240282	0.903201631363	0.0129670189847	0.571849583329	0.115634100873	38.5986894494	8.90578825766	21.2849407481	0	7.09183321174	1.97815736805	7.54518768162	2.61960911145	1.2987636964	1.99130968595	0	0.346315037503	5.57562029435	1.84873170607	0.415161527901	2.50052961012	5.80513775098	15.2048891565	13.3600021853	17.0792330251	4.50274985063	11.5876706552	0.988218289079	0.750853734266	0.104445593646	0.0277416041249	0.0147310375719	2.23701496295	0.061821769672	3.48990110345	29.9575978726	0	0.048099944442	12.3374260861	2.6690789995	0.0681381641278	0.0933915595938	0	36.4674048183	3.09935323639	0.765961113737	14.5571647789	11.0102304441	2.67066841783	34.593012816	0.0278352371886	14.7691030035	28.610035162	0.307882486072	8.69930652101	3.15642886991	1.47048637082	0.0477037486942	7.53029609507	7.81399001825	0.020756629604	0.116384759727	0.0189918572086	3.36514200507	0.239319513566	1.52117937787	7.80896043982	6.06363687657	7.72911523955	0	26.9243304878	12.6528954628	4.52270113452	0.00962214390383	0.274900802475	0.112541267389	0.02579774798	2.15849359311	0	0.181675379279	75.9632375279	18.528976015	0.328026519712	7.16402424474	25.5949307759	24.2078262684	0.0401807767883	0	0.172676383464	6.29288211311	0.805107674172	6.92862658733	0.74886951544	1.69871611699	9.99385865169	0.0743135819839	2.18663730463	0	2.59479127986	0.416871329199	1.45200537164	0	7.03691523255	0.0755014563238	29.3154989447	0	4.78322607094	0.0123963204579	3.01571696798	4.08096393659	5.7368070008	0.00852669982863	4.34948926114	13.91380495	8.1489848732	6.64661000279	5.20285968385	0.0360572930843	8.42292676746	5.34368098216	19.5697453862	29.4829937202	0.0530383335082	1.26653692983	0.715400839208	8.04141179371	0.00884721944114	7.86576051463	0.339824575637	4.16246291932	0	12.3387649811	0	2.12341732371	9.89193984022	0.576162665323	7.0065440397	0	3.5995019045	2.92328051712	5.95098101012	15.3418669784	4.42853350192	0.882680584783	11.2507785166	11.2192498266	13.9474548833	0.360723299192	0.0199782559938	0	0	0.0836608669757	0.0150713159252	109.167176927	0.0480192849488	0.978245638318	2.04939459087	0.127626602233	117.850215254	16.6671321272	0	0.0597610440163	6.46237468205	92.175087982	0.218134505325	12.283800631	0.13817129495	2.00478739925	23.491108015	15.917410265	0.535883320355	0.386406750467	8.03885416432	7.04253364954	0.548339366639	6.7073539877	0.98623777323	4.95590421028	0.0411856975342	0.0185743785456	26.4068583314	0.225451724282	11.7921087202	1.9508128453	0	14.6145379622	0.0515439004641	3.45750728239	16.5627733491	0	4.45295164559	20.0823667609	23.6846876268	6.34226875971	3.82065838357	8.16609355848	1.21150193398	5.53946609604	0.0127434082364	2.26268610058	0	21.0530008041	26.5068989073	0.0550178870461	0	47.0731936803	2.87462758874	10.9586909686	2.24611224433	4.09870241874	3.20779306829	19.9119083821	1.27385865117	0.0687595804089	0.00327075959541	11.7825052016	5.32927927543	2.51291124711	53.5964175311	0.0617477094508	45.1215952594	8.15405500615	4.21817484789	0	5.6117859474	628.825057098	3.72482342685	0.292223423794	17.9498473783	28.7815828098	1.2728232069	4.37007981031	1.44688875335	3.27015175796	0	0	16.9538744649	2.45072702435	0	12.0824840943	7.94375368057	4.12433008607	3.87280299031	10.0967718664	0.610982499918	2.97706273425	40.3107020167	4.30962943803	2.78591925782	0.00834448769047	0	19.1964342554	5.09253161158	8.3168325092	28.6503526957	104.420083644	1.10404134626	3.53075485433	4.50946497602	13.7231663861	231.582197077	4.55465163539	0.209582431163	4.00897003609	12.2586578778	0	1.7605176638	3.81061245133	4.25731331267	0.25551040197	13.365624228	7.30225837911	32.907294228	4.21799512799	0.0275243327505	0.312904473016	11.1963448875	0.539162138745	0.0400963830914	0.315552694418	0.0156763687543	5.3500295329	1.33711924968	5.17792607401	1.9613356341	1.17086093937	1.10711477343	3.44624915893	0.0108058491539	16.1295209745	0.0558438791593	0	32.6072524759	0.487616198046	10.242000219	27.6947672168	5.08708008096	0.00228292587758	0.476003055311	3.50997629612	21.5548108596	3.1603064576	4.15512155076	0.184341388506	129.052249586	4.31032348764	0.100947709487	32.7709394692	6.83446021976	0.0270998425153	20.9402137097	3.31390062331	5.61636621421	3.05063127088	0.0420815609107	0.0984037809547	5.43042594979	4.78771355103	18.2013156612	8.73144789717	0.244070805936	0.317284048379	0.796915613943	17.5583192803	6.33601335484	11.3586304484	0.0433734304946	10.3212965905	0.666753469762	0	10.6905867629	12.4729143601	23.2876883627	0.00835260095026	8.19309484237	3.59430759913	0.0462609051015	0.351641926581	0.0249728199923	4.27591844964	6.43004983199	9.02713973071	2.40930267167	0.0737970721209	0.96074654243	17.5345952877	0	12.6926017449	18.7442813059	0	0	3.11588228921	0	46.920109393	13.5965334351	3.22824206232	0.123589377237	1.69375937695	2.19177129541	26.2378359388	7.34760393104	0.689181714989	0	0.0660819236719	3.56072999325	1.26183582758	28.5844793219	4.16410329615	0.0417359517928	0.0504261214388	5.06842649017	0.420355723977	0	0.831625962574	0.625315950171	0	56.5870371313	0	2.6372112935	6.64229813346	0.106233960528	8.30306119507	2.3734528351	5.95427502027	0.0253710870565	4.86851631274	5.06993636618	2.99590613687	12.7090141594	1.7379993909	5.0070954978	2.53311875683	0.895636845596	0.666719804593	10.7517377552	2.61595403473	0.670723463689	3.45179867449	6.66771669417	0	5.42952500629	10.1821750807	3.96121993907	2.86584416937	0.136896925496	37.7390249666	3.40888628909	0.0457710293831	13.5109483867	1.71926203986	11.991115733	0.0365171097868	20.6488124423	0.971336352357	4.90279134382	0.298042961867	0.0732365735494	6.24557675715	21.3104032921	8.18468236592	2.4645597016	10.8174833039	3.38711553807	1.3720944806	16.2261363495	0.0478854519361	2.98604109778	0	0	6.39940088985	0.479972754405	11.8960662494	16.3916222834	0	5.81542012681	6.48831757125	6.0889276887	20.3682814506	27.8461844936	8.07765391159	31.9014104149	0.275296099438	7.02636844983	1.54302673632	0	20.3277423945	0.461304467169	0.0775576480695	0.152765102792	59.9057876101	5.33247854752	4.47390529192	3.83539005268	3.17488571831	2.42224752736	0.00362551174397	93.4036406626	0.300547524572	0.0541143311959	4.59035175298	0.0981788580268	0.267066841783	0	43.9148427971	142.952987741	19.3338998292	2.12213474779	0	20.7500527988	10.5403215833	6.17823343346	13.4803813988	0	8.96826106975	0.755005547493	16.8878454413	0.521150817601	5.7904868315	0.610859466064	8.6718944037	0	6.22590902279	0	1.31215668851	4.96128944886	2.36048094164	31.4764752985	13.9496927295	11.3662658072	33.7482510786	0.375547544365	3.16497634428	4.80067603348	0.212228734456	1.68160561566	0	23.1700688391	0	0	0.0783639687785	0.0152316490733	1.00036682123	10.6271941325	0.0333617478732	4.35989327476	26.4082946822	29.4220978686	15.4547156996	2.25585397225	0.734762996969	3.6803362182	0.71508223366	0	1.9045546799	1.49065928103	3.07239708304	6.07405300074	6.41131111967	28.7389454147	3.20201527166	13.5678447367	10.9288956241	0.264723098868	25.2373703426	0.0484131814002	0.260922795569	0	1.56427310662	0.00796167755083	10.7621078784	0.449562517001	0.019924198092	24.1469340892	0.384537636134	14.8408840688	6.93209127593	5.01850264192	22.0367653057	5.21732273307	8.10438686542	27.4299375696	10.4147766361	12.3199870593	22.0208569402	15.1796786867	37.7640589397	0	17.0695182019	0	4.75036749863	2.84298698702	39.1763266458	3.7231328545	29.8027756369	9.05266823276	175.17597361	15.239198938	15.1316404883	4.49749971019	6.85283507781	0.0738590070075	5.26967951971	1.4214178019	0.119462727671	0.0599845890687	3.26260523611	6.12410056861	1.15929187895	9.29297845816	0	3.93600313309	9.30910632174	33.4844584262	19.0421454018	3.99662827991	5.2301131018	6.26324860139	0.434969624169	0.0862049023585	7.10694345799	35.8287379226	0.997311769863	1.26153676918	2.44074886568	0.012736323317	0.00289125791412	2.51677426909	0.430700064282	3.52287955831	42.9670585499	0.767566959573	8.60093520165	0.166642192343	3.69368494489	18.7943593423	9.07934717963	0	1.07964743818	1.14231619145	13.2951171535	0.0449301782288	0.0385230945172	3.03806144267	0.404456218331	0.246211777918	12.2353389954	2.54812891392	0	3.33036629781	6.56837535696	4.57367710668	10.4299549075	0.966065987345	150.671441971	0.798926067489	19.0491644491	47.3780104433	0	1.70505242888	20.6628714724	0.20255346923	1.67871666762	0.225451724282	13.2301418039	0.482544426813	35.3638593257	11.5455806501	0.0942301653822	0.366760101824	3.82991091416	0.152421588361	0.139182449498	3.83570211306	2.35880810837	3.47398658205	1.1343104588	0.0394669988239	0.00621834967596	14.3314558478	0.513485868209	0.428352718836	0.00667883387937	17.7057598664	1.05205137019	656.004289072	4.62297021519	0	0.114414873394	6.76287982801	28.1370936138	2.21452254722	0.167276684674	0.844306799451	8.30614144348	18.2076847751	0.119563675398	13.3331945106	6.00364090706	0.0617477094508	3.43821913016	0.0123539817758	0.287363294841	5.31429333699	8.9713677859	10.6437007323	1.4479894784	7.35893910156	6.2543609346	9.64480536168	0	54.7827701534	2.54875721891	3.59570770283	1.37796333455	7.89016379151	0.198055333195	0	0.168387193135	9.89073541194	2.21209666208	7.70299971909	1.51599707247	0.382162376796	0.0973996607408	0.543276430358	0.0623867108013	0.0206258105098	14.9310835141	0.741619021439	7.51421056915	4.90815062521	0.46903220508	1.07326439467	0.201836125165	17.7102064654	27.1200019096	6.25308676856	0	10.2936793407	0.241047079333	8.23636524863	10.4468816191	2.52836951585	20.5051059427	2.14416754371	15.496858963	5.05206964846	5.06807304059	0	0.975357650703	0.733305834748	10.6312443772	0.293890660541	11.0447253899	12.8838828973	20.7965413378	0.0418036500114	26.6732904908	1.64862770237	0.0106815667732	10.4562514385	0.0665655193251	1.64718912682	1.11477131119	0	0.00488382608149	0.061708107277	2.17323294424	5.78879468883	14.2026138762	3.08882931103	0.0192543520598	0.235744726069	11.7333032978	0.277714980949	3.97874422347	2.27466799062	0.285878538348	3.88010281499	291.231176911	3.27287481129	6.61784943328	0.0569860701648	1.57816489901	15.635914606	0.0167459065835	0.00816990021621	14.5453329793	24.2743510684	0.223444683851	6.2518789845	4.58276884354	1.98363925158	22.1651252359	24.4916129609	0.651164292361	1.41983590117	0	32.3650166654	12.3655600309	0.352488572927	0.333239322899	3.77731892408	1.93762407013	6.84201620008	16.6578112739	0.250365029576	0	6.70600761725	6.38271439562	1.59499128177	1.34378883891	1.25846068982	2.6063209602	46.8356359243	7.16835701818	9.43531138695	0.500960690188	7.32092382985	0.0869205741384	4.73475460484	4.1469001944	0	7.94753600536	2.59622751817	7.68409906416	0.145768949276	0.0286408041104	2.65781924723	1.65765753045	4.93490393443	3.65823922625	94.2668993764	0	1.25767532893	11.9597014116	0.722516094468	39.2485526576	0.331882469556	10.3367171662	0.629117511049	1.14058420011	7.09676610271	11.1069334007	12.0124143399	16.1108996658	1.12172677157	1.42512035606	26.3230190722	0.00926215641762	0.79398432533	8.18656026534	0	0.93442158736	13.1510600659	38.0918747615	2.222272952	8.60350391786	4.90894290134	2.00660841319	0	0.737309715096	0.112590433517	0.274886429328	7.88308263793	3.30510174165	0.624155553836	24.4860140123	45.5499204353	12.0599510701	4.51977652602	3.04372452343	1.28232526844	6.7481199378	84.2791229792	3.58815108932	7.76412336232	0	2.71931563456	0.799130239753	0.01916486353	2.72890207149	3.34217029099	0.00628660817954	0	6.47235781944	34.2910488251	0.00625775792347	0.687570571703	0	9.362928137	23.6434467165	7.20917307385	7.37232776133	13.8829424739	6.71266971687	10.726359002	15.6567092839	7.40519886499	0.278734911473	0	6.03165807208	0.0678030787478	0.00160079196447	20.7910773738	10.9727182404	4.39012394378	11.4314687681	24.3026941979	46.2589506086	4.34290668563	8.21469021373	0.783458521084	3.55201775233	0	1.90577266862	0.0331365480322	12.5714771156	2.9731622054	0	2.10330598965	0.0299117342526	0	3.41704771447	41.0652971244	8.23725370392	5.92387451273	7.29269075646	0.0137891654532	0.232920337025	0	0	0.378939984641	0.500169673843	0	1.12968313088	6.99971580046	0.402865551189	9.2497904034	15.314775644	0.638902618817	3.97907683404	11.4374705022	10.5553945179	10.1736655698	2.79355070916	0.336338665345	16.0814823462	1.31592416256	5.07216280179	9.33122335987	16.4356014969	0	29.742914341	23.3118285248	2.15835247262	0.321066134857	1.7641232282	0	0.484186938603	0.791577916164	1.26787852113	220.545996637	13.0147049563	0.24984398539	1.89028670551	0	4.69511180217	4.47184524574	0.285887032733	12.6034832501	0	0.0472229963024	0.0683552779381	123.743113386	0.023503830581	1.03323037265	0.15935438592	0.209448230457	0.0325403412021	10.9009406264	32.9293568093	0.0499295128809	11.637580154	8.10204433868	22.0859001399	6.27172769391	8.21127107971	8.27335484295	67.6030547451	5.99170849792	77.4591005458	7.27148658232	0	4.1871434294	0.0104166970745	4.74072095887	2.67447267141	2.10777028121	32.4972020069	2.69019610045	0	3.55932730863	0.128059380035	0.193865163946	9.8772388251	0.00809420547488	0.858807879627	0	1.08715941597	8.78247400715	1.17593969329	29.3018413265	2.34938899365	9.05439313461	28.4433471464	2.52350954977	0.936675242078	35.8360627895	1.32593948195	31.9716314521	0.276413804351	0.624059808278	2.90047441473	14.7094672791	11.2782596333	0	0.513911160649	1.91094620959	2.80281725747	1.61913536138	1.71243377008	14.9632811175	1.81722889912	0	56.5140521297	3.4947679437	2.72320211938	1.28480007296	26.6232239213	19.530705051	2.0958829983	4.36569311854	0.0705694146551	0.0420080688379	29.8857653314	1.14563698701	0	0.306912338456	8.98049368391	0.237866775304	11.8052098469	54.4289809412	27.3626540412	8.90422063802	0.0461366814036	8.70279955616	0.875268555357	24.9143248832	0	3.58642434402	19.5955892624	10.7103353838	12.3586790761	31.7867043691	2.29427641033	6.41814951808	0.769749020809	622.988839437	1.70176228767	0.118628079319	7.0330264554	0	4.81211956995	0.99724541869	9.9343012807	0	43.2593207313	3.08823209346	5.9813858853	85.5741738846	1.80435587126	1.05365647882	29.5842772056	0	5.7496654576	0.274929000321	11.733748705	0.678684581058	11.0512454588	2.81735650148	7.12340736531	1.45812670024	4.7823285761	0	0.112149478816	0.647987795229	0.0299848170239	0.155991051988	3.93434164596	1.19286609124	3.29891074574	3.07814161015	35.7073983355	0.0956287578183	1.48789746098	1.56303788431	5.36782114022	24.3932039233	0.853375835498	0	0	5.09645450426	5.95074957912	0.0587394877083	0.176694052727	0.0444946729866	0.713361439027	9.40154734545	2.95125446761	7.62031705286	6.72454266071	6.43584297211	4.84984647797	0.0611434169206	183.58209908	0.92533503822	0	13.3518732335	1.49987756163	3.81806670104	4.52521567454	0.0125502557741	0.0598651573334	6.45606505518	2.10453676594	0	7.44948615625	0.0285024886441	0.506455151945	6.92613994053	6.37066396875	0	80.8497483106	44.3064760915	1.25352189884	5.05110859275	4.24296790269	1.85183907403	411.877236812	0	1.03471026954	4.89030237191	0.585880972761	0	9.94997382452	19.3195450685	0	8.86882977902	0.504582828631	12.6942829242	0	159.43225451	25.8234529303	0.05776940321	0	4.33979010118	6.02846718563	0.0616369512276	0.149402610041	10.2250661013	28.6129969177	0	141.067279404	1.1292288612	36.6417919909	0	0.0099486393484	2.1645419751	6.32314780647	0.0263805880857	0.0975102165419	0.0717944117198	10.5441030299	3.67818063656	18.8878211836	256.144549806	0	2.21531041147	17.8481832321	0	3.31639991202	0.180919271548	20.9444610293	11.5606517769	10.0352087957	8.80932117022	4.57111099848	11.8861750823	0.175618059503	0	0	5.48722151537	0.0853022763162	4.45453293963	2.19335746656	0	0.0289369265763	2.18553874388	0	23.8957067704	9.71807365496	0.579863721291	0.446158210778	0	8.75348832942	33.9677244623	0.53836061615	0	3.0401532963	53.078713103	0	1.62237436174	0.0821328301968	1.18256466981	2.81792645461	0	1.18142535445	4.97413470614	0.0251556371225	1.11260381692	9.36351132998	0	2.82886873251	0.0315977933879	3.47079530763	0.0417477831483	30.3255687585	1.42467891103	0.659440806938	12.0281141237	26.5471065646	0	0.597138394002	33.3010984409	16.1121201999	0.149619449823	22.7108049795	12.9006851333	0	7.06790087387	6.21947516912	53.4283883845	3.43734265855	1.69654605067	22.7032079022	0	2.67884899688	0.0290715738658	9.63262528387	5.73158485975	5.64779643857	21.8916222667	6.46421687263	6.10785995903	0.189065201152	0.0381594673064	0.32988096297	15.4569912046	7.53394141179	0.0661628922463	4.17739186692	0.00671931957555	5.33542497021	4.10431817686	5.58697368882	0.0180097485898	13.6369330666	12.6263224331	1.78934886213	0	0.867567483984	0	0	3.63642678811	47.9915044082	0	9.32491310327	2.76048283829	0	0	0.012661238139	0.062026354349	5.65006003165	8.11409389391	0	2.53941672856	19.4967488083	8.22983466588	3.25028136462	0	4.76006512482	0.643539864451	0.275316374361	22.7021027013	0.161035978378	0	4.95678834872	0	0.013135550577	0.0268807825106	1.70028593519	4.62464118891	0	6.63035349833	7.45940910914	22.8139325765	0.10824415905	24.9624194504	25.3022883939	8.9464010852	4.06375704915	56.9825854051	49.0641648185	36.5253582202	6.07743131979	0	0.015348669068	0	0.00992565000271	2.62699853714	0.0276523071159	0.0366339022488	0	2.8256678246	0.0699202004075	20.8736996071	7.11241168116	1.192153623	2.32697870506	5.7258195373	0.126240265648	9.45403199466	0.0641093289354	2.27849815562	13.5606684736	23.0154275233	0.0241649791205	8.39242776459	0.306441054917	5.4015810433	9.86737111418	5.22167732705	0.457478156112	281.717011873	5.85290126082	33.7951687374	0.209528050667	0.330979617701	8.49579873477	31.4338223376	4.20253146682	3.78227483919	3.94913466242	6.5994731572	1.35101637782	5.70588029708	21.1504492012	3.12681587176	18.7350508817	140.212033869	1.09431494681	13.0176289595	2.31718810972	17.6344333456	93.2790418165	0.621538201927	5.92189228685	14.9021480933	3.36772642963	0.835847034552	3.75911003819	0.0918786104529	2.91308776008	0.0458638402486	3.39524710717	2.8607077925	17.9767307174	0	5.06932029726	0.751545275384	0.0350638778667	0.060998698774	1.96273514632	0.0113109283441	8.75147347973	0.124074038256	0	22.3424367849	1.56350985289	0.581126317338	9.92482499289	0.393885835733	0.00635991121773	0.206351000206	0	0	3.45502808473	1.57201338659	0.281660658274	0	0.0251679201485	204.556124631	0	8.0291972713	0	0.632671283562	0	0.353546409817	0.211188551149	4.80594768992	0.326522446379	0.0729739034413	0	0.0254881054216	65.4725332331	268.675251442	4.36007868247	0	1.93567987785	8.28882519741	9.28032549172	14.4521699736	0.995627416951	2.63205379408	0.0981788580268	5.32383525465	0.0280053792252	2.04123451647	3.73801046376	10.6695004755	0.223456215885	0	0.992435830853	3.30122602765	0.116123979888	4.90609768714	4.80238930447	1.61204191032	22.3066396936	0.640127710876	17.4793694013	0.0102636201641	0.135499212576	2.41378332419	4.31311389675	90.3230105311	1.22688796797	0	4.38039393797	40.9570893337	13.8339089177	1.17801558724	12.976873832	63.0139955929	0	2.28032555122	39.0642398787	23.7448783889	3.67300911499	0.906937854707	0.699452501882	3.51689119492	13.0674677233	0.275846562117	43.1771856412	18.2237907171	12.5262253903	3.55901758951	0.0208258183693	15.0820679095	2.15505296159	8.256569241	10.8932032197	709.350091005	8.49467424804	41.7994792712	3.48765708268	0.00673776476654	0.429275452698	2.36684128099	2.42621583151	64.8892686323	32.8528319856	0.0509327079684	8.65741678779	15.0461375034	0.555178066223	12.4569883968	2.15404138253	0.0193788632469	0	1.34601617634	0	0	0.0227265875062	41.4267946435	10.7253227024	317.494135879	21.6326403014	0.991436417434	4.15025532371	1.62622491855	5.0377524286	16.9690311848	8.95504139381	0.106191328131	4.94824634299	5.13080016061	0.302464526259	7.77446915212	0	6.59145852984	0.237217161899	0	2.03635959472	0.0844520488215	16.3580255242	0	0.0226467049491	9.10380021088	13.9507891727	7.77795363938	0.180577622749	0.00614056474435	100.469171901	27.5937846693	0.289472397629	24.0031212981	16.1781197127	3.15104964041	5.2535557866	12.3766259128	1.80929609792	3.7711369962	1.12634481585	6.35206088009	22.2427306658	0.752023021243	4.61518966921	4.2125611661	9.77248517469	0	0.0203871849952	15.5970196337	2.82943625533	0.0163087804031	0.18954941069	15.5244669006	0	5.54306324143	1.47578325539	7.99847995514	12.1733631498	8.51594877232	20.487692843	0.0521040186647	10.260702817	10.0001909532	0	0.947703123393	6.52918017535	0.076633809789	0	8.5965543042	5.21694874658	0	5.94616945244	4.01451275587	25.907527206	20.0784771899	16.1580105849	0.0123631888449	0	3.54925677732	0.0158645430791	0.0100299475509	3.8141122042	44.955839014	11.173404477	1.26866140383	2.0255248003	3.07802644472	0.61836327148	11.3565224482	62.0284643081	6.4670465108	12.7968268605	4.99190711919	11.1556309061	0.643562284876	0.85837830509	4.01272590877	0.195033338483	0.0626727988967	0.178534292561	8.65829299134	2.5991638062	0	23.7932277225	8.61357956213	13.2358751894	2.96229313012	0.195909921946	0.156168730476	9.5243461557	17.6786043811	27.5152727697	5.55043216073	0.0249395913701	33.8563921592	30.4691465076	20.4589900855	22.4931988461	49.0655266742	44.6371319633	1.20834623394	2.03752597988	0.0447429691528	5.78263556721	1.80438583889	20.9800284866	2.54833754232	77.0888054675	23.4056188724	6.13700532639	2.21643265585	0.17285010216	0.806273303348	20.2983384527	0.0137477896817	12.2208197951	7.54253199493	0	9.30528571955	0.0177860250048	3.55464082961	20.009685444	6.01330598855	6.8020778319	6.66028857835	0.33999934343	6.37967249368	8.79655276676	20.9101905573	9.56186265008	3.54227339291	2.34507464599	2.45105534566	9.65793066276	0	47.2559430498	9.61470107994	29.2875085714	25.5392368413	4.52892674337	0.00830549475734	41.2241125975	0.1439074667	0.580957196262	65.8612373226	5.67787296626	7.89843262071	0.651649682093	19.4931736914	0.385230945172	0.00622285409442	7.70255870663	0.428194396378	0.354554628101	1.4077324678	0	0.441988544672	13.9049919624	3.9788538955	0.381806670104	0.0133446991493	0.390484094425	23.6301290432	6.16013767554	1.47120661344	0.0301426318503	5.95687943861	0.103501808161	0.532885050234	2.1900548861	7.57378373802	58.1460434834	2.6212616411	43.0413811398	5.98978638768	13.5642437309	14.6887748831	6.90654243842	0	57.1009772328	14.0856251888	1.1577304053	0.458320777718	11.9422979038	6.5718120148	0.0624207090088	5.97080643673	0.167571351707	3.9358596006	37.2999695118	16.3225982344	12.3042878907	3.69232517977	47.5630964938	0.119925315179	0	2.69791766792	0.522333810945	6.04158323777	0.0876361618628	0	4.84837764861	0	0	17.2992630806	0	0	23.3529224124	0.20282570632	61.9480519454	0.04972879929	5.91180575592	6.75071922297	7.06281990904	1.35338303471	0	1.99096611235	0	27.9107012886	6.63744392294	0	7.994800274	9.75934275571	13.6076938713	0.0175390977488	0	13.3902162572	6.83187913981	8.15280185135	0.412051529873	7.33633711991	0.238997992878	18.6521444697	5.13143692779	9.20912626593	0.0645220499371	3.23860741146	4.24799266742	0.164152549249	0.265333417787	7.03513140366	3.96312215237	0.212418869499	3.73883940573	15.1087669635	12.1452244507	25.4522600097	90.6043772685	0	14.0718666334	5.99137816311	6.34142971932	1.17391042052	5.08135250318	1.38593145401	5.31302802905	30.3756905315	0.675221852655	4.77835755814	0	38.2633325582	0.440546157812	100.759166314	6.94551777575	31.9675378494	10.4924704555	9.74340757255	3.17494072181	17.679190563	0.843355445514	0	9.17648273401	4.10921061282	0.688849337986	2.52478522167	2.15253565957	42.4643980861	9.33364468372	4.87037483957	0	6.00968328639	34.254777689	33.1973461863	11.1379798549	0	0.731881418564	1.80408798808	0	0.0489844623084	0.686074584458	0.760303884582	9.24817071554	9.88414853031	0.313371043367	0.574471718426	189.91521939	2.10085009866	0.754669113676	2.17202247779	63.0770173002	32.188154008	9.58522743263	14.5881230856	3.94625406753	29.8885162025	2.37206616941	5.04004138852	38.1593608346	361.595913717	0.688235199329	0.504368124312	8.94126374941	0.358016877585	11.0586472708	0.00488243823663	2.09472646139	5.87379657346	4.48811200002	5.05538255425	1.15584528148	1.25655227151	0.768899137637	9.29227018917	2.44136812412	9.24697330791	3.55541446154	0.0602148369907	2.96836962885	0.319313370987	2.93810725885	6.61201213156	9.34616857649	1.67660129671	0.0332326888872	1.62532378443	31.2225080693	1.01115832412	6.46097468128	0.432268379688	0.167895441251	7.3694461344	0.0702344240566	3.90772132852	1.19396587558	0.0160422970632	0.0467427520726	3.65508173238	0.323693309806	3.00497433318	3.78209940603	11.5819460043	6.6282216554	0	0	0.240427235749	0.170393059385	5.30513943478	0	8.89745900868	0.421277737391	0.0737817069339	5.87136526677	8.01041524354	13.3564518076	14.1738282039	15.5073927421	9.64259803091	0.271575389542	5.32691115699	12.8479484336	11.490254486	0.481290311136	2.7111127227	7.64143021406	12.8192421389	0.0431570475557	17.5488808551	0.521640323168	8.99176992531	5.18729259607	0.360027244219	10.6961591803	6.58880929343	40.4236175124	4.03228389471	1.90662051767	0.0914956942713	10.0054475209	49.5905996735	16.0761488166	12.5534385172	0.00494995682935	51.1517259623	1.86695557351	0.00977320827912	25.3563736579	0	0	4.37490588262	0.0195575414396	1.28723174847	12.0060526878	5.26358802644	7.91163388051	7.70728539385	2.73611053402	6.6504468371	3.88972245263	0	0	4.28073163537	15.7096378545	14.9256931983	0.437721667514	5.47930732182	9.58279183429	0.320734373312	7.39129773471	70.2336838988	0	0.0264158362404	5.2123403175	2.90305911432	0.455520534353	0	2.95199120816	52.9596717531	0	8.7955145466	6.75786647584	61.9076758885	3.48620008728	9.03459501154	1.61462820731	8.46108917305	49.3360892415	5.36238010921	0.681964527909	1.61503756025	13.1955633327	0	0.80919358492	16.5883081025	22.2342297851	0.451613611882	0.26806514137	5.68450720221	1.21955924405	0.271115813084	2.55944884469	18.1751677225	5.11733692192	15.2116524431	0.45060939492	1.72120359331	15.9429011224	2.13438485306	163.365221723	3.25239539799	0.100580473412	0.0375137557963	5.75792180683	2.01606646495	9.10209977435	0.037781858504	2.14539226297	2.03028109411	32.7259779678	0.0203811389735	1.87936516934	0	9.07964427573	26.2262217248	1.33044939659	1.04558881725	0.687252006187	15.9168221505	15.4075333545	3.14715667526	0.0064470169436	0	0.173111336571	10.0124126776	1.33414493269	7.29106465466	0.890745528965	10.8581239112	8.55608540665	8.0358722837	0	2.93250665156	3.52911782439	0.317501737337	0.276813330943	33.6116388267	3.93249573074	26.2097865277	0.0382535308788	0.76366061106	143.977196461	0.527496057381	5.41249268443	19.2409169892	0.344135833959	1.30109966779	5.96722682632	0	4.01748360387	22.7129260832	29.4233962956	11.2818310724	5.18575095933	16.8172107315	5.15626961005	3.20615333244	8.32748229057	0	3.12427222762	9.14182963118	40.6160527265	7.17907647557	0.473681455014	0.0250944013944	16.1014523009	6.76231930286	1.60238969292	11.4007909922	8.37218399662	0.236983450409	3.26712786146	0.598607195901	0.0783883457908	10.842669694	8.58164655128	0	0.203873035805	1.45216895945	1.07896219401	3.34080836341	0.0190510218728	8.96654143284	7.29407537302	0.178542687459	5.5574139905	11.847572597	17.5028123894	14.4923824964	4.25746964761	0.104039014778	15.2301712507	0.0127647103675	0.799974457472	80.3595578427	0	5.44365220637	6.03689797135	5.05167139065	2.06250407704	0	1.95365648216	0.959289258637	1.36918678215	1.05124103169	2.53129601561	11.9101751481	21.712574763	118.506084447	0.546062171202	0.298241436647	0.280265892415	1.42458016358	0	2.78163471768	0.850449344441	7.75787432453	0.0136197385293	0.0896026083686	11.8654121384	102.605683491	0.0100299475509	1.46767587382	0.36025306776	2.35260331419	14.8594088936	0	0	0	0.202602941535	0.736118784103	8.18007507166	7.92626716292	0.0998525774197	2.29446476749	101.67759752	14.3192692536	0.211284853775	2.13597335356	0	0.0443833815707	0.00494853115054	0	0.0393095568481	0	2.82489071974	17.982566789	0.225714638616	0.0334266539974	65.6664747519	30.0523781896	5.19133118728	0	14.5513410619	0.0146848719271	3.25246968072	0.308854917249	17.9854717126	6.76002447448	6.22804935551	0.246728853396	2.8242359809	15.130135604	10.7013635641	0	3.82286326725	4.4625694134	3.10890269543	1.64631303289	4.07106161538	2.59177375055	0.0901905519931	6.74614710528	5.0515347878	30.7270227723	7.21973797441	0.762446588941	2.76143986268	10.5621944858	7.92405949358	11.0926283939	2.44978204159	0.478130839161	0.0487458865747	0.0141177486891	3.643222432	2.48323478798	9.3191372039	4.75838981979	54.4282580445	28.4992170819	14.2867810426	0.05159549596	0.0563690949957	3.82513850453	6.73414717472	10.175550892	0.00482349807824	3.53700442955	43.4862213303	0.0937588002984	3.32532565199	0.0420668419317	22.6693182307	6.81812259962	9.26196992448	14.0014500057	18.6499009415	1.43890638125	0	47.8789740865	0.176453063589	0	2.45145761048	21.4647455903	5.79270835317	3.41961428942	20.1412830952	31.3139872035	0.018534304374	0.485451613813	0.00278555449979	0	0.0316297867354	2.26583085009	0	0.242767246887	1.02867370848	2.79770888308	0.081983027323	3.04284206675	1.02131129588	0	0	3.97166708557	18.431702774	7.33868630891	7.77855168824	3.221493779	0.0139007282805	32.1473261922	4.21301773848	1.30025496995	17.3704605484	0.0854791052472	0.0291208477198	1.16578303272	3.39553398613	1.82666451716	0.358441588763	1.81669409699	0.660819236719	0.0278352371886	2.44889479636	0.312268991831	1.14028359771	0.0417224384524	10.3870593809	2.93868136156	3.20128709267	54.113348408	31.6108056571	26.4555342265	33.3707211839	9.69939241987	4.11651872346	0.347620478409	1.62309981708	10.7645910035	3.06150958351	8.74367103185	6.32644773138	1.86658716875	27.2667787095	1.1598191253	11.8584194576	1.45949149302	0	0.442470824862	0.00765655087107	28.2702853407	5.1804573157	31.9088762617	13.7994605315	45.4972821389	63.4779239986	0.157167818463	8.67790233325	0.0580984634803	40.1712707515	0.0529469958542	0.266255335123	2.17135246203	99.2878142087	0.408463049118	83.413816658	10.2952702823	18.7272534149	14.8956352245	30.1251133108	1.31591817143	4.16943780798	13.128194346	7.03179444201	8.03845866036	1.92366332573	2.01742169093	7.90231894059	1.43177501289	20.0967637052	0.0363241018069	41.2279730774	35.5524534313	5.46364090352	0	1.70000810169	12.357127068	0	0.0116483390879	15.9624224479	0.0219009562201	1.86900119638	0	16.6910149145	5.39588060571	0.0220555842807	0.248679660604	27.3319497914	29.2222932959	7.55901951081	0.0344084782804	3.53289565841	14.761736134	0.172146187717	0.0288761347138	2.88419801458	26.1349354466	29.1896305986	0.0431149313794	2.87130332007	5.72489392673	4.41818107054	10.6016104598	4.91520382411	4.01131366954	11.1410588265	3.87909474022	10.7565750331	6.82600767075	0	7.06480371026	7.65757136865	0	13.342315032	1.55935892493	13.4351447476	6.4364597084	197.081273086	0.0179783398898	8.5740337329	2.53332663762	0.0186753262551	32.6243986816	0.639761982129	0.760019865666	4.03084282663	0.00325650116654	0.0168609422519	1.81511405052	2.38604298657	0.286670024583	0.117680138046	0	0.0528655389375	66.2308910381	0.133041041021	2.31020004603	0.970527315102	2.3539041185	0.00152668385949	9.17281751521	0.0329459255123	6.97104011489	0	0	6.60580673817	0.388347255459	2.09104112857	31.4723569532	0.066321062117	0.00581825267683	19.4133427019	2.51017576728	2.33282972429	0	9.24205810861	0	10.9741398574	0.146848719271	0.653801687302	11.1647250097	89.9537140421	0.080587711795	310.5257623	4.58272275405	10.545073032	9.36132175238	0.165432051008	0.0105536241736	0.933669965414	22.371132087	15.92361193	0	88.3540363839	0	0.60242125766	3.42137205213	0.400229953687	0.298639462748	0	0.367121798177	0.427634128065	0	2.77523067681	2.92038617256	2.88525073438	14.6785587418	14.1122429898	0	4.28695208538	26.955333412	0.223356902011	8.35820858709	189.730074972	0.830509699429	0	9.32502252066	2.80495425123	17.6236204089	3.23798350984	13.3146360358	0	0.145091908414	5.35282970944	0.0216935608014	0.48832416296	2.62579752548	4.56318954815	0.105020172095	0.777216540224	5.69744644411	3.50339766755	6.10077759613	14.5269042608	58.4633133159	3.78017025736	22.029687483	0.440546157812	0.452276282438	32.2963888483	4.41902050415	2.04730445768	0.394399238379	3.81580427707	11.4708769293	0.0209912036099	2.41269321321	5.42266420709	0.242790471218	90.1623696584	4.22032408236	14.1038346771	4.26259625904	8.04605287214	0.0715887506445	0.135098791504	1.17961165241	18.082074153	0.0186146263864	1.8332766307	1.47690259209	0	6.17763306868	0	2.74863783784	137.262382841	0.655522513116	4.69658682572	0	0	0.0256437315742	16.7104383581	0.0337992789928	9.1132751771	0.357371043217	6.83798478518	20.5815574612	1.8758183292	13.8433668415	0.290856350865	3.81623109205	0	0	0.914772294925	0.343002362435	0.110393867816	0.771521945259	0.139506283307	92.9300652323	0	0	2.1432825142	0.0714028058377	0.584966444955	2.4264914088	29.3247946177	0.0906664915815	0.0828014465286	1.57415597732	6.33010750435	13.6345171403	0	0.42249098741	20.5914090438	2.3848515604	8.53443523448	0	0.255800994859	10.6786553045	25.0154350589	60.4751183843	5.92679967976	6.63903710556	5.78175188857	4.08184414292	1.49802681297	1.91505992496	1.51927013477	146.687982932	13.3758768637	0.863768698668	9.73441089505	2.84598223421	0.286886273455	0	0.0118901731174	0.038546665654	10.5684711374	1.77737587807	63.4485985543	27.531407747	0.499104669986	18.9535383267	1.61569694141	25.1609574725	14.3512811597	4.50657053238	0.878977110563	2.18469118346	1.47607181078	2.23882687109	0	1.15977667912	19.7655948887	0.0912186454184	23.6747272527	0.0167895441251	0	0	31.8982317964	3.88372128717	2.17246678122	8.6115790608	0.249456263589	0	0.604291044677	15.4883738178	0.356329940088	3.88554678527	1.5619363777	0.0197542973897	58.3300212135	4.1757890914	0.247542414792	13.7419030285	275.713508878	2.2310773163	7.36004975783	14.1666671214	1.65052626831	2.73315923436	7.37843336886	4.08999564281	3.82332348335	4.82550707315	12.9640719349	3.05480077364	7.46229758374	0	0.0371086396429	1.17668109002	8.25664346469	1.9059934885	0.0387140607361	12.4285241043	13.9923192219	4.01059936754	0.013679379104	0.0584397964445	0.107179252389	0	12.4925970156	0.071978634917	21.5987958013	14.3625166759	0.00312557761592	51.1777894104	3.02821650225	3.60880208341	11.1698501324	0	8.50220824401	0	3.26567038146	9.74185757892	1.21432198568	0	0.996440363254	0.00594714439415	0.0265964398679	0.0233486897851	3.80519887875	2.67608154371	0.277650868217	7.37914814336	0	3.63960911143	28.9316793096	15.7353491516	0	0.745749781235	0.0147584539625	0	0.0147656412467	2.12681968641	0.795532868899	9.43845846945	40.3617047853	14.8621512745	10.1252807821	41.5697946016	10.1451084881	1.01782892056	10.0613225543	11.9578722835	10.7905650044	0	208.287320233	9.736754329	1.35172890162	1.16415351515	3.35438822012	1.56991448632	9.20442736268	3.67724269681	23.3771360736	3.90303523745	0.0319355021463	0.181264658753	16.7235390493	5.07346363263	0.199893242797	0	0.160895118505	0.0911958606937	4.41306491283	17.8283292082	1.53127410095	19.9620073031	0.0481636854489	1.70201247311	0.576578824106	0.740978269162	0.118491725205	26.3353980808	0	4.7404716164	0	2.9872178601	16.5720866694	25.3579206303	5.7998428954	0.00413509028994	16.4623737079	0	1.67139860357	19.5017341157	4.75714400096	0.221132178278	0.00638947569903	2.65636012111	0.0304093808048	63.9378414425	0.105033688204	8.26434975508	3.89001290593	5.02214625722	9.96374578643	19.6644230231	20.5315512933	0	10.3015382382	9.09972563748	0.0218036803993	0.0169107284987	0	6.89512703576	20.4802591495	0.0278104567088	85.1991648242	7.60660565019	682.102122289	0.684328660453	0.217696785586	4.30553211913	0.00515026983054	9.28255166218	18.5085218926	1.2263538793	2.95825010537	0.0425648461655	2.36162335405	23.0508445382	5.99097033298	0.419056101334	59.5710038963	2.64075665993	105.483781003	3.323659911	0	0.351229950475	7.58410715973	6.51809394979	5.28817454179	0.308586503358	0.0200326080311	0	13.5636237713	0.108848392793	3.95395690356	0.149402610041	0	0.250447973101	11.8313549029	0.00547523905503	4.90529312966	16.9851500049	0	2.58864922331	28.6683320747	3.79606804071	0.0183560899089	4.08400752373	32.3644158729	49.7588783142	14.4802015246	1.27654346342	6.19137855993	0.5842087164	1.51623178327	0.561723133941	4.48733710481	0.0409078575112	3.44946038286	114.306888503	24.2992673616	0.13738574912	1.99561561531	4.37511713394	0.322342562655	29.9388065114	0.069721218019	0.00665168414816	0.0603912131975	39.0251633976	0.178020910211	6.02306934323	0.166053036832	0.702204418685	0.444804111702	0.0161630293083	3.33186573857	0.243039153454	1.93430364782	0	5.46476192017	0.185666585213	26.7051963407	4.49405514811	6.34931291621	5.03345371037	0.0083081722218	26.497724081	0.95040828211	77.7010293001	324.48174664	0.0329143681124	0.02126398534	15.8144774599	0.0236843444432	14.6151361532	30.9609884924	5.53177387898	36.2806258094	6.71614076347	3.18792098612	9.82539183158	0	16.3523777788	3.77102082717	16.1641511517	4.86621627529	0.0506573960335	46.8083580334	0.216571010353	4.81538376815	6.80603779823	350.878070615	6.8516942435	5.25958168001	3.06808931334	394.347644435	21.825056111	6.65398598096	11.0172577453	36.6336917091	0.0104192238658	15.9120019146	11.0919678067	7.6131416568	0.22853985954	31.66629673	0.0194872969618	4.85125233305	2.58884032571	0.0684266117674	0.38948668933	23.8216667742	7.87248578192	4.36722568711	0.0218114306539	0.51330829098	0.763434758978	1.20668234474	0.0591531460725	11.07820016	0	4.67389605903	1.49978725756	7.93685573708	11.6486827193	2.81528794669	0	9.71116965265	0.827549013368	2.31668300845	2.81483362521	0.173690739269	27.8601390201	5.13490274944	48.9584591929	6.56039551743	0.0320845941264	5.78630665249	7.40157911703	3.06964029636	5.927331435	5.68218927721	0.201784475473	1.40476039001	38.5217730563	0.0587681901211	0.917662749575	0.056828997204	0.0467836627765	4.33420440738	8.24471785946	219.816147523	0.0117733897816	15.275090818	0.184266902547	4.19839965181	30.4213809911	25.059598432	2.80794953333	11.557848044	3.52980684917	15.6573330016	1.24534597475	15.4176934894	15.252714075	51.7072924919	12.3296600888	18.8090022746	32.9238589136	0.0700705552801	11.1347060943	2.81241520389	4.47562263289	4.51783354567	3.89859414165	0.016270170601	6.19184081795	15.1027964806	2.42319416868	3.77486086268	10.7482960962	12.9748699979	1.12740339433	13.2120691802	3.10446479626	6.8242353776	356.169641414	14.9635433867	2.26282410316	5.81424983596	21.323182934	7.8727113173	11.6014239748	0	4.68162484123	23.693975877	7.61811302827	0.457732068821	18.1190436404	4.43110431041	1.32356608192	8.91927057812	24.6429606054	0.208785419601	3.915658296	39.3332802614	8.37588382541	22.8027383015	0.366476916725	15.040582711	9.80399979564	0.19563436211	25.5028030031	0	0.0887463850965	3.36966584429	17.7688350782	35.620442879	0.947933801638	0	0.675127271515	21.0667140296	1.63516823324	0.404265885993	25.4307612928	0.161900166774	0.00703286948616	1.92729859868	124.748189089	3.58043877349	3.90484094425	10.1391387522	0.628037081372	3.06410300881	7.73102687272	0.0940336990483	2.54455111092	0	10.3785379291	2.52371750202	17.171139717	4.88924885694	0.673501353552	0.40936108794	10.1823533738	3.85916286984	4.98498913638	4.25768090869	9.32290923154	0.0383853890855	1.50003309794	0.368546785749	3.67295541394	2.13266138416	0.0390780139985	2.22753216376	60.571640203	0	0.0745662212862	0.304465447287	0	4.19867055985	1.67697195699	11.7574128281	16.8156244525	2.06443601664	11.491893892	13.8005062734	4.13214314552	0.438815131652	12.1125857466	0.419649455106	0.47725833763	2.04216962442	16.9369252668	7.18907608711	0	2.55891704431	0.536608879331	52.144307833	13.2191692629	8.96768738661	490.871637971	1.17046297385	0.274900802475	17.6934350631	9.75866935795	0.0278239678618	2.03760271226	41.4693535862	0.0971987030382	23.7409571438	3.22818200138	0.0085735030712	5.98049963021	0.372005017807	8.31464960239	0.404790857925	11.4558742043	10.1016180048	8.15001897041	76.4532955809	18.4758974317	62.3380506194	10.0804726467	0.200657520055	2.7594553454	14.4366422928	0	18.4170306979	0.0179065139705	0.0423706538956	17.0806677836	2.9770777688	33.706931236	0.00273109206083	0.988513159585	0.00953986682659	0.0436073607987	1.99507031719	7.63613340208	5.01617371081	1.20729381851	0.883062412998	1.23859901909	3.47233625173	1.96442499178	3.23575979106	0.630341200644	3.50490677813	0.0664139936401	4.36184986266	0.0341124423984	19.1034562641	1.27123273456	0.792983084062	6.71133243316	0.170246731616	33.8873728583	1.74512194758	0.264327694687	0.119599344752	14.6018884495	0.744292045208	265.393026445	12.2321200165	4.79023043269	0.920611507385	2.16034057435	0	0.807737867305	7.19801870169	38.0657014521	0.0429149334818	1.58691158593	27.2424967153	2.80289512	0.138328068986	3.46590261913	0	2.88779171912	1.41225080817	8.18965626929	0.0799130239753	16.4915670943	0.0587394877083	0	0.630327577536	0.768899137637	6.97699068979	0	0	1.19150361052	0.943171153315	0	21.230035548	3.10739415006	22.6110858042	0.0627512788703	4.45597329644	0	65.8631004917	8.3579524175	0.178044561188	11.2560109576	24.1992093247	2.34061164761	7.63392259334	38.0863041452	28.3001010283	6.55689321459	3.70723147158	61.6439357886	0.276292498021	0.0288842255332	7.71952133336	10.7713287809	5.77424919553	0	2.8431304157	27.2809445715	4.80852462693	0.0168444119164	7.09188777701	1.84568844187	3.07105365084	0.249749553339	5.53198842656	0.00898603564576	0.172028036593	7.98221137462	6.9904476527	3.94636953331	1.74253075048	9.1990151801	5.79142941252	3.49370510744	0	8.41574414463	3.79209706357	1.01544327155	2.48893116472	9.48074111555	67.7511678033	0	4.53000695808	2.68990149989	2.34319960553	0.49666668747	8.09653392731	17.0034779903	2.58501358983	22.7588675678	0.0974733367323	13.6860085319	0.0904711831984	4.23177026346	5.02867321601	28.3684581238	5.09064370681	0.310151946198	21.4140502188	32.8389705308	3.06176335599	24.0701058091	26.1975842859	0.0827833121776	0.0267343882075	0.284744838314	62.0397476904	0.977190038908	0.014014111056	9.52306506403	7.81680588565	3.15597522657	3.26429021801	2.99929221076	67.8598650635	0.00322109114261	0.150482155942	2.98795920778	0.539892980831	0.0279458119501	3.74090129047	9.18587166831	0.17432325644	2.35462299552	6.2461620392	8.04049637402	15.6823687153	8.45683932847	7.18247575148	1.47312591579	0.928131465121	111.098066494	1.66546210471	193.977736821	0.0174230449027	9.85061208869	0.0160873596954	17.6271223144	3.43844873159	1.57424339553	0.870998015112	4.9647263434	0	116.292305766	11.1069412381	6.30260766316	1.66516328318	18.5738897462	1.23979699171	0.0445881491904	0.343128715101	4.39479887293	33.2079430409	21.8214682897	9.8084816975	4.76390595198	15.9729354602	2.83659896671	4.69931666424	3.40545690317	1.97390341583	0.0227265875062	2.11287643628	0	5.40351305069	5.74619675063	11.6160371775	2.24226543742	1.04329990785	0.0940846259524	0	4.37220634287	0.297726500875	4.00085426812	0.309950319709	0.14632760955	5.7140159457	8.84773201645	0	14.5029323861	7.35041244321	0.00520803278408	19.9532344559	3.45944185782	4.76544329094	13.3703415565	0.0214981233167	0.332209235017	3.34534946154	13.6871145975	14.4624036869	7.53335415347	0.0753235429842	7.31126769757	0.538701097487	0.0134755295331	0.67030060252	0.0216753155862	3.26782579989	6.59325680377	0.031599868913	16.9157735943	0	8.09064802914	2.12764846002	19.908757896	0.00346327356474	0.905482076302	0	0	23.3367128324	0.0933766312755	0	3.71376521004	0.227640071512	37.152601906	0.376394462152	3.73955711517	0.0185543198215	7.77383416835	5.58036448869	0.293383994103	1.71813001547	0	35.06926429	15.0110306615	0	0.281166805571	20.2362461693	16.5516939146	9.95443034742	8.7100752406	10.14169212	75.8851847266	0.666219297778	10.6957866799	0.0814279628184	1.99611556077	6.49481254314	2.02002534646	0.00389157421397	6.91135378855	1.35661037022	6.18500260493	4.77169080413	0.0707578815805	0	19.628075327	2.54238687864	0.00594714439415	0.900448718437	2.43068781258	189.936603355	7.16737183221	0	5.79312554319	0.212711072489	0	40.9812854915	0.026730922061	9.07971499611	6.01514946244	1.46538811259	8.29442076433	0.0616922806272	0	28.4758356503	0.0409566153866	11.4601782869	1.5491336205	5.45664976775	0.262309926026	0.0169663925161	0.00930731319322	2.11016570232	0.0047725833763	15.5778082729	6.28049349319	0.0448671131834	1.77144611298	3.30623231727	0.172676383464	0.494196524978	0.0478587748041	0.0337077077026	0	6.76709583207	0	1.14943802087	0.966197823384	0.366425832683	5.0474655427	11.3314514799	0.0395154097394	0.0412887958058	11.0611131173	0.0181524565818	4.74632781558	0.624291540217	0.0490894290134	5.96678552656	5.80336454179	0.181910913479	0.0235970855169	0.102984816112	0.0606042333499	5.23692859491	6.1378358092	0.0416768954632	26.6766855867	4.40959402709	0.405507569121	12.8864784941	0	0.558607894104	1.11761855375	4.09034706095	23.6482872121	0	5.34320084912	126.303173697	1.90903335052	5.2773970452	3.17726422718	3.33544979461	0.916276413036	0.230508780396	23.4555909995	3.42789044704	3.8049009538	0	0.859993057797	327.996929808	14.6575370232	1.79213730499	11.9667871199	0.618326758676	60.8175821894	0.0156620785366	145.264427873	10.3595029704	3.21546478254	0.0533667979302	7.14908386236	2.62895852641	3.08554083053	215.789380801	0.00880415073261	28.3470960676	0.735952042586	0.0934895413496	3.06982269713	0	0.0986834047579	1.027232989	3.19497300697	0.0445881491904	1.41172093998	1.82952610832	76.8796540772	0	132.113083602	4.279498491	3.63224890565	13.115430822	56.2981530692	4.07732360565	0.657120621588	5.36770855427	2.81062805824	0.0395426931063	0.0117118610461	0.94678522961	10.4578564488	3.62381135059	6.39497149381	14.8325236469	2.11573492985	4.5523102974	0.012423210524	0	12.2444706435	6.85677501703	15.7707347306	0.0403632736602	6.49932043142	0.00913413086373	2.93196248373	0.115698990941	29.6591646645	4.68732557618	16.6577769782	0.021146215575	19.5375426944	0.0356828663649	4.22560259584	5.11789571364	2.25710249593	1.76581535949	0.97528666914	2.08910429294	2.45540064675	16.0171239725	0.56521660322	26.4985435825	7.15065076934	0.406596302204	0.0403127643235	0.0102636201641	0.0118655387809	0.0611434169206	5.69473279728	3.37315935932	50.9881428149	1.62228813276	9.3059395157	27.4067110695	8.68347341384	0	3.31186129985	0	35.5816379013	1.18397654289	2.37073948163	4.07680156496	0.0807581675896	0.242233839039	0	0.650767225208	2.38716418968	9.76699753248	11.0498307979	9.94462922248	1.08933838142	17.8482075916	7.54950322237	0.185743785456	90.9783456928	27.880718379	20.790945934	15.6933309168	27.9751839277	24.8783713302	76.7844863434	0.0719685848423	6.29814681372	1.33845495882	13.2819445006	1.9720986473	0.630626128953	0.0278723293355	6.08740813277	0.69980014675	2.48646781951	0	22.2475809695	1.21321017419	3.05928518795	2.75645465606	1.18611785721	3.218996497	0.147877483317	5.48095782046	2.47631371973	6.39150411516	2.14295436336	0	14.5501841928	0.0689873525585	0	7.22392349144	173.477565994	3.36616315035	1.60094727666	18.8572172215	4.12006428458	3.07391008724	7.86485507279	150.097906803	7.64732290061	0.105234586493	3.94822806585	7.87556784368	11.787676815	0.0460131230709	0.510113642439	4.06000774291	2.52514412818	12.1061839022	0	0.166404844113	0.97114978177	0.0380960092122	0.0720994551183	0.035944142583	1.80031846723	0.0792096821884	0.136761528354	0.818157150223	11.1181968602	28.9366788965	8.56871650268	3.66450293686	4.33623289618	0	0.431986975318	2.11768841658	0.215173778028	6.65963772443	21.5954303596	6.98985928902	16.7990652101	3.44562881018	61.7205167095	0	29.2443973878	2.71263055146	5.76403716895	12.6288311705	1.56340594149	3.19335846216	0.2717074019	0.00951872584747	20.4582318658	5.89719457238	2.10543552592	0.816658144818	2.49801979609	1.49612445167	0.329720403469	3.24638474007	1.71486360859	4.81903311825	0.714293102199	3.6688513626	42.9218074845	4.13372607828	15.7309306611	5.4121877878	0.0795676141773	13.4191511369	0.615634131657	0.121754506057	3.12466400989	5.42103640508	2.60028163586	40.1755663589	0.0206754514497	12.4561951381	14.8638224594	16.5420684792	19.1807614008	0.777919913327	27.350164667	0.133818193138	13.1285373784	34.1136695857	17.9219701809	0	1.95242047212	8.27951330367	26.984457848	7.25641964246	3.62012545502	0	0.888085111781	5.10305751519	6.22125625952	1911.2118039	3.3924449771	0	17.0185984487	3.41290997068	0.138399425872	0.022096105288	13.929733025	68.9644075822	3.99743261525	2.57444937456	0	0	3.52638456972	0.735559445093	4.94759083718	12.2806669324	0.0447119192089	0.286886273455	0.185855410327	0.990604262227	3.96762591759	78.997369113	0.845728519541	2.53805297249	0	10.721953905	8.51274826957	986.057226269	0.0138894908284	28.7784463715	0.704732522385	0.0323159250558	8.16434088687	2.89313215415	68.3868649551	3.46751228761	3.08008553123	0.0126426049703	9.17742905207	104.939575862	17.0001510046	0	0.313423385906	4.00570091013	5.44511543058	10.9754189246	2.6353210206	8.74415606814	321.976838417	0	3.40762453068	0	0.0463107820881	3.87747166633	0.0507738306985	86.1016464048	4.09969637354	19.5423522192	0.0705597542287	0.166046654104	0.0491542478017	13.0001993709	0.0043398080714	10.3605830079	53.0741481346	6.68335990885	7.22353458594	0	7.19193757943	0	9.95372487151	1.59842817611	2.55857466847	8.84853703873	4.38233055651	11.6573500672	0.00478721096536	47.5784243146	10.597274594	19.8369327121	10.8225240033	4.14370604761	15.5432210631	0	0.0156739852407	4.54056522999	16.2152072022	0.0182391721387	150.099568781	3.83030711217	5.820034738	1.15643366426	5.76800790907	0.522429255239	3.71890708175	5.51027042088	0	0.47119616475	0.142788494174	0	0.897015670727	10.476649182	1.28327822363	4.19585435357	0.0807880036829	5.0733971167	2.61169519429	258.903328086	11.1632181795	1.18425324686	0	1.18543468316	84.9915949628	0.0278917210303	0.350807233521	37.7189575262	31.5242132891	9.76229054572	2.00341652923	14.676757292	0.0135339111104	1.99464381511	0.247637133321	0.010641870644	0.0582135048803	0.0110561777057	2.33207897718	0.00484526231097	0.0767707781711	5.2001240363	0.031238727554	7.06225221082	0.0242369437919	0.256437315742	0.00357125340983	0.376416020916	0	1.71873097035	0.00898603564576	3.66853288663	7.22290793623	10.0374964062	0.277714980949	1.20504461359	0.0979655995787	0.812765669826	5.97745799266	19.7125411012	4.08753829034	0.105903590511	0.0730083575978	4.77466520111	11.9827910793	0	0	3.29275033127	6.6048716675	41.287310281	17.7836865484	3.32685344126	0.549479958145	0.157187710246	0.0193265468557	5.33528438307	3.65110527009	0.17295291851	9.68407863188	1.16696396035	1.15610822192	18.367699665	9.55117000213	3.71263344221	0.0143416528837	82.9095061334	7.34518657492	25.4707866326	0.0728301740661	637.231255501	8.91202001323	0.794093704628	1.42793647398	4.04641112602	27.5997481208	0.763086710318	2.86484399326	9.0427895551	0.00499166186946	74.2148070584	0.28747949721	13.7746303514	3.27716624605	9.97637914781	1.7153311069	0.391268724219	0.350575463611	0.0683153087661	1.31275675397	7.78544965577	0	11.0932770321	3.65789908782	1.54645148796	4.02856847733	9.15157258062	0	0	3.28440941388	0.011136199733	0.330568545545	18.9087191212	6.17602758693	0.43023492824	295.814106352	0.895922582324	0.131758436769	0	9.27612563982	0.00339484294698	5.74902086159	0.00889301250242	0	19.9226578788	19.9235684994	3.58487345585	0.559726654913	5.27372245226	0	1.31397073968	0.274169683319	3.8521093664	4.56718105378	10.0844545122	1.51774080041	0	11.4825872161	11.9088807508	0.175842730794	16.7921916962	2.70139391866	3.06300913454	0.657657422189	0.0218870065665	8.22934466372	2.22738362386	6.0129100774	17.2794540847	9.05336591715	1.01039455601	16.946701015	50.4164282461	5.17803777799	6.35981682549	0.362860127325	19.1048806527	5.88766339229	2.87888937668	0.354598484501	57.2424558393	0.0971609810821	0.00849298079816	9.99673459766	34.8238541285	66.1912223628	21.6510428316	1.24991649311	0	4.30150981195	3.74962848605	0.989271241267	3.95453075619	25.8547056607	0.0581257915681	2.82835274715	7.08677738904	18.4345118178	3.06906797021	32.7699723155	2.25930172425	63.014595671	0	0.498852782678	0.216348041862	1.92586361935	8.50871430991	0.624954913248	8.32290942489	0	5.78995185913	0.239406462525	1.99031967979	3.31331044814	5.15272680341	25.1309853539	5.26973481321	1.41095942331	0.0778755814377	2.10219972257	0.0221622704349	7.07933200818	0.0868754966981	0.0271712706716	0.725357450944	4.59287828157	8.14404135773	4.82683288518	0.884545190075	11.788199077	2.62390045123	0.17612338977	4.86581851045	3.36257006168	47.7095115445	0.0326923199622	0	0.119869535963	0.0899544510716	0.0394066517309	0.733388830817	1.76766535952	0.0462692104704	12.8264974063	2.4719902176	2.15213681625	151.81371581	0.0962775781227	0.00451664041921	5.2621508387	17.7702167802	4.07242598337	0.144606754091	0.0341406858513	8.83525520819	0.461266955245	2.34650219798	18.3931128099	0.181417455049	2.26617836308	7.79921170652	0.0320247905959	6.82510249832	14.7279395759	0.00579959498892	0.217684485985	1.9356748975	5.59666920153	3.69038436344	4.56956083875	5.62959709227	8.71308214495	0.615171325611	24.7795285624	6.69888188632	0.529747652576	0	3.97616224003	8.78758636328	0.356345559884	31.8145261339	1.94514792776	78.3548639581	3.68731788971	7.01319956219	40.261090921	0.284940404824	1.33612540086	0.267244365607	3.07307807645	17.7663953874	4.63486551409	12.5352325981	0.667824387638	0.0220555842807	9.3823847411	3.66078838523	16.783268329	3.76160504256	0	5.24700361524	52.4166014243	4.71853572318	16.2263657478	5.88461376162	1.7617157157	2.53955291902	0.211706432403	3.90202562994	60.8688326403	1.41676688907	1.02221965622	12.6894281091	0	13.8258351053	4.9599862477	0.00268667711567	0.0644392417489	11.2593872586	20.2673227714	1.38955954682	2.14554241813	41.8455836479	0.0874366420086	4.19125106102	22.8923815251	0.00722206816086	0	7.29855411096	0.395078024947	5.43731564776	3.79772770783	0.051669383252	2.3625208271	4.28856986562	7.28807107921	7.10623627721	2.82480104032	0.229369821154	23.5664960667	6.71191642667	70.8558570867	0.0559179248043	8.81360510979	2.35821766829	0.0856210971164	0.54600087161	8.48732868021	0.335403214607	18.5822462668	22.2198761685	39.3093333793	5.23583639025	5.84282473341	10.1785888402	16.6944122564	1.93058949686	0.62432939643	0	0.957913531756	0	34.9351194748	31.4617676079	3.54445054883	1.75867988855	0.16220250323	4.34221413106	11.194668628	26.499971425	6.51784424577	1.3000953908	149.192888162	1.01729696665	1.06696014906	5.01449772444	0.0496569368633	17.9812054965	0.917470187731	1.00465481578	11.8382010644	4.91165902615	0.00382146355754	1.04700925655	0.284487157604	7.29287316809	0.780968188849	1.53567373064	65.8812286608	0.572992964645	4.38312808525	19.1054185099	2.20099810949	4.54791024764	2.1927845377	1.3963528272	0	0.194295801426	4.23825255116	9.51158601328	3.53395547972	0.137022206841	0.023503830581	7.18056098399	2.99148579638	10.3479848209	6.46828033519	37.6915880328	2.07281101062	9.72793983667	0.142401952597	8.23297150693	2.58199426906	0	0.529022948744	26.9914431452	91.9220890149	10.8623417391	3.85147478468	0	5.77539683568	0.375971486539	1.81573650853	2.88891683188	0.982689338901	0	9.97072966147	4.25736402032	14.0820867912	0.0112812213754	0.13528582799	2.66329573611	0.298564334469	10.739686661	16.5731998048	19.2165505862	0	6.8832360495	3.53927516559	0.551962479337	0.242957210918	0.169971642091	6.40402769371	2.40128680385	61.2920822437	0.0621197956783	59.2374607396	0.0043169095866	7.00483358515	6.67523026805	31.6334104021	8.0086883733	0	14.8082229601	8.9012117681	0.00793776860923	1.56324981226	82.9369825381	0	12.2104581485	0	8.34446251856	35.9184029568	8.77908217181	0.0849456402525	0	2.18423457633	0.205723011232	10.9391152193	0.0226815843626	9.94739872019	2.9438364751	14.2116927205	9.10099713169	0	0.0961639934031	7.36492516787	1.6226458039	36.5110994717	0.311700332658	0.261390331762	0	0.0351300569379	4.06782687178	7.30076267834	0.105922131056	36.264887959	0.827367174428	4.73846023072	2.95004835724	8.21318900989	17.7121333212	0.727003772073	0.444806758952	16.3244899108	8.51410555986	17.7635439768	0	16.3920618391	0	13.3884750559	0	0.677271167923	344.744243646	0.681630312885	0.320740719336	8.59065007734	0.363286197301	5.23977903814	1.15312895037	3.01226230748	7.41201774707	2.20454898498	0.0018830885746	0.0497859416952	0.509163271297	9.86638733434	0.855933543551	0.0885634028592	41.2327875403	1.25344004687	0	0.0043673869229	4.91344239071	8.82246972893	2.44001448532	11.0782955449	2.53141412937	26.1862443322	1.01511534859	4.82320299365	7.18207828201	2.53807660944	1.33561745119	7.01414997406	5.91805825966	21.5537737078	11.4301077351	0.686808903669	9.17518346158	10.7379715355	0.852855779362	0.0892866377749	9.82525658781	0.14720396262	0.399788257508	0	2.97330281423	10.7261847415	0.11794942898	1.4004902962	38.146672977	0	4.92461883667	0.00191734183179	19.4970793357	0.592746506794	2.1977852192	49.9402285975	1.67251594426	0.291208477198	0.00299848170239	4.56766489096	5.99582028859	5.00540684481	5.53212959077	0	1.93348574476	0	9.37744018027	31.9516170134	8.87532346497	1.4018593216	0	27.1998148176	5.14072698465	0.0145316888819	16.2463555879	9.90226189569	0.00237114272077	54.6630668198	0.548857774758	3.53775024148	0.00620039702443	0	3.517127199	6.0281057752	13.885382427	1.66548536318	17.0191699304	6.04552193538	4.77376470882	1.14976650951	5.3889686832	0.806132228852	0.0647333129847	0	1.72294270459	0	8.56712479187	9.86943829522	0.408920690675	0.0995055993515	3.95350661774	0.0179083803989	9.05734535317	0.663064738979	19.2356435938	15.7967642694	44.240705187	2.19678627945	2.97040900171	11.5430784744	7.79294685587	37.0992199262	3.40551050046	3.74067033502	9.61189806755	1.91938602596	11.9213793109	0	3.32728772552	2.45447145067	0.0541143311959	2.58976232739	0	1.62735675558	3388.56883131	0	1.02746134339	2.19780485101	3.68153371512	4.13444831978	26.5494808718	0	1.28898113694	0	0.0351499593999	8.48433424118	8.15617353001	6.09353738537	0	6.98195509471	8.79156044205	4.66715026709	3.58705099771	3.0840391646	1.96898260337	5.71051178204	0.101664497957	0.0737394856424	16.4969413726	1.63456338047	15.3898161312	2.3295801394	51.770690498	0.0200950879002	0	3.18969467564	5.62925886327	0	0.0261910063334	0.982135012371	0.433957730727	8.20409356248	11.6563973378	21.2645103766	18.8550105826	14.9348598252	0.0557317428558	5.42087413962	3.43312046033	51.6004489012	8.43791978232	14.3689069632	0.0677572400466	0.797933040892	0.29412056197	16.5027633007	1.70276333902	4.65917191226	1.21911575362	0.0156099032296	19.1739011959	7.84447924443	13.0385271287	25.6645671061	1.60425426211	0	1.80270118203	6.15501234808	4.31934512401	21.519966232	10.0354139773	0.0232389091362	0.180923807571	0.682313357126	0	5.48885639029	0	3.99618839306	16.733775969	5.37815991427	6.77110266513	0.404456218331	0.124420211785	5.11195489956	0.587819801037	11.4585769469	0.00924222708697	39.907402604	3.7383238671	0	4.3589667363	2.07797435499	0.00567226812634	3.2839225143	38.9714072624	2.61316011892	0.20185119656	4.19987337115	3.95442622608	0.192916946276	3.77503603567	0.527640695729	2.18140343188	0.454341966512	8.79794128278	16.8803424716	1.36254024438	40.296487333	35.5189944036	19.7609287898	1.01516276236	0.0412021586443	606.0908752	4.49624816203	0.0721352296571	0.0137817915679	91.4184794198	8.62230608868	14.5334970487	0	8.09342620467	5.05063248769	0.296476082641	2.26825010125	1.21361994436	3.622106324	0.0133291700192	1.95391550575	23.3606830838	68.8793809921	0	20.5106184465	4.27790941927	79.0660322288	0.137381710382	13.3208224203	0	6.82024185902	13.3037249327	7.90515574892	2.61333067973	5.62256367513	0	0.0106948647088	57.0198512573	0	2.27472736843	2.62240897098	0.81189973416	5.33749448855	26.5492037547	4.51847008313	0.0296229313012	0.0736762442311	0.125168265213	19.9156286089	10.3363436759	1.3021260944	0.0174695476916	10.09681456	13.8716603033	0	0	2.72621094785	0	1.63275075713	2.95352394246	0.269578795291	132.075639556	2.99655723605	18.4054855841	0.738901464003	3.4037987351	1.01731382495	0.455199517139	15.4207593524	5.60485104814	2.08246703088	0	0.0355720500097	0	0	1.33807854098	0.0105320597597	2.731596463	8.21285858255	67.0003165391	5.98374554827	15.003692837	16.438015955	0.165358678918	8.77915964017	0.0450361734068	3.40710016466	9.18004960875	0.782725147654	8.78425777387	3.66129839941	1.86249571179	0.0904395052436	4.36947675119	0.0730600998782	3.4706328918	0	0.237885775766	6.40015993531	0.0171128487596	0.506089220732	0.083935833381	0.0222052344487	20.3727161048	0.708495573626	0.160398590241	7.73051790811	0	6.68943086361	13.1471616968	3.99271470903	22.4816135723	3.94396802745	9.70468707037	1.68820930304	1.91424053339	0.470130615199	8.10472026495	5.04571689302	2.93780740084	0.0512364815746	3.85411938062	0.919438955763	36.4762628944	16.255361823	4.09492325057	2.12831420835	5.44161391982	0.697424383942	23.5499863735	4.49604116197	6.66457752716	0.00978433949583	0	0.343205751154	4.17127232997	34.626269265	0.47193857909	8.27007926782	2.54234035702	0.0446093733732	2.08722173549	1.55989889221	15.2418341312	0.643724002227	8.25003369956	18.415684826	0.366499746114	2.16529656332	0.00387752203897	0.706801844438	0.0051673083172	5.20342079987	1.55080618973	0.0095451667526	4.0896141657	0	20.4074243311	0.291710066603	7.3702040379	1.19078317904	7.70045556837	0.139772779731	12.6698581329	3.13970146665	0.006449436995	0.0783580122591	1.58512731791	21.5178154987	1.67858575321	10.0403015449	8.7190603924	0.155048393951	13.4763198867	0.635215178745	7.96985921097	8.3539754289	0.359943438995	0.0165459362044	1.70593178393	3.47901892272	0	2.73524124761	9.58500091307	7.08531816987	19.1154637672	0.0126055026814	0	3.47904975372	0.118491725205	2.24054213594	6.6407185265	22.8283009048	0	0.112541267389	0	3.20264413583	31.237574266	5.56149931547	0.371139196201	1.28487324134	0	0.0218702904209	6.43231084185	80.4893633427	0.796813920217	0	0.529989629	0.557023705406	11.4003739748	1.44540492778	0.00865556682856	7.32284929777	0.0969667733598	10.2336432117	3.17238216002	1.94857295139	0.0230621478586	0.729023057022	0.0405547279076	42.1280764513	1.06354833379	10.8488320865	3.43626003094	0.158545266119	16.7396437495	6.09812720388	0.954386080559	1.87475843024	0.0437183210043	4.2499746989	14.1723515983	1.49785693656	0	8.21443145585	219.967195884	0.34861884075	23.3748985377	0	31.7303401822	0.709742549308	3.4390446825	12.1262205308	0.0071203067363	0.018415112706	0.240182070131	20.8246840655	11.3522540975	30.6092088036	18.8305410698	0.00734871691817	3.44943208664	0.111770102489	1.04685270972	0.0854464047479	2.96027177691	0.0323311277805	4.67291204664	0.00484662909864	0.28429875373	36.54435271	0	0.832346818133	0	12.4600164153	0	0.143152648399	0.878474844729	14.2831004311	4.18568329274	0	0	0.020114692864	21.9867752152	8.44412888736	0.0901905519931	4.90001255461	20.2044906	4.31126160882	0	22.2149590425	98.3207349892	0	0.011981380861	14.9329224143	1.62685345859	27.9896452248	1.16223217383	9.13222373751	5.69713764471	0.977083523174	34.4383658799	0.0977251341895	9.10249631512	11.0064420692	0	2.31645324396	231.769518641	1.32163847344	0.300236924913	10.8094826997	0.647240759252	8.26069369577	0.0647536437991	0.216448112265	2.9154430246	0	6.32434897691	0	0.262596290574	0.345781524284	13.5155393888	6.56266203718	3.28483162279	7.81774498189	9.06145025073	0.0235252854697	3.55033493065	25.4434654658	7.36990337104	28.5889607258	4.56853318317	0.923072283349	0	0.936333213156	4.00208362939	0.316998157836	56.1795993508	2.40199097557	4.32946911688	0.670410769467	0.0148755845495	27.1431912347	0.426582729673	0.0137176049139	6.50065465576	2.0134085645	32.7258481405	0.0632828734979	12.5821179401	24.8967789682	0.0168996394964	7.42864826287	11.3228518566	23.7973715766	1.55870542183	2.53980120738	9.76428536045	9.76350194518	19.8376426266	21.3386486761	5.51866802965	26.9566797992	14.116063895	9.27902596253	0	0.0175902740258	6.4680575485	4.04307247348	2.79175069049	0.0909407191552	3.05795617432	2.6274927414	11.4246789688	0.0377974429362	1.16779986501	6.04761522381	1.01707485059	1.33625523857	1.36440163432	2.88356422131	36.5706004961	45.8651260323	1.14158734297	3.81936052236	11.494844039	1.63328408878	0	10.4097749875	0.776555939195	7.55302327586	1.62516506473	1.0902868271	0	0.0657727355985	3.4843650711	5.72710005156	1.76160233837	0.0941675643755	32.7337388575	0	4.80573101421	7.75689547712	3.13451425986	18.7071159391	8.49169031233	0	49.4224929877	10.5619453004	9.55222482951	5.66501186409	0	1.73816308149	0.148798788869	20.4850159012	1.61590953979	12.7149668592	20.6818818277	0	4.72604926966	2.73696358729	0	0.290715738658	0.332390275472	3.24357509247	3.61243351415	0.336779983752	19.3322650767	2.39574859048	20.2275552128	2.0655784413	8.61383150323	0.0607491893988	0.188261074359	4.65062518958	28.1822364198	13.3073593068	0.731630734296	0.126565746996	5.33451658029	3.10754589431	0.105454672466	5.14988696559	18.3896011343	14.6174797963	0.705768955117	0	18.5662782612	20.4601261585	9.60744264841	0.0156549431933	7.53215926424	5.84792288319	6.42954422977	0.0139799024855	0.0148210482249	0.279776108928	3.069185451	27.390998784	0	0.114472623684	3.54804783958	4.26678604708	0.950086300167	0	0.206429669141	2.39298517635	0.402686722375	7.49289995023	0.144229172337	0.224592158885	2.46453075989	18.0810120448	0.0446267536485	7.28483428673	1.16879592889	3.2885267238	1.85506544586	0.0709745478268	0.0132503600165	13.31723265	20.4290626005	9.10965238138	9.63018135907	0.17578227881	20.5833771544	6.36363260237	4.08263534294	6.47753121472	0.324275776434	3.34432441941	5.93155706265	5.33503850201	8.89435476404	19.504654333	0.400628466413	3.55404417388	7.67640064438	2.26850026865	0.799838845596	1.33904754224	2.15887619424	0	1.58606338317	0.130780591092	0	7.82620888226	4.10462350418	2.51526813951	4.23838858006	4.69359545602	0.0131808977021	0.543501425164	0.0220461507545	0.0228171316795	2.80833563469	4.56423709693	0.256549936434	0	53.1443503415	3.5461404389	1.38363871457	15.6190148189	12.8514886459	5.72443875972	0.0480427826765	15.7751944149	16.0132588605	11.8317228274	0	0.035618139735	0	0.164257171651	2.63927652773	0.00451782807118	0.00927715991074	0.0585859291476	35.5643053058	20.3046194245	0.933694841931	0	3.94769242237	5.2828438578	14.7457213643	0.125228135238	0.00532588349494	1.41070318853	0.0125228135238	1.64904826387	0	0.0585892588395	2.50122328782	0	0.393587022416	0	0.0432342731623	18.174549302	0.262435133628	1.79001240332	9.93033463845	4.25980432919	14.5177700167	0.283013866652	2.12952785391	0.0464307176796	23.0649753768	5.23112570069	8.5405273049	0	39.0593575946	5.65811163359	81.4709722468	0.77740212406	0.376869894873	0.610946086778	2.49729892135	0.227894984751	0.747903942333	20.5025310393	2.85898781119	0.0037180913557	3.18139351204	0.193982421101	12.2249477691	22.1432275623	65.9272681463	0.0105342122346	6.17794429763	1.89012671219	8.28614798008	4.96119764653	4.33851273656	17.8477708693	0.120186306072	25.5179611937	0.0543712030212	5.9944415429	1.33090115547	0	0.0963575936199	2.03898562077	28.8310265001	2.53231358186	16.8173666627	2.99226986407	0.0428461350491	0.0830301008511	0.946935676395	3.87659456726	0.00911958606937	3.46260594574	5.27312956351	1.49233347265	12.0428433078	8.65053652688	2.08346045752	16.4074207334	0.114630178091	0	11.0153083846	10.8230887488	4.44201978235	1.62770211992	0.119821074457	51.4829198069	20.777174122	3.69148948976	3.24768478534	0.246284848634	1.91877807223	0.494979838003	0.00662858802264	0.00975102165419	0.124637650741	0.152384036849	1.32308552286	3.67617908715	2.88473908517	10.1006701599	14.8094708404	6.52777081562	0.932499329969	7.94130856297	0.117680138046	2.60836415461	0.517835974654	4.42270715726	70.3501120321	6.33568174171	0	1.34578132958	8.0885691881	0.00394337850693	0.235981935564	4.44578275189	11.7978684039	6.81868831204	8.82311060098	151.676370917	9.60032255488	2.8874461317	1.55275526747	25.8105772558	2.43770697631	2.35433759838	25.6800224623	12.1460505108	14.9846475411	0.0364938406004	6.85394882036	50.7001759029	18.5346745609	0	0	0.805854035182	0.038197643741	8.71894689349	2.90740021179	3.78846630475	0.0446035829561	0.0112332789504	0	4.94841238104	0.0182974442542	11.334007826	0.737315080565	0.112437403479	42.3600227334	0.0211397110485	1.70459769394	0.102513724073	84.3496079844	0.44461774892	0.0565918977427	0	9.48011450213	0.0932077766077	10.0899100271	0.0126799263134	0	0	29.0153589347	23.6582394104	0.628740632994	6.49132722886	0.0449654544744	0.507733699255	0.0295719451888	0.15619363777	0.321534679249	14.8131645379	11.9838874665	44.8468307898	16.4948718624	0.300512732389	0.290994037966	47.328282488	0.425058206952	0	11.3351362073	31.573410858	1.02040980516	5.70079878841	7.38045052917	0.00382316425338	0.0268709730289	4.11902319451	19.213390619	1.26245661629	0	0	0.00925716603162	0.621217604474	1.04339879482	7.59146629419	6.53524990967	6.74945666036	0.392674634742	0.971288167645	6.10786149418	15.8878215919	0.262823161384	88.5362916134	21.318837743	0.0982779618539	0.117358607614	0	570.595237105	12.26481242	6.33746808443	0	0	12.0977447051	10.6217837194	9.04610780003	83.3336559709	0	32.8745009241	8.27001190395	5.85469114132	0.0083081722218	0	8.43786690111	0.0159751744813	10.6010245535	0.244221323751	9.12710641237	0.00923725814768	0.0971871523901	2.67158653734	1.25557586632	0	15.0903848157	0.868302265882	19.5381279791	5.9616825478	6.11126856459	0.0818157150223	12.1493698464	0.0134544245534	8.42100945215	16.1098765884	0	0.153668319237	5.1968357933	6.05951412243	0.162087737308	0	11.0773155397	22.9058627228	14.521380353	0.01128492621	5.51086188139	0.0245097006486	4.85897910591	4.17601045426	0.389046376846	0	0.018887468107	0	0.0647223709101	0.00672984729913	3.00160184087	0.00561847617877	21.9502438106	0.158211883201	0.133967252668	0	0.0811911675794	0.573105933262	6.06398828989	0	19.1778360022	1.05944196957	12.7701412879	6.48423128576	29.7613960634	7.43098410977	5.82886645488	5.74702733079	13.4578067316	0.0555130861218	1.83157547949	0.0137230831906	23.177731442	6.0114962031	2.67256319922	0	22.0855826672	0.72735481204	44.2712494151	2.73950684494	41.53202721	10.2357997682	0	0.582625287832	0.062026354349	0.187939415948	0	0.207170017942	4.68701108491	23.9969798251	1.53709444724	0.272424218669	0	0	0.256046471399	0.337550101271	3.10074684664	2.77834069228	27.5978904385	1.28016233344	3.23672450483	2.12657334639	19.2785776296	5.00200726561	0.0739935407179	8.50584424797	10.5573159969	0.0834043696829	15.5799011363	12.4253027413	0	0.516942838352	3.98105163552	9.76422614102	9.86587329664	21.0320998219	46.7861891606	0.519473211496	5.85956031348	24.9167068051	9.01996575511	5.93393075802	2.50297709494	0.172181962896	16.9537332652	83.9412882071	7.57935251032	0.0480027728371	307.240810339	22.6126807544	13.2906071849	0.0415007250113	7.13336706655	18.0582056536	0.943246058401	6.44450892461	0.428695208538	3.57031794616	248.220004338	0.18350398098	3.41749120054	0.166025815962	6.53725911578	10.1225890014	41.5058848718	15.1379922872	0.429021763672	19.8064139212	0.577044612575	0.0331898908333	0.375547544365	2.87710707482	0.0057986163195	13.649508042	0	6.44528382158	57.7099954546	0.108437378255	0	16.6317299477	4.58978955954	5.85904880161	0.0344446112886	12.252589698	0.387146623532	10.9834795509	1.32257613819	0	14.5974289279	10.5012106545	0.530335184076	62.4582346231	0.454131281622	0.0698224099174	1.25606431427	0.024864399645	0	1.04311454529	0.200239101437	5.36136901677	0.637218549693	2.98976509698	0	5.26815765332	8.15131421117	2.85795715464	0.0103532992797	39.8631337655	2.87698941578	1.55589295735	0.541256458734	37.6135483163	3.04298531999	3.56345964014	2.37310775617	0	0.40205850596	4.20819073637	4.03707507697	5.87524373308	0.72243126793	35.4772655504	16.3433149002	26.6471852713	0.303091360533	2.64122471322	0.053548130491	4.17606708197	0	8.25409738507	3.23628410905	9.84106381377	0.106180302231	16.846382023	2.5876329422	6.66618574131	6.4420119686	11.0686895077	1.87325261115	0	10.541887981	0.0255104679357	0.0945586139498	0	145.739121929	9.07942516476	0.00566478739027	4.37240963558	0.1871329526	2.6023389393	32.1341441972	0	8.18117558781	0	3.7009831298	0.103447280227	55.4815711139	14.5018505163	16.7210536178	4.18409623602	98.4917800063	1.2163523783	19.3781853373	2.2029906983	50.1883213986	6.86143697718	0	0.108399370061	0	39.3341880848	25.3213214107	0.0808912436661	1.27231550259	15.0802169025	0.536131811396	7.20734725513	0	0.00808531771985	3.28666450109	0.211741375146	3.08468282677	0.00705307888123	1.19354219931	13.3277391453	16.6625879931	6.8581631985	1.19869535963	6.49795633673	0.0368697428212	14.7686373162	34.5270671264	22.2403283282	11.2784178243	2.14049568112	0.238900030528	0.0310772871015	8.78352076366	0	1.33210448713	0.754970579367	83.811789747	23.4449204055	2.2833710499	14.5050085315	0.155957338772	13.7278683635	1.47651798204	24.6011582195	1.41428286873	0.973523563889	0	174.544339006	0.913308466372	80.25483174	4.66358307294	8.52158486336	0.0480670504794	12.6748403815	2.97160460414	12.0696086232	0.14775539273	0.187724923646	0	3.79983681801	0	0.113817706535	19.6729605667	0.0215484533713	0	0.0354436310566	0.115310739293	2.65567404512	0.378746095594	10.1123607066	4.13649749762	0.199361077744	0.0172537659718	3.0392913631	10.0201325573	8.17676308872	6.98612345934	3.59045118617	80.7585057519	5.70134630656	0.126716747345	0.808673769135	0.0179532916977	2.18671092878	0	21.0999928954	7.29501793417	0.75742522562	0.781374562139	4.49894089829	19.4644885565	0	0.043774013133	16.5629070557	8.02493633871	74.9884547177	3.75231033059	0.133188373292	0.129611497848	7.37611686246	5.52175735659	0.199725916173	0	7.1419078127	4.51481542136	9.14622665516	15.6977639298	2.78714794398	0	0.566651467454	0	0.0249124700165	1.8931578133	30.3279970235	0.774469147056	0.0248763998379	0	20.557562893	5.04308993195	0	9.79793750779	76.3185305825	3.63859181185	0	24.104399941	10.3805313236	7.66342876175	11.0059789251	2.09701256447	0.120429673981	9.87417483485	0.116574583513	0.0044315966352	2.17019359906	3.78770911773	11.3760995076	0.865301414324	5.50964515897	33.5705545576	5.36817280772	30.9341564199	1.69781047521	0.0741233113356	0	0.0195464165582	1.56273226885	5.5586559324	0.00938612409434	11.6367371566	12.9753280886	9.02099455192	2.33993911481	2.07934616313	6.33409397263	5.04414683718	3.05762746166	0.0121251236095	23.4092951528	9.43133280959	23.7353521893	5.96645795442	128.128187285	9.26246464246	77.6040389573	0.615541429635	8.92410657831	11.069181259	7.04751478567	2.22127891768	18.7199947125	6.70160660484	71.333233873	3.51652549719	11.7378717255	81.8460931604	2.41406862844	2.05280992085	0.0114771544119	35.7836744627	14.3453373161	0.239276928863	0	0.456140712071	6.18891395492	5.92154367671	31.2131564002	0.999797352455	0	0.259864898576	27.9770368829	0.108461579169	0.24613660334	0	0.0756552186468	2.87081200728	0.00638472692482	0.0089272057335	4.88531911413	5.68443397668	6.77088209663	0	0.0038618341548	2.04474786238	2.39923170687	0.0851431484084	0.0215729329296	40.4064134741	0.046435946364	45.8264909371	3.15529870135	0.028414498602	4.19412628122	0.0100022122862	20.0740908955	0	20.8115346459	1.94633630105	0	22.2801620548	0.28243233131	0.017025235496	8.63181932691	0.0143536342144	2.10362527525	7.468731363	0.804839345282	26.9952850174	0	8.99601342749	0	0	0.115392259788	0.032235084718	0.33868917779	0.821103051582	10.841499457	7.73253852689	12.3714208065	6.46269088387	45.7856409998	0.129290720228	4.17795782232	0.796713515237	0.098623777323	43.7427827176	8.36383423372	2.70072598766	0.0159529249347	4.26511700683	89.8184376339	1.53527318558	42.1431916923	0.256830473757	19.077918581	28.1749201072	6.46067187884	0.733244735071	3.41597963238	2.81344606945	1.4118601335	3.83813954756	0.0246857760843	7.51998292985	5.39600684057	0.244670413595	42.6300911362	0.018415112706	1.20834710365	9.4551018767	0	4.88002333298	18.982871363	1.63045237614	4.01539145171	7.59717353779	2.03727770094	27.5613156479	2.74965121802	0	0.0125870330804	1.86753262551	0.423554108555	1.87389776738	0	41.7492492057	4.80249548252	54.2912682692	11.3111538369	8.81311711122	3.14380317746	0.846821800973	10.0651194848	3.95937468519	4.39571989521	0.667158754293	0.0809007658843	18.5475691212	0.938592452022	0.301049064037	0.0250560627256	2.044613975	5.75800008267	0.0443633718491	4.74604826121	4.76990214969	2.78615678184	16.2395957838	21.6029183418	12.6120703309	8.23584225187	0.299557732259	2.16389170714	0.398932562958	166.675364664	17.2031995601	3.52973523275	37.3077367675	1.77457192578	0.0201186184481	1.52388694939	0	0.485878022435	0.415283967733	35.0113221688	0.10211768294	50.3731261046	0	0.200543998947	4.4528685793	75.8140827709	0.0070099143838	0.272326083143	0.843300604541	0.0662858802264	35.4726922896	0	5.12899777679	0	4.52067730937	0.578813136871	0	0.446018780891	0.0274388610402	12.0854435958	15.9116888397	9.0250919084	51.9225934364	0.0324350326545	3.50877323474	0.123088525034	1.75257589152	2.77742822049	0.0520120085409	14.244777413	4.92101873039	10.9913661305	42.0928916064	0.753356375472	0.024703522868	0	10.0499185543	5.93678507484	6.74610874768	17.984921518	1.18041837982	0.0578494954703	0	11.0917254163	0.260829391216	5.86405901182	4.70510553309	816.152471329	0.248722734653	0	0.159558879594	0.59184019322	0.124363531186	20.2781029555	16.1261389842	0.0621947516912	0	15.0098178034	0.0486221511967	0.013405871573	0.0426864600116	0.299857921399	15.3662075368	7.72166237263	0	0.0309077956011	1.62976904324	12.3394359762	2.48724674647	0	9.36070353006	0	7.48916067263	0.362778070605	4.52053273851	0.00941957245323	6.88188316823	3.1100584596	9.82043193489	0.021992064198	0.0419567769345	10.6568608657	7.10543595212	0.0784932494376	59.4364295862	6.77288759953	0.549545731805	65.3441058188	0.244052559015	0.723323542867	0.0132265590105	2.30521817077	0.97749767787	52.2237218642	9.58946318514	2.96439457951	14.3700129845	0.658839550569	5.94312439984	0.480676481499	0	9.49876773992	0.664326237975	1.65181191623	0	6.41636364248	3.98288467216	0	2.86143358082	18.1055356113	237.801598626	0	0.297781502076	0	6.73986605866	0.189280927105	2.03132756081	6.37382109285	11.9621393339	13.8097467051	0.119812631831	0.0697259734136	0.134097952427	1.94022033603	2.91937466075	0	10.7036478439	2.8517658693	3.9211880164	0.564324460957	5.40339439647	0.106000510611	3.13223600474	4.5675777429	0.0938548318453	10.596849796	2.2198733105	31.2018533321	0.686229961564	0	0.0970694923994	0.654495014337	7.24270264132	0.850003409822	3.41377761338	0	1.80753497102	11.42993273	8.74826291294	5.67789816108	1.14651505812	7.82786649395	0.482759874663	3.48085460956	0.165375181963	8.70827267009	30.8847635547	0	6.18143115147	19.7253382829	0	0.044918431777	1.35805780773	7.72780619128	1.04589025998	10.1886556671	1.9236328714	0	5.31555714768	25.7049852537	0.0252295156456	1.34005793305	4.973255501	75.2687426064	5.0063640394	7.2616033165	6.70192559225	151.473374158	22.2978351688	0	1.86497873474	6.4225224918	19.4337997566	20.9185837073	0	0.0400927844213	0.168581849433	150.816903584	3.47544344125	4.7869619589	0.0240578298549	0.00673935049607	0.42133629628	78.4674123686	24.0674157063	0	17.7701617934	0.489708555134	64.8650228879	0.0805474129017	0.11095314618	0.137650620322	4.81764204143	0	48.3659950372	6.04124927343	1.21783162016	6.07806440013	0.0100475439501	28.2325273331	66.1267001746	0.290115762462	1.51460497231	0	29.8255470218	0.495901241444	0.061334404836	2.33390493313	3.82981181867	1.5626327381	0	17.9283132049	7.66455573484	0.0463211866673	0.227566889466	1.60816969448	2.85886615213	4.08200933353	13.7882126094	7.30034355047	2.79905565583	68.216878129	2.55323945116	0	0.451226064668	9.07890052836	0.108749153942	13.9242436351	3.29738861991	32.3567150224	8.66771445481	5.45288869478	18.8411124412	18.9801829374	20.1258490997	5.1957472307	4.49725873021	0.0707049389082	4.35558957154	26.7434391099	0.584591955471	0.157833465988	0.0529810103704	0.357249102191	0.369490325907	138.403846282	0.0415676616646	15.3737876529	8.5662385168	0.0782858614481	18.676405169	1.69989679898	0.148114656506	12.4214508924	0.170704530569	0.032235084718	10.6692068658	0.196357716054	119.49769577	1.8311087882	1.87838063084	0.398599520263	0.459420970408	0.502666335461	6.84912646106	10.9572203466	2.2708199144	0.0421110297909	1.82822691576	4.80556415424	1.07816316524	19.7134933362	1.08341627811	0.375765987562	114.452570987	0.0269118597187	0.00789581808579	0	14.4902531425	0.03665344033	72.4433669646	2.595149581	6.80277188804	11.780588708	1.84607025118	2.68270823172	253.576460794	5.51008823029	0	10.9654797615	0.0592218375161	0.674868284531	0.659106382295	0.404265885993	0.128232136128	2.61095138678	53.2250090688	0.720210805774	0.582618482754	3.095279993	2.22640523386	11.8917272898	0.922988175279	14.4429459094	4.82031991332	9.37916385256	0.0356705193523	5.90929471107	15.8750295705	20.0735117367	0.837134099441	4.73166281054	10.329920395	0.113783444733	56.659242101	11.5857495711	8.53587598586	4.97413470614	593.199331433	0.00445226746688	0.0267621497737	0	0.053468776415	2.53240645165	13.3536634048	0	0.807548953786	3.72889158945	1.83718800937	0.20762900489	42.9491301708	2.38120364617	9.7918489157	7.30688954534	28.9326784155	76.3140256142	23.1934881513	15.4653151205	0	0.0821285858255	0.00754890164969	10.7620833787	42.5640929653	0.0937040133095	0.144474063396	0	2.19992313684	2.79292946031	3.26444702939	0.00821875156885	7.86311088459	3.81615316525	0	2.01827221378	13.5866309734	0	6.03364908545	4.2416850526	0.742691876691	0.292240399513	9.53238661302	3.90399246104	3.62075721381	8.73583644663	15.3829855486	16.1346904971	68.3210566465	0.226886485162	0.656809411253	879.35530506	0	16.2023559643	0.510990382487	8.87713156181	0	23.8311957835	2.71594435435	2420.43676654	4.14049869845	4.90669384381	0.024864399645	7.0306979261	11.5539257259	28.4684766091	0.0687252006187	2.49854129335	12.9074670926	3.93061742012	2.0900763101	8.98009288085	1.03219751951	0.538551855088	10.1066471498	0.268877936693	5.7059779755	0.359381009865	1.37969175218	1.72166942398	0.698277439442	16.9379134264	0.00937076637834	5.33295973902	0	2.15069451348	0.0768984022269	0.327535427713	18.2220740469	0.140170301557	0.175438735412	3.81863167096	0.859559007164	11.4815762984	12.6200918747	1.39342153481	0.146848719271	58.1516101291	0.0131456007304	5.97405273162	3.30275162357	0.139171061636	162.924011885	15.4539752538	14.3643660596	0.412351203712	0	22.2100561881	1.65986968865	11.5348268523	8.22954854321	1.76424939807	0	0.32593252326	0.0373912952224	0	0	9.38751660074	0	12.0871021954	0	0.00836073000228	17.2636965682	28.7034105351	0.25679385007	4.74031139802	0.00433652199765	0.882565266304	22.3163253467	0.00331621311613	0.0605584597597	3.3613292993	20.3051729101	2.97412652478	0.538062068901	1.42690352352	0.00485210396913	0.144909119701	3.3968317542	15.7112249565	0.716130097942	4.1016366417	8.65144513007	0.0189221367342	2.22876814877	7.13375620458	1.62894741933	53.4605136407	0	2.41906016431	10.2293945475	6.05851433619	0	13.9532087395	2.43578850908	0.461862907384	2.24655388659	4.29431855776	4.26034049084	6.97303995953	0.914704687788	2.02723763457	0.447681764594	43.7007793299	0.00530450761182	25.8342168784	0	2.16328522487	1.3331265747	0.34952422438	22.3949110073	0	5.6359870962	0.0450471066398	1.11515292499	0.00898133829309	9.92089966624	2.07976162606	0	2.46801400624	6.6872068684	26.6946591514	2.4334030262	23.8957412992	28.7734512648	60.5813945516	4.34976647171	0.0262243197477	0.449357080969	0.656021678399	32.9343844469	10.7727543735	68.4964554983	85.8333888579	0	2.53745432317	2.23012702342	21.481381921	16.0933858621	0.523963181777	22.4426277539	3.93646314464	39.645657805	21.3030394007	0	0.684376474781	11.6796594949	8.89682203512	17.2008040429	18.0874252054	1.69115057057	4.49161509919	0	2.29481100506	5.16863942829	3.56216410714	78.8636524791	22.3661895505	2.4142950104	10.4958862457	0.0180665616769	2.61252633169	3.18873282532	5.67443360337	0.0135499212576	20.6078000638	13.6770080798	0.910490881603	5.31002196284	0.0349536344926	33.398343668	3.40828009913	8.98276975116	1.78612735722	8.33636846246	8.33179809761	22.0657520499	0	2.12073132173	0.012040154278	0.0208510924207	5.20853440109	0.436748346107	0.00874811616837	0.0788411231948	2.53500632778	0	5.12923924476	0.563652638717	2.44889627418	26.4716297591	11.2008707586	5.0977958719	0	5.08855562058	0.421832388833	0.0108639267497	0	0	6.26944700343	4.01884434653	9.25199108211	3.00557252482	27.3645547669	0.0100217569731	9.21942959349	19.4903266002	1.8495945832	0.456197573292	102.051534333	17.9641536017	1.84304039436	15.1372226443	16.5777539458	0.162525812274	13.4243997836	1.65888415287	3.16662648836	22.6792087707	4.74014515175	3.69490325907	93.1764331659	2.3898800967	9.11499577604	1.35629866122	0.618126329355	6.01202361994	6.42470359419	18.4943326102	9.13687638284	0.677709851479	0.0854464047479	0	5.31451462905	2.00621040659	34.5952853901	18.8869076947	0.833252300596	0.0082523055498	0.300162476497	1.8638562262	7.14996360172	1.83757220906	3.53219622469	0.0380285527992	0	7.88956329192	153.391759816	0.668263109098	0.0291702888874	2.03714947858	6.1284923904	0.0365948885084	0.129670189847	3.32157377046	7.19877653992	1.01609839624	0	21.2616918948	0.00403695962281	27.9035654598	1.0276328529	4.45754585294	1.96768421741	0	4.7240486301	9.61051263746	2.1036730731	7.86125525945	18.4075698062	1.50622223184	8.6927084202	0.53972670643	0.858579934325	0	21.3406971858	27.2539205552	15.5717921107	0.252666178745	0.568984511332	3.19946664098	0.0530833166468	3.14721104106	17.9924828505	19.6597389253	1.40417719075	5.99565545202	7.02804677549	0.497588303181	8.89527382611	6.46241665526	0.0182974442542	6.226552808	17.9900639966	0.0249970419321	6.84365669291	7.09718346332	31.0391933223	12.1696119368	0.102044677558	1.70296810588	0.0205027448147	9.98151723272	0.131767223594	16.1507837301	0.00885177751401	4.47440828546	0	38.9070741322	70.9188938718	0.0056778916572	37.9725464271	0.14645183084	35.5719278739	0.0640296900175	71.7822233381	0.453586324084	18.4243796979	0.00335114104831	0.0867237049159	7.58666376356	7.03702187187	0.0597044074243	0.11959141639	0.0390306682296	1.66775006557	8.14226840775	9.52948626149	0.0696262461572	9.53873593766	72.2129439815	0.0791157336363	0.240828087827	0.0340898812593	0	0.0732778846798	0.193919866306	20.5746962351	0.139039423217	57.1852259757	20.4301151035	0	2.06664862253	4.99939559204	1.10100576501	4.71366926667	7.48626724337	0.594165999586	0.00492300864031	0.72243126793	0	0	2.76113209349	11.9093420951	3.30453864709	0.0141643035076	0.817351877437	13.7145940018	13.4699850848	3.91346290566	20.3737603368	0.156991186579	9.56987915843	4.50447720611	1.24495754086	1.706751671	8.92580890993	101.325757046	4.18952885545	0.0499224202542	1.24722107112	1.25247450632	14.4808468157	78.7911354797	3.38214569974	31.1250233732	0.0160873596954	0.46535239193	53.5315191445	22.698834011	0	14.6740916272	32.972918889	0.235449868888	0.133736351699	0.366487865158	8.36722348263	66.9102745461	9.75710841437	2.48239348659	0	1.24376884743	36.4792571138	2.84266424824	0.242196883855	0.0508887083441	12.0503658081	0	4.93908282155	0	0	6.33368867674	5.62168364951	2.41759907034	3.99774950075	50.1874820308	0	0.00809293459947	1.46382196264	0.236169074291	4.53084968562	12.1931807549	84.070282957	1.1669158282	0.267600122218	1.14980567042	6.13325315415	3.8094555166	8.23372494607	3.11113601554	0.171641360187	0.00885177751401	24.7391507353	12.556148745	0.0106024684694	10.5939444301	3.48616726761	3.45760902627	9.77022148851	13.9388331089	4.16981229403	0.690210049256	0.438024821842	8.17647311395	0.991228855078	7.80229335312	0.00689181714989	0.0223948125061	0.0445265207879	0	62.7289208383	18.302510495	6.28399374421	1.60700270798	12.8452743138	3.0651324286	2.91119756546	2.04753106589	6.75781574341	0.182712431232	19.1323718044	0.838284017387	0.0102943679776	4.84729722049	3.14112113257	1.68587842815	70.7946265376	15.3913746042	0	0	0.932933654896	3.87227720956	0	0	3.07742350311	1.16970905071	14.7362408229	44.5085984539	15.8355669893	0.408859816515	15.3811922523	5.08280129576	0.00644218228522	18.8940164119	0.77043131646	19.6093936209	1.5375148841	2.61263411937	0	12.2772043032	2.05820956516	0
[truncated: 40,834,820 more chars]
