# Supplementary material for: Identification of immunologic subtype and prognosis of GBM based on TNFSF14 and immune checkpoint gene expression profiling
Source: Aging (Albany NY). 2020 Apr 20;12(8):7112–28. doi: 10.18632/aging.103065 (PMC7202515; doi:10.18632/aging.103065)
Supplement: Supplementary Table 3 [file aging-12-103065-s007..txt]

A0_Samples	PRS_type	Histology	Grade	Gender	Age	A1_OS	A2_Event	IDH_mutation_status	A1BG	A1BG-AS1	A2M	A2M-AS1	A2ML1	A2MP1	A3GALT2	A4GALT	AAAS	AACS	AACSP1	AADAT	AAED1	AAGAB	AAK1	AAMDC	AAMP	AANAT	AAR2	AARD	AARS	AARS2	AARSD1	AASDH	AASDHPPT	AASS	AATF	AATK	AATK-AS1	ABAT	ABC7-42389800N19.1	ABCA1	ABCA10	ABCA11P	ABCA12	ABCA13	ABCA17P	ABCA2	ABCA3	ABCA4	ABCA5	ABCA6	ABCA7	ABCA8	ABCA9	ABCB1	ABCB10	ABCB4	ABCB6	ABCB7	ABCB8	ABCB9	ABCC1	ABCC10	ABCC11	ABCC12	ABCC2	ABCC3	ABCC4	ABCC5	ABCC6	ABCC6P1	ABCC6P2	ABCC8	ABCC9	ABCD1	ABCD2	ABCD3	ABCD4	ABCE1	ABCF1	ABCF2	ABCF3	ABCG1	ABCG2	ABCG4	ABCG5	ABCG8	ABHD1	ABHD10	ABHD11	ABHD12	ABHD12B	ABHD13	ABHD14A	ABHD14A-ACY1	ABHD14B	ABHD15	ABHD16A	ABHD16B	ABHD17A	ABHD17AP2	ABHD17AP3	ABHD17AP6	ABHD17B	ABHD17C	ABHD2	ABHD3	ABHD4	ABHD5	ABHD6	ABHD8	ABI1	ABI2	ABI3	ABI3BP	ABL1	ABL2	ABLIM1	ABLIM2	ABLIM3	ABO	ABR	ABRA	ABRACL	ABT1	ABTB1	ABTB2	AC000032.2	AC000068.10	AC000068.5	AC000068.9	AC000078.5	AC000120.7	AC000123.4	AC002055.4	AC002059.10	AC002116.7	AC002116.8	AC002310.12	AC002310.7	AC002398.11	AC002398.5	AC002398.9	AC002429.5	AC002451.3	AC002454.1	AC002456.2	AC002467.7	AC002472.13	AC002480.3	AC002480.5	AC003002.6	AC003003.5	AC003005.2	AC003006.7	AC003075.4	AC003090.1	AC003102.1	AC003102.3	AC003104.1	AC003665.1	AC003986.6	AC003991.3	AC004017.1	AC004019.10	AC004019.13	AC004019.18	AC004057.1	AC004067.5	AC004069.2	AC004076.9	AC004156.3	AC004158.2	AC004158.3	AC004166.6	AC004221.2	AC004231.2	AC004257.3	AC004381.6	AC004447.2	AC004448.2	AC004448.5	AC004449.6	AC004453.8	AC004463.6	AC004466.1	AC004471.10	AC004471.9	AC004490.1	AC004538.3	AC004540.4	AC004540.5	AC004562.1	AC004603.4	AC004706.1	AC004771.1	AC004797.1	AC004840.9	AC004878.3	AC004878.6	AC004893.10	AC004893.11	AC004899.1	AC004899.3	AC004947.2	AC004951.6	AC004980.10	AC004980.7	AC004987.9	AC004988.1	AC005003.1	AC005009.2	AC005013.1	AC005014.5	AC005037.3	AC005042.4	AC005076.5	AC005077.14	AC005082.12	AC005083.1	AC005104.3	AC005152.2	AC005154.6	AC005154.7	AC005154.8	AC005197.2	AC005220.3	AC005224.2	AC005253.2	AC005253.4	AC005255.3	AC005264.2	AC005280.1	AC005306.3	AC005329.7	AC005330.2	AC005336.4	AC005339.2	AC005356.1	AC005481.5	AC005484.5	AC005498.3	AC005498.4	AC005517.3	AC005519.4	AC005523.2	AC005523.3	AC005534.8	AC005540.3	AC005559.2	AC005559.3	AC005562.1	AC005592.1	AC005592.2	AC005594.3	AC005606.15	AC005609.1	AC005618.1	AC005618.6	AC005682.5	AC005740.3	AC005740.6	AC005754.7	AC005754.8	AC005757.7	AC005775.2	AC005785.2	AC005789.11	AC005822.1	AC005841.1	AC005932.1	AC005943.4	AC005943.5	AC005944.2	AC006011.4	AC006014.10	AC006014.7	AC006014.8	AC006019.3	AC006019.4	AC006024.4	AC006042.8	AC006111.1	AC006115.3	AC006116.13	AC006116.15	AC006116.17	AC006116.20	AC006116.22	AC006116.24	AC006126.4	AC006129.1	AC006129.2	AC006129.4	AC006132.1	AC006160.5	AC006262.6	AC006272.1	AC006273.5	AC006277.2	AC006372.1	AC006372.4	AC006449.1	AC006486.1	AC006538.1	AC006547.13	AC006547.14	AC006942.4	AC006946.15	AC006946.16	AC006946.17	AC006978.6	AC006995.8	AC007000.12	AC007009.1	AC007036.6	AC007038.7	AC007040.11	AC007040.6	AC007040.7	AC007092.1	AC007163.3	AC007192.6	AC007228.11	AC007238.1	AC007246.3	AC007255.8	AC007276.5	AC007277.3	AC007285.6	AC007292.3	AC007292.6	AC007308.6	AC007308.7	AC007318.5	AC007326.9	AC007347.1	AC007362.1	AC007364.1	AC007375.1	AC007383.3	AC007390.5	AC007405.2	AC007405.4	AC007405.6	AC007405.8	AC007461.1	AC007461.2	AC007464.1	AC007551.3	AC007566.10	AC007620.3	AC007682.1	AC007690.1	AC007743.1	AC007750.5	AC007773.2	AC007773.3	AC007787.2	AC007879.4	AC007879.7	AC007880.1	AC007952.4	AC007952.5	AC007952.6	AC007966.1	AC007969.5	AC008060.7	AC008074.3	AC008088.4	AC008132.13	AC008174.3	AC008267.1	AC008443.1	AC008746.12	AC008746.3	AC008865.1	AC008964.1	AC008991.1	AC009005.2	AC009014.3	AC009060.1	AC009061.1	AC009093.1	AC009120.3	AC009120.5	AC009120.6	AC009133.12	AC009133.14	AC009227.2	AC009228.1	AC009237.8	AC009245.3	AC009299.3	AC009299.5	AC009302.2	AC009336.24	AC009403.2	AC009404.2	AC009469.1	AC009473.1	AC009501.4	AC009506.1	AC009948.5	AC009948.7	AC009950.2	AC009951.1	AC009961.3	AC010127.3	AC010226.4	AC010240.2	AC010327.2	AC010336.1	AC010441.1	AC010504.2	AC010524.2	AC010525.4	AC010525.6	AC010525.7	AC010536.1	AC010547.9	AC010642.1	AC010642.2	AC010729.1	AC010729.2	AC010731.4	AC010733.4	AC010761.10	AC010761.8	AC010761.9	AC010883.5	AC010884.1	AC010890.1	AC010894.3	AC010900.2	AC010980.2	AC011242.6	AC011290.5	AC011294.3	AC011298.2	AC011330.5	AC011385.1	AC011498.1	AC011515.2	AC011516.2	AC011524.1	AC011526.1	AC011530.4	AC011558.5	AC011737.2	AC011738.4	AC011747.4	AC011747.7	AC011897.1	AC011899.9	AC011933.1	AC012065.7	AC012066.1	AC012146.7	AC012215.1	AC012307.3	AC012309.5	AC012314.8	AC012317.1	AC012318.3	AC012354.6	AC012358.4	AC012358.7	AC012358.8	AC012360.4	AC012360.6	AC012363.7	AC012442.5	AC012442.6	AC012487.2	AC012507.3	AC012513.4	AC012593.1	AC012613.2	AC012615.1	AC013268.2	AC013268.5	AC013271.3	AC013275.2	AC013394.2	AC013402.2	AC013460.1	AC013472.3	AC015818.3	AC015849.16	AC015936.3	AC015971.2	AC015987.2	AC016582.2	AC016586.1	AC016629.3	AC016629.8	AC016683.6	AC016700.3	AC016700.5	AC016716.2	AC016722.1	AC016722.2	AC016722.4	AC016725.4	AC016734.2	AC016735.2	AC016738.4	AC016739.2	AC016747.3	AC016757.3	AC016773.1	AC016831.7	AC016907.3	AC016910.1	AC016995.3	AC016999.2	AC017002.1	AC017048.3	AC017048.4	AC017076.5	AC017099.3	AC017104.6	AC017116.11	AC018442.1	AC018462.3	AC018470.4	AC018647.3	AC018720.10	AC018730.1	AC018730.3	AC018737.1	AC018755.1	AC018755.16	AC018755.17	AC018766.4	AC018766.5	AC018804.6	AC018804.7	AC018816.3	AC018890.6	AC018892.9	AC019097.7	AC019171.1	AC019294.1	AC020594.5	AC020663.1	AC020907.1	AC020907.2	AC020910.2	AC020922.1	AC021016.6	AC021188.4	AC021218.2	AC021224.1	AC021593.1	AC021860.1	AC022007.5	AC022153.1	AC022154.7	AC022182.3	AC022400.2	AC022431.1	AC022498.1	AC022532.1	AC022596.2	AC022596.6	AC022819.3	AC023490.1	AC023490.2	AC024257.1	AC024560.2	AC024560.3	AC024580.1	AC024592.12	AC024937.6	AC024940.1	AC025165.8	AC025171.1	AC025335.1	AC025627.9	AC026150.5	AC026150.6	AC026150.8	AC026202.3	AC026271.5	AC026310.1	AC026471.6	AC026703.1	AC026740.1	AC026806.2	AC027228.1	AC027307.3	AC027601.1	AC027612.6	AC027763.2	AC034102.1	AC034193.5	AC034220.3	AC034228.3	AC034228.7	AC034243.1	AC037459.4	AC040173.1	AC046143.3	AC053503.11	AC053503.4	AC055811.5	AC062017.1	AC062021.1	AC062028.1	AC062029.1	AC063976.7	AC064836.3	AC064875.2	AC066593.1	AC067969.2	AC068039.4	AC068057.1	AC068057.2	AC068134.10	AC068282.3	AC068499.10	AC068533.7	AC068535.2	AC068580.6	AC068620.1	AC068831.10	AC068831.15	AC068831.3	AC068831.6	AC068987.1	AC069213.1	AC069278.4	AC069282.6	AC069368.3	AC069513.4	AC069547.1	AC072052.7	AC072062.1	AC073052.1	AC073063.10	AC073133.1	AC073236.3	AC073254.1	AC073283.4	AC073283.7	AC073333.1	AC073343.1	AC073343.13	AC073410.1	AC073479.1	AC073869.1	AC073957.15	AC074091.13	AC074117.10	AC074138.3	AC074212.5	AC074212.6	AC074286.1	AC074289.1	AC074389.9	AC074391.1	AC078842.3	AC078883.3	AC079145.4	AC079210.1	AC079305.10	AC079341.1	AC079354.1	AC079354.3	AC079610.2	AC079776.2	AC079776.7	AC079781.8	AC079807.2	AC079922.3	AC083799.1	AC083843.1	AC083843.2	AC083862.6	AC083873.4	AC083884.8	AC083899.3	AC084018.1	AC084125.4	AC084219.3	AC084219.4	AC087163.2	AC087294.2	AC087392.1	AC087393.1	AC087491.2	AC090044.1	AC090186.1	AC090425.1	AC090587.2	AC090587.4	AC090587.5	AC090616.2	AC090945.1	AC091171.1	AC091633.3	AC091729.9	AC091814.2	AC091814.3	AC091878.1	AC092143.1	AC092159.2	AC092162.1	AC092171.2	AC092171.4	AC092198.1	AC092295.7	AC092299.7	AC092299.8	AC092301.3	AC092594.1	AC092619.1	AC092653.5	AC092667.2	AC092675.3	AC092811.1	AC092835.2	AC092839.1	AC093106.7	AC093157.1	AC093323.3	AC093388.3	AC093390.1	AC093391.2	AC093415.2	AC093495.4	AC093590.1	AC093609.1	AC093616.4	AC093620.5	AC093627.10	AC093627.9	AC093642.3	AC093642.5	AC093668.2	AC093673.5	AC093677.1	AC093690.1	AC093724.2	AC093734.1	AC093802.1	AC093818.1	AC093838.4	AC093901.1	AC095067.1	AC096559.1	AC096574.4	AC096574.5	AC096579.7	AC096670.3	AC096677.1	AC096772.6	AC097359.2	AC097381.1	AC097500.2	AC097658.1	AC097662.2	AC097721.2	AC097724.3	AC098614.2	AC098820.3	AC098820.4	AC098823.3	AC099522.1	AC099668.5	AC099684.1	AC099754.1	AC099850.1	AC100830.3	AC100830.4	AC103801.2	AC103965.1	AC104057.1	AC104135.2	AC104135.3	AC104532.2	AC104600.1	AC104653.1	AC104654.2	AC104655.3	AC104695.3	AC104809.4	AC105020.1	AC105053.3	AC105053.4	AC105339.1	AC105344.2	AC105402.4	AC105760.2	AC107081.5	AC107983.4	AC108004.2	AC108142.1	AC108448.2	AC108479.2	AC108488.3	AC108488.4	AC108676.1	AC109333.10	AC109642.1	AC109826.1	AC109828.1	AC109829.1	AC110299.5	AC110619.1	AC110619.2	AC110771.1	AC110781.3	AC112229.4	AC112229.7	AC113189.5	AC114546.1	AC114730.11	AC114730.3	AC114730.5	AC114730.8	AC115115.2	AC115617.2	AC115618.1	AC116366.6	AC116614.1	AC117395.1	AC117834.1	AC119673.1	AC120194.1	AC122129.1	AC123768.3	AC123768.4	AC123886.2	AC124789.1	AC124890.1	AC124944.3	AC125232.1	AC125634.1	AC127496.1	AC127904.2	AC128709.1	AC129492.6	AC129929.5	AC130710.1	AC131025.8	AC131056.3	AC131097.3	AC131097.4	AC131571.2	AC131971.1	AC132192.1	AC132217.4	AC132872.1	AC132872.2	AC133528.2	AC133785.1	AC135048.1	AC135048.13	AC135050.5	AC135178.1	AC135983.2	AC136289.1	AC136297.1	AC137723.5	AC137932.1	AC137932.6	AC137934.1	AC138035.2	AC138430.4	AC138647.1	AC138655.1	AC138655.6	AC138783.12	AC138969.4	AC139099.3	AC139099.5	AC139100.2	AC139100.3	AC139426.2	AC140481.1	AC140481.7	AC140542.2	AC140912.1	AC141586.5	AC141928.1	AC142528.1	AC144449.1	AC144521.1	AC144652.1	AC144831.1	AC144835.1	AC145343.2	AC145676.2	AC147651.3	AC147651.4	AC156455.1	AC159540.1	AC174470.1	AC195454.1	AC226118.1	AC226150.4	ACAA1	ACAA2	ACACA	ACACB	ACAD10	ACAD11	ACAD8	ACAD9	ACADL	ACADM	ACADS	ACADSB	ACADVL	ACAN	ACAP1	ACAP2	ACAP2-IT1	ACAP3	ACAT1	ACAT2	ACBD3	ACBD4	ACBD5	ACBD6	ACBD7	ACCS	ACD	ACE2	ACER2	ACER3	ACHE	ACIN1	ACKR2	ACKR3	ACKR4	ACLY	ACMSD	ACN9	ACO1	ACO2	ACOT1	ACOT11	ACOT12	ACOT13	ACOT2	ACOT4	ACOT6	ACOT7	ACOT8	ACOT9	ACOX1	ACOX2	ACOX3	ACOXL	ACP1	ACP2	ACP5	ACP6	ACPL2	ACPP	ACR	ACRBP	ACRC	ACRV1	ACSBG1	ACSBG2	ACSF2	ACSF3	ACSL1	ACSL3	ACSL4	ACSL5	ACSL6	ACSM1	ACSM3	ACSM5	ACSS1	ACSS2	ACSS3	ACTA1	ACTA2	ACTA2-AS1	ACTB	ACTBP13	ACTBP7	ACTC1	ACTG1	ACTG1P1	ACTG1P10	ACTG1P3	ACTG1P4	ACTG2	ACTL10	ACTL6A	ACTL6B	ACTL8	ACTN1	ACTN2	ACTN3	ACTN4	ACTN4P2	ACTR10	ACTR1A	ACTR1B	ACTR2	ACTR3	ACTR3B	ACTR3C	ACTR5	ACTR6	ACTR8	ACTRT3	ACVR1	ACVR1B	ACVR1C	ACVR2A	ACVR2B	ACVR2B-AS1	ACVRL1	ACY1	ACY3	ACYP1	ACYP2	AD000090.2	AD000092.3	AD000671.6	AD000684.2	ADA	ADAD2	ADAL	ADAM10	ADAM11	ADAM12	ADAM15	ADAM17	ADAM19	ADAM1A	ADAM1B	ADAM20	ADAM20P1	ADAM21	ADAM22	ADAM23	ADAM28	ADAM29	ADAM32	ADAM33	ADAM8	ADAM9	ADAMDEC1	ADAMTS1	ADAMTS10	ADAMTS12	ADAMTS13	ADAMTS14	ADAMTS15	ADAMTS16	ADAMTS17	ADAMTS18	ADAMTS19	ADAMTS19-AS1	ADAMTS2	ADAMTS20	ADAMTS3	ADAMTS4	ADAMTS5	ADAMTS6	ADAMTS7	ADAMTS8	ADAMTS9	ADAMTS9-AS1	ADAMTS9-AS2	ADAMTSL1	ADAMTSL2	ADAMTSL3	ADAMTSL4	ADAMTSL4-AS1	ADAMTSL5	ADAP1	ADAP2	ADAR	ADARB1	ADARB2	ADARB2-AS1	ADAT1	ADAT2	ADAT3	ADC	ADCK1	ADCK2	ADCK3	ADCK4	ADCK5	ADCY1	ADCY10	ADCY10P1	ADCY2	ADCY3	ADCY4	ADCY5	ADCY6	ADCY7	ADCY8	ADCY9	ADCYAP1	ADCYAP1R1	ADD1	ADD2	ADD3	ADH1B	ADH1C	ADH5	ADHFE1	ADI1	ADIG	ADIPOR1	ADIPOR2	ADIRF	ADIRF-AS1	ADK	ADM	ADM2	ADM5	ADNP	ADNP2	ADO	ADORA1	ADORA2A	ADORA2A-AS1	ADORA2B	ADORA3	ADPGK	ADPGK-AS1	ADPRH	ADPRHL1	ADPRHL2	ADPRM	ADRA1A	ADRA1B	ADRA1D	ADRA2A	ADRA2B	ADRA2C	ADRB1	ADRB2	ADRB3	ADRBK1	ADRBK2	ADRM1	ADSL	ADSS	ADSSL1	ADTRP	AE000661.37	AEBP1	AEBP2	AEN	AES	AF001548.5	AF001548.6	AF011889.2	AF038458.5	AF064858.7	AF064858.8	AF064860.7	AF121897.4	AF127577.10	AF127936.3	AF127936.5	AF127936.7	AF129075.5	AF129408.17	AF131215.2	AF131215.3	AF131215.4	AF131215.5	AF131215.8	AF131215.9	AF131216.5	AF131216.6	AF131217.1	AF146191.4	AF186192.1	AF186192.5	AF186192.6	AF196779.12	AF196972.9	AF207550.1	AF213884.2	AF230666.2	AFAP1	AFAP1-AS1	AFAP1L1	AFAP1L2	AFF1	AFF2	AFF3	AFF4	AFG3L1P	AFG3L2	AFMID	AFP	AFTPH	AGA	AGAP1	AGAP1-IT1	AGAP10	AGAP11	AGAP2	AGAP2-AS1	AGAP3	AGAP4	AGAP5	AGAP6	AGAP7	AGAP8	AGAP9	AGBL2	AGBL3	AGBL4	AGBL5	AGBL5-AS1	AGER	AGFG1	AGFG2	AGGF1	AGGF1P1	AGGF1P2	AGGF1P3	AGK	AGL	AGMAT	AGMO	AGO1	AGO2	AGO3	AGO4	AGPAT1	AGPAT2	AGPAT3	AGPAT4	AGPAT5	AGPAT6	AGPAT9	AGPS	AGRN	AGRP	AGT	AGTPBP1	AGTR1	AGTRAP	AGXT	AHCTF1	AHCTF1P1	AHCY	AHCYL1	AHCYL2	AHCYP2	AHDC1	AHI1	AHNAK	AHNAK2	AHR	AHRR	AHSA1	AHSA2	AHSG	AHSP	AIDA	AIF1	AIF1L	AIFM1	AIFM2	AIFM3	AIG1	AIM1	AIM1L	AIM2	AIMP1	AIMP2	AIP	AIPL1	AIRE	AIRN	AJ239322.1	AJ271736.10	AJAP1	AJUBA	AK1	AK2	AK3	AK3P3	AK4	AK4P1	AK4P3	AK5	AK7	AK8	AK9	AKAP1	AKAP10	AKAP11	AKAP12	AKAP13	AKAP14	AKAP17A	AKAP2	AKAP3	AKAP5	AKAP6	AKAP7	AKAP8	AKAP8L	AKAP9	AKIP1	AKIRIN1	AKIRIN2	AKNA	AKNAD1	AKR1A1	AKR1B1	AKR1B10	AKR1B15	AKR1C1	AKR1C2	AKR1C3	AKR1E2	AKR7A2	AKR7A2P1	AKR7A3	AKR7L	AKT1	AKT1S1	AKT2	AKT3	AKTIP	AL009178.1	AL020996.1	AL021068.1	AL022341.1	AL022341.3	AL022344.7	AL022393.7	AL022476.2	AL031663.2	AL031666.2	AL034548.1	AL035252.1	AL049840.1	AL078585.1	AL117190.3	AL118506.1	AL121761.2	AL132709.1	AL132709.5	AL132709.8	AL132989.1	AL133245.2	AL133373.1	AL133458.1	AL133493.2	AL136115.1	AL136419.6	AL136531.1	AL137059.1	AL139099.1	AL139385.1	AL161668.5	AL161915.1	AL162407.1	AL163953.3	AL353354.2	AL353791.1	AL353898.2	AL353997.3	AL354718.1	AL354808.2	AL354993.1	AL356356.1	AL356475.1	AL357673.1	AL358113.1	AL358333.1	AL358813.2	AL359091.2	AL359878.1	AL360004.1	AL391421.1	AL445199.1	AL450307.1	AL450992.2	AL512652.1	AL513327.1	AL513477.1	AL589743.1	AL590369.1	AL590452.1	AL590483.1	AL590708.2	AL590710.1	AL590762.11	AL590822.1	AL590822.2	AL591479.1	AL592284.1	AL592494.5	AL592528.1	AL626787.1	AL627171.2	AL627309.1	AL645728.1	AL645728.2	AL672183.2	AL773604.8	AL807752.1	AL953854.2	ALAD	ALAS1	ALAS2	ALB	ALCAM	ALDH16A1	ALDH18A1	ALDH1A1	ALDH1A2	ALDH1A3	ALDH1B1	ALDH1L1	ALDH1L1-AS2	ALDH1L2	ALDH2	ALDH3A1	ALDH3A2	ALDH3B1	ALDH4A1	ALDH5A1	ALDH6A1	ALDH7A1	ALDH7A1P1	ALDH8A1	ALDH9A1	ALDOA	ALDOB	ALDOC	ALG1	ALG10	ALG10B	ALG11	ALG12	ALG13	ALG14	ALG1L	ALG2	ALG3	ALG5	ALG6	ALG8	ALK	ALKBH1	ALKBH2	ALKBH3	ALKBH3-AS1	ALKBH4	ALKBH5	ALKBH6	ALKBH7	ALKBH8	ALLC	ALMS1	ALMS1-IT1	ALMS1P	ALOX12	ALOX12B	ALOX12P2	ALOX15	ALOX15B	ALOX5	ALOX5AP	ALOXE3	ALPK1	ALPK2	ALPK3	ALPL	ALS2	ALS2CL	ALS2CR11	ALS2CR12	ALX3	ALX4	ALYREF	AMACR	AMBP	AMBRA1	AMD1	AMDHD1	AMDHD2	AMER1	AMER2	AMER2-AS1	AMER3	AMFR	AMH	AMICA1	AMIGO1	AMIGO2	AMIGO3	AMMECR1	AMMECR1L	AMN	AMN1	AMOT	AMOTL1	AMOTL2	AMPD2	AMPD3	AMPH	AMT	AMY2A	AMY2B	AMZ1	AMZ2	AMZ2P1	ANAPC1	ANAPC10	ANAPC11	ANAPC13	ANAPC15	ANAPC16	ANAPC2	ANAPC4	ANAPC5	ANAPC7	ANG	ANGEL1	ANGEL2	ANGPT1	ANGPT2	ANGPT4	ANGPTL1	ANGPTL2	ANGPTL4	ANGPTL5	ANGPTL6	ANGPTL7	ANK1	ANK2	ANK3	ANKAR	ANKDD1A	ANKDD1B	ANKEF1	ANKFN1	ANKFY1	ANKH	ANKHD1	ANKHD1-EIF4EBP3	ANKIB1	ANKK1	ANKLE1	ANKLE2	ANKMY1	ANKMY2	ANKRA2	ANKRD1	ANKRD10	ANKRD10-IT1	ANKRD11	ANKRD12	ANKRD13A	ANKRD13B	ANKRD13C	ANKRD13D	ANKRD16	ANKRD17	ANKRD18B	ANKRD18CP	ANKRD18DP	ANKRD18EP	ANKRD19P	ANKRD2	ANKRD20A1	ANKRD20A12P	ANKRD20A14P	ANKRD20A19P	ANKRD20A2	ANKRD20A3	ANKRD20A4	ANKRD20A5P	ANKRD20A7P	ANKRD22	ANKRD23	ANKRD24	ANKRD26	ANKRD26P1	ANKRD27	ANKRD28	ANKRD29	ANKRD30B	ANKRD30BL	ANKRD31	ANKRD32	ANKRD33	ANKRD33B	ANKRD34A	ANKRD34B	ANKRD34C	ANKRD35	ANKRD36	ANKRD36B	ANKRD36BP2	ANKRD36C	ANKRD37	ANKRD39	ANKRD40	ANKRD42	ANKRD44	ANKRD45	ANKRD46	ANKRD49	ANKRD50	ANKRD52	ANKRD53	ANKRD54	ANKRD55	ANKRD6	ANKRD61	ANKRD63	ANKRD65	ANKRD66	ANKRD7	ANKRD9	ANKS1A	ANKS1B	ANKS3	ANKS6	ANKUB1	ANKZF1	ANLN	ANO1	ANO10	ANO2	ANO3	ANO4	ANO5	ANO6	ANO7	ANO7P1	ANO8	ANO9	ANP32A	ANP32B	ANP32E	ANPEP	ANTXR1	ANTXR2	ANTXRL	ANXA1	ANXA11	ANXA13	ANXA2	ANXA2P2	ANXA2R	ANXA3	ANXA4	ANXA5	ANXA6	ANXA7	ANXA8	ANXA9	AOAH	AOC1	AOC2	AOC3	AOC4P	AOX1	AP000230.1	AP000240.9	AP000251.3	AP000253.1	AP000254.8	AP000255.6	AP000265.1	AP000275.65	AP000282.2	AP000289.6	AP000295.10	AP000295.9	AP000302.58	AP000320.6	AP000322.53	AP000322.54	AP000330.8	AP000344.4	AP000345.1	AP000347.2	AP000347.4	AP000350.4	AP000350.5	AP000350.6	AP000351.10	AP000356.1	AP000438.2	AP000439.1	AP000442.1	AP000459.4	AP000473.5	AP000473.8	AP000476.1	AP000487.5	AP000487.6	AP000525.9	AP000569.9	AP000580.1	AP000640.10	AP000640.2	AP000662.4	AP000679.2	AP000688.14	AP000688.29	AP000692.10	AP000692.9	AP000695.6	AP000696.2	AP000704.5	AP000708.1	AP000769.1	AP000783.1	AP000889.3	AP000974.1	AP001007.1	AP001046.5	AP001053.11	AP001055.1	AP001055.6	AP001056.1	AP001057.1	AP001062.7	AP001062.8	AP001065.2	AP001189.4	AP001258.4	AP001266.1	AP001347.6	AP001372.2	AP001412.1	AP001429.1	AP001432.14	AP001437.1	AP001442.2	AP001462.6	AP001468.1	AP001469.9	AP001596.6	AP001597.1	AP001625.6	AP001626.2	AP001627.1	AP001816.1	AP001877.1	AP001891.1	AP002954.3	AP003025.2	AP003026.1	AP003039.3	AP003068.18	AP003068.23	AP003068.6	AP003068.9	AP003419.11	AP003733.1	AP003774.1	AP003774.4	AP003774.6	AP005482.1	AP005530.2	AP006216.10	AP006216.11	AP006216.12	AP006222.1	AP006222.2	AP006547.3	AP006621.1	AP006621.5	AP006621.8	AP1AR	AP1B1	AP1G1	AP1G2	AP1M1	AP1M2	AP1S1	AP1S2	AP1S3	AP2A1	AP2A2	AP2B1	AP2M1	AP2S1	AP3B1	AP3B2	AP3D1	AP3M1	AP3M2	AP3S1	AP3S2	AP4B1	AP4B1-AS1	AP4E1	AP4M1	AP4S1	AP5B1	AP5M1	AP5S1	AP5Z1	APAF1	APBA1	APBA2	APBA3	APBB1	APBB1IP	APBB2	APBB3	APC	APC2	APCDD1	APCDD1L	APCDD1L-AS1	APEH	APEX1	APEX2	APH1A	APH1B	API5	APIP	APITD1	APITD1-CORT	APLF	APLN	APLNR	APLP1	APLP2	APMAP	APOA1	APOA1BP	APOB	APOBEC2	APOBEC3A	APOBEC3B	APOBEC3C	APOBEC3D	APOBEC3F	APOBEC3G	APOBEC3H	APOBR	APOC1	APOC1P1	APOC2	APOC4	APOC4-APOC2	APOD	APOE	APOL1	APOL2	APOL3	APOL4	APOL6	APOLD1	APOM	APOO	APOOL	APOPT1	APP	APPBP2	APPL1	APPL2	APRT	APTX	AQP11	AQP3	AQP4	AQP4-AS1	AQP5	AQP6	AQP7	AQP7P1	AQP7P3	AQP8	AQP9	AQPEP	AQR	AR	ARAF	ARAP1	ARAP1-AS1	ARAP1-AS2	ARAP2	ARAP3	ARC	ARCN1	AREL1	ARF1	ARF3	ARF4	ARF5	ARF6	ARFGAP1	ARFGAP2	ARFGAP3	ARFGEF1	ARFGEF2	ARFIP1	ARFIP2	ARFRP1	ARG1	ARG2	ARGFXP2	ARGLU1	ARHGAP1	ARHGAP10	ARHGAP11A	ARHGAP11B	ARHGAP12	ARHGAP15	ARHGAP17	ARHGAP18	ARHGAP19	ARHGAP19-SLIT1	ARHGAP20	ARHGAP21	ARHGAP22	ARHGAP23	ARHGAP23P1	ARHGAP24	ARHGAP25	ARHGAP26	ARHGAP27	ARHGAP28	ARHGAP29	ARHGAP30	ARHGAP31	ARHGAP31-AS1	ARHGAP32	ARHGAP33	ARHGAP35	ARHGAP36	ARHGAP39	ARHGAP4	ARHGAP40	ARHGAP42	ARHGAP44	ARHGAP5	ARHGAP5-AS1	ARHGAP6	ARHGAP8	ARHGAP9	ARHGDIA	ARHGDIB	ARHGDIG	ARHGEF1	ARHGEF10	ARHGEF10L	ARHGEF11	ARHGEF12	ARHGEF15	ARHGEF16	ARHGEF17	ARHGEF18	ARHGEF19	ARHGEF2	ARHGEF25	ARHGEF26	ARHGEF26-AS1	ARHGEF28	ARHGEF3	ARHGEF33	ARHGEF34P	ARHGEF35	ARHGEF37	ARHGEF38	ARHGEF39	ARHGEF4	ARHGEF40	ARHGEF5	ARHGEF6	ARHGEF7	ARHGEF7-AS2	ARHGEF9	ARID1A	ARID1B	ARID2	ARID3A	ARID3B	ARID3C	ARID4A	ARID4B	ARID4B-IT1	ARID5A	ARID5B	ARIH1	ARIH2	ARIH2OS	ARL1	ARL10	ARL11	ARL13B	ARL14EP	ARL15	ARL16	ARL17A	ARL17B	ARL2	ARL2BP	ARL3	ARL4A	ARL4C	ARL4D	ARL5A	ARL5B	ARL5B-AS1	ARL5C	ARL6	ARL6IP1	ARL6IP4	ARL6IP5	ARL6IP6	ARL8A	ARL8B	ARL9	ARMC1	ARMC10	ARMC12	ARMC2	ARMC3	ARMC4	ARMC5	ARMC6	ARMC7	ARMC8	ARMC9	ARMCX1	ARMCX2	ARMCX3	ARMCX3-AS1	ARMCX4	ARMCX5	ARMCX6	ARMS2	ARNT	ARNT2	ARNTL	ARNTL2	ARPC1A	ARPC1B	ARPC2	ARPC3	ARPC4	ARPC4-TTLL3	ARPC5	ARPC5L	ARPP19	ARPP21	ARRB1	ARRB2	ARRDC1	ARRDC2	ARRDC3	ARRDC4	ARRDC5	ARSA	ARSB	ARSD	ARSE	ARSF	ARSG	ARSI	ARSJ	ARSK	ART3	ART4	ART5	ARTN	ARV1	ARVCF	ARX	AS3MT	ASAH1	ASAH2	ASAH2B	ASAP1	ASAP2	ASAP3	ASB1	ASB11	ASB12	ASB13	ASB14	ASB16	ASB16-AS1	ASB18	ASB2	ASB3	ASB4	ASB5	ASB6	ASB7	ASB8	ASB9	ASB9P1	ASCC1	ASCC2	ASCC3	ASCL1	ASCL2	ASCL4	ASCL5	ASF1A	ASF1B	ASGR1	ASGR2	ASH1L	ASH1L-AS1	ASH2L	ASIC1	ASIC2	ASIC3	ASIC4	ASIP	ASL	ASMT	ASMTL	ASMTL-AS1	ASNA1	ASNS	ASNSD1	ASPA	ASPDH	ASPG	ASPH	ASPHD1	ASPHD2	ASPM	ASPN	ASPRV1	ASPSCR1	ASRGL1	ASS1	ASS1P12	ASS1P2	ASTE1	ASTN1	ASTN2	ASUN	ASXL1	ASXL2	ASXL3	ATAD1	ATAD2	ATAD2B	ATAD3A	ATAD3B	ATAD3C	ATAD5	ATAT1	ATCAY	ATE1	ATF1	ATF2	ATF3	ATF4	ATF4P1	ATF4P2	ATF4P4	ATF5	ATF6	ATF6B	ATF7	ATF7IP	ATF7IP2	ATG10	ATG12	ATG13	ATG14	ATG16L1	ATG16L2	ATG2A	ATG2B	ATG3	ATG4A	ATG4B	ATG4C	ATG4D	ATG5	ATG7	ATG9A	ATG9B	ATHL1	ATIC	ATL1	ATL2	ATL3	ATM	ATMIN	ATN1	ATOH7	ATOH8	ATOX1	ATP10A	ATP10B	ATP10D	ATP11A	ATP11A-AS1	ATP11B	ATP11C	ATP12A	ATP13A1	ATP13A2	ATP13A3	ATP13A4	ATP13A4-AS1	ATP13A5	ATP1A1	ATP1A1OS	ATP1A2	ATP1A3	ATP1A4	ATP1B1	ATP1B2	ATP1B3	ATP2A1	ATP2A2	ATP2A3	ATP2B1	ATP2B2	ATP2B3	ATP2B4	ATP2C1	ATP2C2	ATP4A	ATP5A1	ATP5A1P3	ATP5B	ATP5C1	ATP5D	ATP5E	ATP5F1	ATP5F1P5	ATP5G1	ATP5G2	ATP5G3	ATP5H	ATP5I	ATP5J	ATP5J2	ATP5J2-PTCD1	ATP5L	ATP5O	ATP5S	ATP5SL	ATP6AP1	ATP6AP1L	ATP6AP2	ATP6V0A1	ATP6V0A2	ATP6V0A4	ATP6V0B	ATP6V0C	ATP6V0CP1	ATP6V0D1	ATP6V0D2	ATP6V0E1	ATP6V0E2	ATP6V0E2-AS1	ATP6V1A	ATP6V1B1	ATP6V1B2	ATP6V1C1	ATP6V1C2	ATP6V1D	ATP6V1E1	ATP6V1E2	ATP6V1F	ATP6V1G1	ATP6V1G2	ATP6V1G2-DDX39B	ATP6V1H	ATP7A	ATP7B	ATP8A1	ATP8A2	ATP8A2P2	ATP8B1	ATP8B2	ATP8B3	ATP8B4	ATP8B5P	ATP9A	ATP9B	ATPAF1	ATPAF2	ATPIF1	ATR	ATRAID	ATRIP	ATRN	ATRNL1	ATRX	ATXN1	ATXN10	ATXN1L	ATXN2	ATXN2L	ATXN3	ATXN7	ATXN7L1	ATXN7L2	ATXN7L3	ATXN7L3B	AUH	AUNIP	AUP1	AURKA	AURKAIP1	AURKB	AURKC	AUTS2	AVEN	AVIL	AVL9	AVPI1	AVPR1A	AVPR2	AXDND1	AXIN1	AXIN2	AXL	AZGP1	AZI1	AZI2	AZIN1	AZU1	B2M	B3GALNT1	B3GALNT2	B3GALT1	B3GALT2	B3GALT4	B3GALT5	B3GALT6	B3GALTL	B3GAT1	B3GAT2	B3GAT3	B3GNT1	B3GNT2	B3GNT4	B3GNT5	B3GNT6	B3GNT7	B3GNT8	B3GNT9	B3GNTL1	B4GALNT1	B4GALNT3	B4GALNT4	B4GALT1	B4GALT2	B4GALT3	B4GALT4	B4GALT5	B4GALT6	B4GALT7	B9D1	B9D2	BAALC	BAAT	BABAM1	BACE1	BACE2	BACH1	BACH1-IT2	BACH2	BAD	BAG1	BAG2	BAG3	BAG4	BAG5	BAG6	BAHD1	BAI1	BAI2	BAI3	BAIAP2	BAIAP2-AS1	BAIAP2L1	BAIAP2L2	BAIAP3	BAK1	BAK1P1	BAMBI	BANF1	BANK1	BANP	BAP1	BARD1	BARHL1	BARX1	BARX2	BASP1	BATF	BATF2	BATF3	BAX	BAZ1A	BAZ1B	BAZ2A	BAZ2B	BBC3	BBIP1	BBOX1	BBS1	BBS10	BBS12	BBS2	BBS4	BBS5	BBS7	BBS9	BBX	BCAM	BCAN	BCAP29	BCAP31	BCAR1	BCAR3	BCAS1	BCAS2	BCAS3	BCAS4	BCAT1	BCAT2	BCCIP	BCDIN3D	BCDIN3D-AS1	BCHE	BCKDHA	BCKDHB	BCKDK	BCL10	BCL11A	BCL11B	BCL2	BCL2A1	BCL2L1	BCL2L10	BCL2L11	BCL2L12	BCL2L13	BCL2L14	BCL2L15	BCL2L2	BCL2L2-PABPN1	BCL3	BCL6	BCL6B	BCL7A	BCL7B	BCL7C	BCL9	BCL9L	BCLAF1	BCMO1	BCO2	BCOR	BCORL1	BCR	BCRP2	BCRP3	BCS1L	BCYRN1	BDH1	BDH2	BDKRB1	BDKRB2	BDNF	BDNF-AS	BDP1	BEAN1	BECN1	BEGAIN	BEND3	BEND3P2	BEND3P3	BEND4	BEND5	BEND6	BEND7	BEST1	BEST2	BEST3	BEST4	BET1	BET1L	BEX1	BEX2	BEX4	BEX5	BFAR	BFSP1	BFSP2	BGLAP	BGN	BHLHA15	BHLHA9	BHLHB9	BHLHE22	BHLHE40	BHLHE40-AS1	BHLHE41	BHMT	BHMT2	BICC1	BICD1	BICD2	BID	BIK	BIN1	BIN2	BIN3	BIRC2	BIRC3	BIRC5	BIRC6	BIRC7	BIVM	BIVM-ERCC5	BLCAP	BLK	BLM	BLMH	BLNK	BLOC1S1	BLOC1S2	BLOC1S3	BLOC1S4	BLOC1S5	BLOC1S6	BLVRA	BLVRB	BLZF1	BMF	BMI1	BMP1	BMP2	BMP2K	BMP3	BMP4	BMP5	BMP6	BMP7	BMP8A	BMP8B	BMPER	BMPR1A	BMPR1B	BMPR2	BMS1	BMS1P1	BMS1P10	BMS1P11	BMS1P15	BMS1P2	BMS1P20	BMS1P4	BMS1P5	BMS1P9	BMX	BNC1	BNC2	BNIP1	BNIP2	BNIP3	BNIP3L	BNIP3P1	BNIPL	BOC	BOD1	BOD1L1	BOK	BOLA1	BOLA2	BOLA2B	BOLA3	BOLA3-AS1	BOP1	BORA	BPGM	BPHL	BPI	BPIFB2	BPIFB4	BPIFB9P	BPNT1	BPTF	BRAF	BRAFP1	BRAP	BRAT1	BRCA1	BRCA2	BRCC3	BRD1	BRD2	BRD3	BRD4	BRD7	BRD7P2	BRD8	BRD9	BRE	BRF1	BRF2	BRI3	BRI3BP	BRICD5	BRINP1	BRINP2	BRINP3	BRIP1	BRIX1	BRK1	BRMS1	BRMS1L	BROX	BRPF1	BRPF3	BRS3	BRSK1	BRSK2	BRWD1	BRWD1-IT2	BRWD3	BSCL2	BSDC1	BSG	BSN	BSN-AS2	BSPRY	BST1	BST2	BTAF1	BTBD1	BTBD10	BTBD11	BTBD16	BTBD17	BTBD18	BTBD19	BTBD2	BTBD3	BTBD6	BTBD7	BTBD8	BTBD9	BTC	BTD	BTF3	BTF3L4	BTF3L4P2	BTG1	BTG2	BTG3	BTK	BTLA	BTN1A1	BTN2A1	BTN2A2	BTN2A3P	BTN3A1	BTN3A2	BTN3A3	BTNL8	BTNL9	BTRC	BUB1	BUB1B	BUB3	BUD13	BUD31	BVES	BVES-AS1	BX088651.1	BX255923.1	BX255923.3	BX322557.10	BYSL	BZRAP1	BZRAP1-AS1	BZW1	BZW1P2	BZW2	C10orf10	C10orf105	C10orf107	C10orf11	C10orf111	C10orf112	C10orf118	C10orf12	C10orf128	C10orf131	C10orf137	C10orf2	C10orf25	C10orf32	C10orf35	C10orf54	C10orf55	C10orf62	C10orf67	C10orf68	C10orf76	C10orf82	C10orf85	C10orf88	C10orf90	C10orf95	C11orf1	C11orf21	C11orf24	C11orf30	C11orf31	C11orf35	C11orf42	C11orf45	C11orf48	C11orf49	C11orf52	C11orf54	C11orf57	C11orf58	C11orf63	C11orf65	C11orf68	C11orf70	C11orf71	C11orf72	C11orf73	C11orf74	C11orf80	C11orf82	C11orf83	C11orf84	C11orf86	C11orf87	C11orf88	C11orf89	C11orf91	C11orf95	C11orf96	C12orf10	C12orf23	C12orf29	C12orf39	C12orf4	C12orf42	C12orf43	C12orf44	C12orf45	C12orf49	C12orf5	C12orf50	C12orf52	C12orf54	C12orf55	C12orf56	C12orf57	C12orf60	C12orf61	C12orf65	C12orf66	C12orf68	C12orf71	C12orf73	C12orf75	C12orf76	C12orf79	C13orf45	C14orf1	C14orf105	C14orf119	C14orf132	C14orf142	C14orf159	C14orf166	C14orf166B	C14orf169	C14orf178	C14orf180	C14orf182	C14orf2	C14orf23	C14orf28	C14orf37	C14orf39	C14orf64	C14orf79	C14orf80	C14orf93	C15ORF37	C15orf26	C15orf27	C15orf37	C15orf38	C15orf38-AP3S2	C15orf39	C15orf40	C15orf41	C15orf48	C15orf52	C15orf56	C15orf57	C15orf59	C15orf61	C15orf62	C15orf65	C16orf11	C16orf13	C16orf3	C16orf45	C16orf46	C16orf47	C16orf52	C16orf54	C16orf58	C16orf59	C16orf62	C16orf70	C16orf71	C16orf72	C16orf74	C16orf80	C16orf86	C16orf87	C16orf89	C16orf91	C16orf92	C16orf93	C16orf95	C16orf96	C16orf98	C17orf100	C17orf102	C17orf103	C17orf104	C17orf105	C17orf107	C17orf49	C17orf50	C17orf51	C17orf53	C17orf58	C17orf59	C17orf61-PLSCR3	C17orf62	C17orf64	C17orf67	C17orf70	C17orf72	C17orf74	C17orf75	C17orf76-AS1	C17orf80	C17orf82	C17orf85	C17orf89	C17orf96	C17orf97	C17orf99	C18orf21	C18orf25	C18orf32	C18orf54	C18orf56	C18orf8	C19orf10	C19orf12	C19orf18	C19orf24	C19orf25	C19orf26	C19orf33	C19orf35	C19orf38	C19orf40	C19orf43	C19orf44	C19orf45	C19orf47	C19orf48	C19orf52	C19orf53	C19orf54	C19orf55	C19orf57	C19orf59	C19orf60	C19orf66	C19orf67	C19orf68	C19orf69	C19orf70	C19orf71	C19orf73	C19orf77	C19orf80	C19orf81	C19orf82	C1D	C1DP1	C1GALT1	C1GALT1C1	C1QA	C1QB	C1QBP	C1QC	C1QL1	C1QL2	C1QL3	C1QL4	C1QTNF1	C1QTNF2	C1QTNF3	C1QTNF4	C1QTNF5	C1QTNF6	C1QTNF7	C1QTNF8	C1QTNF9	C1QTNF9B	C1QTNF9B-AS1	C1R	C1RL	C1RL-AS1	C1S	C1orf100	C1orf101	C1orf105	C1orf106	C1orf109	C1orf110	C1orf111	C1orf112	C1orf115	C1orf116	C1orf122	C1orf123	C1orf127	C1orf131	C1orf132	C1orf141	C1orf143	C1orf145	C1orf147	C1orf158	C1orf159	C1orf162	C1orf167	C1orf168	C1orf170	C1orf172	C1orf173	C1orf174	C1orf192	C1orf194	C1orf198	C1orf200	C1orf204	C1orf21	C1orf210	C1orf213	C1orf216	C1orf220	C1orf222	C1orf226	C1orf227	C1orf228	C1orf229	C1orf233	C1orf234	C1orf27	C1orf35	C1orf43	C1orf50	C1orf51	C1orf52	C1orf53	C1orf54	C1orf56	C1orf61	C1orf63	C1orf64	C1orf65	C1orf74	C1orf85	C1orf86	C1orf87	C1orf94	C1orf95	C2	C20ORF135	C20orf112	C20orf144	C20orf166-AS1	C20orf194	C20orf195	C20orf196	C20orf197	C20orf201	C20orf202	C20orf203	C20orf24	C20orf26	C20orf27	C20orf96	C21orf119	C21orf128	C21orf2	C21orf33	C21orf37	C21orf49	C21orf58	C21orf59	C21orf62	C21orf67	C21orf88	C21orf90	C21orf91	C22orf15	C22orf23	C22orf24	C22orf26	C22orf29	C22orf31	C22orf34	C22orf39	C22orf43	C22orf46	C2CD2	C2CD2L	C2CD3	C2CD4A	C2CD4B	C2CD4C	C2CD4D	C2CD5	C2ORF15	C2orf15	C2orf16	C2orf27A	C2orf27B	C2orf40	C2orf42	C2orf43	C2orf44	C2orf47	C2orf48	C2orf49	C2orf50	C2orf61	C2orf62	C2orf66	C2orf68	C2orf69	C2orf70	C2orf71	C2orf72	C2orf73	C2orf74	C2orf76	C2orf80	C2orf81	C2orf82	C2orf88	C2orf91	C3	C3AR1	C3orf14	C3orf17	C3orf18	C3orf20	C3orf22	C3orf33	C3orf35	C3orf36	C3orf38	C3orf49	C3orf52	C3orf58	C3orf62	C3orf67	C3orf70	C3orf72	C3orf80	C3orf83	C4A	C4A-AS1	C4B	C4B-AS1	C4BPB	C4orf19	C4orf21	C4orf26	C4orf27	C4orf29	C4orf3	C4orf32	C4orf33	C4orf36	C4orf46	C4orf47	C4orf48	C4orf50	C4orf6	C5	C5AR1	C5AR2	C5orf15	C5orf20	C5orf22	C5orf24	C5orf27	C5orf28	C5orf30	C5orf34	C5orf38	C5orf42	C5orf45	C5orf47	C5orf49	C5orf51	C5orf54	C5orf55	C5orf56	C5orf58	C5orf60	C5orf63	C5orf64	C6	C6ORF165	C6ORF50	C6orf1	C6orf106	C6orf118	C6orf120	C6orf123	C6orf132	C6orf136	C6orf141	C6orf163	C6orf164	C6orf165	C6orf183	C6orf195	C6orf201	C6orf203	C6orf211	C6orf223	C6orf226	C6orf25	C6orf3	C6orf47	C6orf48	C6orf52	C6orf57	C6orf58	C6orf62	C6orf89	C7	C7orf10	C7orf13	C7orf25	C7orf26	C7orf31	C7orf41	C7orf43	C7orf49	C7orf50	C7orf55	C7orf55-LUC7L2	C7orf57	C7orf60	C7orf61	C7orf63	C7orf73	C8G	C8orf12	C8orf22	C8orf31	C8orf33	C8orf34	C8orf37	C8orf4	C8orf44	C8orf44-SGK3	C8orf46	C8orf47	C8orf48	C8orf56	C8orf58	C8orf59	C8orf76	C8orf82	C8orf86	C9	C9orf106	C9orf114	C9orf116	C9orf117	C9orf129	C9orf131	C9orf139	C9orf142	C9orf147	C9orf152	C9orf153	C9orf156	C9orf16	C9orf163	C9orf169	C9orf170	C9orf171	C9orf172	C9orf173	C9orf24	C9orf3	C9orf37	C9orf38	C9orf40	C9orf41	C9orf43	C9orf47	C9orf50	C9orf64	C9orf66	C9orf69	C9orf72	C9orf78	C9orf84	C9orf85	C9orf89	C9orf9	C9orf91	C9orf96	CA1	CA10	CA11	CA12	CA13	CA14	CA2	CA3	CA4	CA5A	CA5B	CA5BP1	CA7	CA8	CA9	CAAP1	CAB39	CAB39L	CABIN1	CABLES1	CABLES2	CABP1	CABP4	CABP7	CABYR	CACFD1	CACHD1	CACNA1A	CACNA1B	CACNA1C	CACNA1C-AS1	CACNA1C-AS2	CACNA1D	CACNA1E	CACNA1F	CACNA1G	CACNA1G-AS1	CACNA1H	CACNA1I	CACNA1S	CACNA2D1	CACNA2D2	CACNA2D3	CACNA2D4	CACNB1	CACNB2	CACNB3	CACNB4	CACNG1	CACNG2	CACNG3	CACNG4	CACNG5	CACNG6	CACNG7	CACNG8	CACTIN	CACTIN-AS1	CACUL1	CACYBP	CACYBPP2	CAD	CADM1	CADM2	CADM2-AS1	CADM3	CADM4	CADPS	CADPS2	CAHM	CALB1	CALB2	CALCB	CALCOCO1	CALCOCO2	CALCR	CALCRL	CALD1	CALHM1	CALHM2	CALHM3	CALM1	CALM2	CALM2P2	CALM3	CALML3-AS1	CALML4	CALML6	CALN1	CALR	CALU	CALY	CAMK1	CAMK1D	CAMK1G	CAMK2A	CAMK2B	CAMK2D	CAMK2G	CAMK2N1	CAMK2N2	CAMK4	CAMKK1	CAMKK2	CAMKMT	CAMKV	CAMLG	CAMSAP1	CAMSAP2	CAMSAP3	CAMTA1	CAMTA2	CAND1	CAND2	CANT1	CANX	CAP1	CAP2	CAPG	CAPN1	CAPN10	CAPN10-AS1	CAPN11	CAPN12	CAPN13	CAPN14	CAPN15	CAPN2	CAPN3	CAPN5	CAPN6	CAPN7	CAPN8	CAPN9	CAPNS1	CAPNS2	CAPRIN1	CAPRIN2	CAPS	CAPS2	CAPSL	CAPZA1	CAPZA2	CAPZB	CARD10	CARD11	CARD14	CARD16	CARD6	CARD8	CARD9	CARF	CARHSP1	CARKD	CARM1	CARNS1	CARS	CARS-AS1	CARS2	CARTPT	CASC1	CASC10	CASC11	CASC14	CASC15	CASC2	CASC3	CASC4	CASC5	CASC7	CASD1	CASK	CASKIN1	CASKIN2	CASP1	CASP10	CASP12	CASP16	CASP2	CASP3	CASP4	CASP5	CASP6	CASP7	CASP8	CASP8AP2	CASP9	CASQ1	CASQ2	CASS4	CAST	CASZ1	CAT	CATSPER1	CATSPER2	CATSPER2P1	CATSPER3	CATSPERB	CATSPERG	CAV1	CAV2	CAV3	CBFA2T2	CBFA2T3	CBFB	CBL	CBLB	CBLL1	CBLN1	CBLN2	CBLN3	CBLN4	CBR1	CBR3	CBR3-AS1	CBR4	CBS	CBWD1	CBWD2	CBWD3	CBWD5	CBWD6	CBWD7	CBX1	CBX2	CBX3	CBX3P2	CBX3P4	CBX4	CBX5	CBX6	CBX7	CBX8	CBY1	CBY3	CC2D1A	CC2D1B	CC2D2A	CC2D2B	CCAR1	CCAR2	CCBE1	CCBL1	CCBL2	CCDC101	CCDC102A	CCDC102B	CCDC103	CCDC104	CCDC106	CCDC107	CCDC108	CCDC109B	CCDC11	CCDC110	CCDC112	CCDC113	CCDC114	CCDC115	CCDC116	CCDC117	CCDC12	CCDC120	CCDC121	CCDC122	CCDC124	CCDC125	CCDC126	CCDC127	CCDC129	CCDC13	CCDC13-AS1	CCDC130	CCDC132	CCDC134	CCDC135	CCDC136	CCDC137	CCDC138	CCDC14	CCDC141	CCDC142	CCDC144A	CCDC144B	CCDC144CP	CCDC144NL	CCDC146	CCDC147	CCDC147-AS1	CCDC148	CCDC149	CCDC15	CCDC150	CCDC151	CCDC152	CCDC153	CCDC154	CCDC157	CCDC158	CCDC159	CCDC160	CCDC162P	CCDC163P	CCDC167	CCDC168	CCDC169	CCDC17	CCDC170	CCDC171	CCDC173	CCDC174	CCDC176	CCDC178	CCDC18	CCDC180	CCDC181	CCDC19	CCDC22	CCDC23	CCDC24	CCDC25	CCDC26	CCDC28A	CCDC28B	CCDC3	CCDC30	CCDC33	CCDC34	CCDC36	CCDC37	CCDC38	CCDC39	CCDC40	CCDC41	CCDC42B	CCDC43	CCDC47	CCDC50	CCDC51	CCDC53	CCDC57	CCDC58	CCDC59	CCDC6	CCDC61	CCDC62	CCDC64	CCDC64B	CCDC65	CCDC66	CCDC68	CCDC69	CCDC7	CCDC71	CCDC71L	CCDC73	CCDC74A	CCDC74B	CCDC77	CCDC78	CCDC79	CCDC8	CCDC80	CCDC81	CCDC82	CCDC84	CCDC85A	CCDC85B	CCDC85C	CCDC86	CCDC87	CCDC88A	CCDC88B	CCDC88C	CCDC89	CCDC9	CCDC90B	CCDC91	CCDC92	CCDC93	CCDC94	CCDC96	CCDC97	CCHCR1	CCIN	CCK	CCKBR	CCL14	CCL17	CCL18	CCL19	CCL2	CCL20	CCL21	CCL22	CCL25	CCL26	CCL27	CCL28	CCL3	CCL3L1	CCL3L3	CCL4	CCL4L1	CCL4L2	CCL5	CCL8	CCM2	CCM2L	CCNA1	CCNA2	CCNB1	CCNB1IP1	CCNB2	CCNB3	CCNC	CCND1	CCND2	CCND3	CCNDBP1	CCNE1	CCNE2	CCNF	CCNG1	CCNG2	CCNH	CCNI	CCNI2	CCNJ	CCNJL	CCNK	CCNL1	CCNL2	CCNO	CCNT1	CCNT2	CCNY	CCNYL1	CCNYL2	CCP110	CCPG1	CCR1	CCR10	CCR2	CCR3	CCR4	CCR5	CCR6	CCR7	CCR9	CCRL2	CCRN4L	CCS	CCSAP	CCSER1	CCSER2	CCT2	CCT3	CCT4	CCT5	CCT6A	CCT6B	CCT6P1	CCT6P3	CCT7	CCT7P2	CCT8	CCT8L1P	CCT8P1	CCZ1	CCZ1B	CD101	CD109	CD14	CD151	CD160	CD163	CD163L1	CD164	CD164L2	CD177	CD180	CD19	CD1C	CD1D	CD1E	CD2	CD200	CD200R1	CD207	CD209	CD22	CD226	CD244	CD247	CD248	CD27	CD27-AS1	CD274	CD276	CD28	CD2AP	CD2BP2	CD300A	CD300C	CD300E	CD300LB	CD300LF	CD300LG	CD302	CD320	CD33	CD34	CD36	CD37	CD38	CD3D	CD3E	CD3EAP	CD3G	CD4	CD40	CD40LG	CD44	CD46	CD47	CD48	CD5	CD52	CD53	CD55	CD58	CD59	CD5L	CD6	CD63	CD68	CD69	CD7	CD70	CD72	CD74	CD79A	CD79B	CD80	CD81	CD82	CD83	CD84	CD86	CD8A	CD8B	CD8BP	CD9	CD93	CD96	CD97	CD99	CD99L2	CD99P1	CDA	CDADC1	CDAN1	CDC123	CDC14A	CDC14B	CDC16	CDC20	CDC20P1	CDC23	CDC25A	CDC25B	CDC25C	CDC26	CDC27	CDC34	CDC37	CDC37L1	CDC40	CDC42	CDC42BPA	CDC42BPB	CDC42BPG	CDC42EP1	CDC42EP2	CDC42EP3	CDC42EP4	CDC42EP5	CDC42P6	CDC42SE1	CDC42SE2	CDC45	CDC5L	CDC6	CDC7	CDC73	CDCA2	CDCA3	CDCA4	CDCA5	CDCA7	CDCA7L	CDCA8	CDCP1	CDCP2	CDH1	CDH10	CDH11	CDH12	CDH12P1	CDH12P3	CDH13	CDH15	CDH18	CDH19	CDH2	CDH20	CDH22	CDH23	CDH24	CDH26	CDH3	CDH4	CDH5	CDH6	CDH7	CDH8	CDH9	CDHR1	CDHR2	CDHR3	CDHR4	CDHR5	CDIP1	CDIPT	CDIPT-AS1	CDK1	CDK10	CDK11A	CDK11B	CDK12	CDK13	CDK14	CDK15	CDK16	CDK17	CDK18	CDK19	CDK2	CDK20	CDK2AP1	CDK2AP2	CDK2AP2P2	CDK3	CDK4	CDK5	CDK5R1	CDK5R2	CDK5RAP1	CDK5RAP2	CDK5RAP3	CDK6	CDK7	CDK8	CDK9	CDKAL1	CDKL1	CDKL2	CDKL3	CDKL4	CDKL5	CDKN1A	CDKN1B	CDKN1C	CDKN2A	CDKN2AIP	CDKN2AIPNL	CDKN2B	CDKN2B-AS1	CDKN2C	CDKN2D	CDKN3	CDNF	CDO1	CDON	CDPF1	CDR1	CDR2	CDR2L	CDRT15	CDRT4	CDS1	CDS2	CDT1	CDV3	CDX1	CDYL	CDYL2	CEACAM1	CEACAM19	CEACAM21	CEACAM4	CEBPA	CEBPB	CEBPD	CEBPE	CEBPG	CEBPZ	CECR1	CECR2	CECR3	CECR5	CECR5-AS1	CECR6	CECR7	CEL	CELF1	CELF2	CELF2-AS1	CELF3	CELF4	CELF5	CELSR1	CELSR2	CELSR3	CEMP1	CEND1	CENPA	CENPB	CENPBD1	CENPC	CENPE	CENPF	CENPH	CENPI	CENPJ	CENPK	CENPL	CENPM	CENPN	CENPO	CENPP	CENPQ	CENPT	CENPV	CENPVP1	CENPVP3	CENPW	CEP104	CEP112	CEP120	CEP128	CEP135	CEP152	CEP164	CEP164P1	CEP170	CEP170B	CEP170P1	CEP19	CEP192	CEP250	CEP290	CEP350	CEP41	CEP44	CEP55	CEP57	CEP57L1	CEP63	CEP68	CEP70	CEP72	CEP76	CEP78	CEP85	CEP85L	CEP89	CEP95	CEP97	CEPT1	CERCAM	CERK	CERKL	CERS1	CERS2	CERS3	CERS4	CERS5	CERS6	CERS6-AS1	CES1	CES2	CES3	CES4A	CES5A	CETN2	CETN3	CETP	CFC1	CFD	CFDP1	CFH	CFHR1	CFI	CFL1	CFL1P1	CFL1P5	CFL2	CFLAR	CFLAR-AS1	CFP	CFTR	CGB7	CGGBP1	CGN	CGNL1	CGREF1	CGRRF1	CH25H	CHAC1	CHAC2	CHAD	CHADL	CHAF1A	CHAF1B	CHAMP1	CHCHD1	CHCHD10	CHCHD2	CHCHD2P6	CHCHD3	CHCHD4	CHCHD4P3	CHCHD5	CHCHD6	CHCHD7	CHD1	CHD1L	CHD2	CHD3	CHD4	CHD5	CHD6	CHD7	CHD8	CHD9	CHDH	CHEK1	CHEK2	CHERP	CHFR	CHGA	CHGB	CHI3L1	CHI3L2	CHIC1	CHIC2	CHID1	CHIT1	CHKA	CHKB	CHKB-AS1	CHKB-CPT1B	CHL1	CHL1-AS2	CHM	CHML	CHMP1A	CHMP1B	CHMP2A	CHMP2B	CHMP3	CHMP4A	CHMP4B	CHMP4BP1	CHMP4C	CHMP5	CHMP6	CHMP7	CHN1	CHN2	CHODL	CHORDC1	CHP1	CHP2	CHPF	CHPF2	CHPT1	CHRAC1	CHRD	CHRDL1	CHRDL2	CHRFAM7A	CHRM1	CHRM2	CHRM3	CHRM3-AS2	CHRM4	CHRM5	CHRNA1	CHRNA10	CHRNA2	CHRNA3	CHRNA4	CHRNA5	CHRNA6	CHRNA7	CHRNA9	CHRNB1	CHRNB2	CHRNB4	CHRND	CHRNE	CHRNG	CHST1	CHST10	CHST11	CHST12	CHST13	CHST14	CHST15	CHST2	CHST3	CHST4	CHST5	CHST6	CHST7	CHST8	CHST9	CHSY1	CHSY3	CHTF18	CHTOP	CHUK	CHURC1	CHURC1-FNTB	CIAO1	CIAPIN1	CIB1	CIB2	CIC	CICP14	CICP16	CICP20	CICP22	CICP27	CICP3	CICP4	CICP6	CICP7	CIDEA	CIDEB	CIDEC	CIDECP	CIITA	CILP	CILP2	CINP	CIR1	CIRBP	CIRBP-AS1	CIRH1A	CISD1	CISD2	CISD3	CISH	CIT	CITED1	CITED2	CITED4	CITF22-1A6.3	CITF22-92A6.1	CIZ1	CKAP2	CKAP2L	CKAP4	CKAP5	CKB	CKLF	CKLF-CMTM1	CKM	CKMT1A	CKMT1B	CKMT2	CKMT2-AS1	CKS2	CLASP1	CLASP2	CLASRP	CLCA2	CLCA4	CLCC1	CLCF1	CLCN1	CLCN2	CLCN3	CLCN4	CLCN5	CLCN6	CLCN7	CLCNKA	CLCNKB	CLDN1	CLDN10	CLDN11	CLDN12	CLDN14	CLDN15	CLDN16	CLDN18	CLDN2	CLDN20	CLDN22	CLDN23	CLDN3	CLDN4	CLDN5	CLDN6	CLDN7	CLDN9	CLDND1	CLDND2	CLEC10A	CLEC11A	CLEC12A	CLEC12B	CLEC14A	CLEC16A	CLEC17A	CLEC18A	CLEC18B	CLEC18C	CLEC1A	CLEC2B	CLEC2D	CLEC2L	CLEC3B	CLEC4A	CLEC4E	CLEC4F	CLEC4G	CLEC4GP1	CLEC5A	CLEC7A	CLEC9A	CLECL1	CLGN	CLHC1	CLIC1	CLIC2	CLIC3	CLIC4	CLIC5	CLIC6	CLINT1	CLIP1	CLIP2	CLIP3	CLIP4	CLK1	CLK2	CLK3	CLK4	CLMN	CLMP	CLN5	CLN6	CLN8	CLNK	CLNS1A	CLOCK	CLP1	CLPB	CLPP	CLPTM1	CLPTM1L	CLPX	CLRN1-AS1	CLRN3	CLSPN	CLSTN1	CLSTN2	CLSTN3	CLTA	CLTB	CLTC	CLTCL1	CLU	CLUAP1	CLUH	CLUHP3	CLUL1	CLVS1	CLVS2	CLYBL	CMAHP	CMAS	CMBL	CMC1	CMC2	CMC4	CMIP	CMKLR1	CMP21-97G8.1	CMP21-97G8.2	CMPK1	CMPK2	CMSS1	CMTM1	CMTM2	CMTM3	CMTM4	CMTM5	CMTM6	CMTM7	CMTM8	CMTR1	CMTR2	CMYA5	CNBD2	CNBP	CNDP1	CNDP2	CNEP1R1	CNFN	CNGA1	CNGA3	CNGA4	CNGB1	CNIH1	CNIH2	CNIH3	CNIH4	CNKSR1	CNKSR2	CNKSR3	CNN1	CNN2	CNN2P1	CNN2P8	CNN2P9	CNN3	CNNM1	CNNM2	CNNM3	CNNM4	CNOT1	CNOT10	CNOT11	CNOT2	CNOT3	CNOT4	CNOT6	CNOT6L	CNOT6LP1	CNOT7	CNOT8	CNP	CNPPD1	CNPY1	CNPY2	CNPY3	CNPY4	CNR1	CNR2	CNRIP1	CNST	CNTD1	CNTD2	CNTF	CNTFR	CNTLN	CNTN1	CNTN2	CNTN3	CNTN4	CNTN5	CNTN6	CNTNAP1	CNTNAP2	CNTNAP3	CNTNAP3B	CNTNAP4	CNTNAP5	CNTRL	CNTROB	COA1	COA3	COA4	COA5	COA6	COASY	COBL	COBLL1	COCH	COG1	COG2	COG3	COG4	COG5	COG6	COG7	COG8	COIL	COL10A1	COL11A1	COL11A2	COL12A1	COL13A1	COL14A1	COL15A1	COL16A1	COL17A1	COL18A1	COL18A1-AS1	COL19A1	COL1A1	COL1A2	COL20A1	COL21A1	COL22A1	COL23A1	COL24A1	COL25A1	COL26A1	COL27A1	COL28A1	COL2A1	COL3A1	COL4A1	COL4A2	COL4A3	COL4A3BP	COL4A4	COL4A5	COL4A6	COL5A1	COL5A2	COL5A3	COL6A1	COL6A2	COL6A3	COL6A4P2	COL6A6	COL7A1	COL8A1	COL8A2	COL9A1	COL9A2	COL9A3	COLCA1	COLCA2	COLEC10	COLEC11	COLEC12	COLGALT1	COLGALT2	COLQ	COMMD1	COMMD10	COMMD2	COMMD3	COMMD3-BMI1	COMMD4	COMMD5	COMMD6	COMMD7	COMMD8	COMMD9	COMP	COMT	COMTD1	COPA	COPB1	COPB2	COPE	COPG1	COPG2	COPRS	COPS2	COPS3	COPS4	COPS5	COPS6	COPS7A	COPS7B	COPS8	COPZ1	COPZ2	COQ10A	COQ10B	COQ2	COQ3	COQ4	COQ5	COQ6	COQ7	COQ9	CORIN	CORO1A	CORO1B	CORO1C	CORO2A	CORO2B	CORO6	CORO7	CORO7-PAM16	CORT	COTL1	COX10	COX10-AS1	COX11	COX14	COX15	COX16	COX17	COX17P1	COX18	COX19	COX20	COX4I1	COX4I2	COX5A	COX5B	COX6A1	COX6A1P2	COX6A2	COX6B1	COX6B2	COX6C	COX7A1	COX7A2	COX7A2L	COX7B	COX7C	COX8A	CP	CPA1	CPA2	CPA4	CPA5	CPA6	CPAMD8	CPB1	CPB2-AS1	CPD	CPE	CPEB1	CPEB2	CPEB3	CPEB4	CPED1	CPLX1	CPLX2	CPLX3	CPM	CPNE1	CPNE2	CPNE3	CPNE4	CPNE5	CPNE6	CPNE7	CPNE8	CPNE9	CPO	CPOX	CPPED1	CPQ	CPS1	CPSF1	CPSF1P1	CPSF2	CPSF3	CPSF3L	CPSF4	CPSF6	CPSF7	CPT1A	CPT1B	CPT1C	CPT2	CPVL	CPXM1	CPXM2	CPZ	CR1	CR769776.1	CR848007.2	CRABP1	CRABP2	CRADD	CRAMP1L	CRAT	CRB1	CRB2	CRB3	CRBN	CRCP	CREB1	CREB3	CREB3L1	CREB3L2	CREB3L3	CREB3L4	CREB5	CREBBP	CREBL2	CREBRF	CREBZF	CREG1	CREG2	CRELD1	CRELD2	CREM	CRH	CRHBP	CRHR1	CRHR1-IT1	CRHR2	CRIM1	CRIP2	CRIP3	CRIPAK	CRIPT	CRISPLD1	CRISPLD2	CRK	CRKL	CRLF1	CRLF3	CRLS1	CRMP1	CRNDE	CRNKL1	CROCC	CROCCP1	CROCCP2	CROCCP3	CROT	CRTAC1	CRTAM	CRTAP	CRTC1	CRTC2	CRTC3	CRY1	CRY2	CRYAA	CRYAB	CRYBA2	CRYBA4	CRYBB1	CRYBB2	CRYBB2P1	CRYBB3	CRYGA	CRYGD	CRYGN	CRYGS	CRYL1	CRYM	CRYM-AS1	CRYZ	CRYZL1	CRYZP1	CS	CSAD	CSAG1	CSAG2	CSAG3	CSDC2	CSDE1	CSE1L	CSF1	CSF1R	CSF2RA	CSF2RB	CSF3	CSF3R	CSGALNACT1	CSGALNACT2	CSK	CSMD1	CSMD2	CSMD3	CSNK1A1	CSNK1A1L	CSNK1D	CSNK1E	CSNK1G1	CSNK1G2	CSNK1G2-AS1	CSNK1G3	CSNK2A1	CSNK2A2	CSNK2A3	CSNK2B	CSNK2B-LY6G5B-1181	CSPG4	CSPG4P10	CSPG4P11	CSPG4P12	CSPG4P13	CSPG4P5	CSPG4P8	CSPG4P9	CSPG5	CSPP1	CSRNP1	CSRNP2	CSRNP3	CSRP1	CSRP2	CSRP2BP	CST1	CST3	CST6	CST7	CSTA	CSTB	CSTF1	CSTF2	CSTF2T	CSTF3	CSTF3-AS1	CT45A1	CT45A3	CT62	CTA-134P22.2	CTA-14H9.5	CTA-204B4.2	CTA-211A9.5	CTA-212D2.2	CTA-217C2.1	CTA-217C2.2	CTA-221G9.11	CTA-223H9.9	CTA-228A9.3	CTA-246H3.11	CTA-246H3.12	CTA-250D10.23	CTA-253N17.1	CTA-254O6.1	CTA-268H5.14	CTA-292E10.6	CTA-292E10.8	CTA-293F17.1	CTA-299D3.8	CTA-29F11.1	CTA-357J21.1	CTA-363E19.2	CTA-363E6.1	CTA-363E6.6	CTA-363E6.7	CTA-373H7.7	CTA-384D8.33	CTA-384D8.34	CTA-384D8.35	CTA-384D8.36	CTA-390C10.10	CTA-407F11.6	CTA-445C9.14	CTA-445C9.15	CTA-796E4.4	CTA-85E5.10	CTA-963H5.5	CTA-984G1.5	CTA-989H11.1	CTAG1A	CTAG1B	CTAGE3P	CTAGE4	CTAGE5	CTAGE7P	CTAGE8	CTB-102L5.7	CTB-109A12.1	CTB-113D17.1	CTB-113I20.2	CTB-113P19.1	CTB-113P19.4	CTB-113P19.5	CTB-114C7.3	CTB-114C7.4	CTB-118N6.2	CTB-118N6.3	CTB-119C2.1	CTB-129O4.1	CTB-12O2.1	CTB-131B5.2	CTB-131B5.5	CTB-131K11.1	CTB-133G6.1	CTB-133G6.2	CTB-134H23.3	CTB-13F3.1	CTB-13H5.1	CTB-152G17.6	CTB-161K23.1	CTB-161M19.4	CTB-167B5.2	CTB-171A8.1	CTB-175P5.4	CTB-176F20.3	CTB-178M22.2	CTB-179K24.3	CTB-181H17.1	CTB-187M2.2	CTB-191K22.5	CTB-1I21.1	CTB-25B13.12	CTB-25B13.9	CTB-25J19.9	CTB-31N19.3	CTB-31O20.2	CTB-31O20.3	CTB-31O20.4	CTB-31O20.6	CTB-32O4.2	CTB-33G10.1	CTB-33O18.3	CTB-36H16.2	CTB-36O1.7	CTB-39G8.3	CTB-40H15.4	CTB-43E15.4	CTB-43P18.1	CTB-46B19.2	CTB-47B11.3	CTB-50E14.5	CTB-50L17.14	CTB-50L17.9	CTB-51J22.1	CTB-52I2.4	CTB-55O6.12	CTB-58E17.1	CTB-58E17.3	CTB-58E17.5	CTB-60E11.4	CTB-60E11.9	CTB-61M7.2	CTB-63M22.1	CTB-75G16.1	CTB-75G16.3	CTB-78F1.1	CTB-83J4.2	CTB-89H12.4	CTB-92J24.2	CTB-96E2.3	CTBP1	CTBP1-AS2	CTBP2	CTBP2P7	CTBP2P8	CTBS	CTC-1337H24.1	CTC-1337H24.2	CTC-203F4.2	CTC-205M6.5	CTC-228N24.1	CTC-228N24.3	CTC-239J10.1	CTC-241F20.3	CTC-241F20.4	CTC-241N9.1	CTC-246B18.8	CTC-250I14.6	CTC-251D13.1	CTC-255N20.1	CTC-260E6.10	CTC-260E6.2	CTC-260E6.6	CTC-260F20.3	CTC-265F19.1	CTC-265F19.2	CTC-273B12.10	CTC-273B12.6	CTC-273B12.8	CTC-277H1.7	CTC-281F24.1	CTC-297N7.1	CTC-297N7.5	CTC-297N7.8	CTC-297N7.9	CTC-301O7.4	CTC-308K20.1	CTC-325H20.2	CTC-325H20.7	CTC-325J23.3	CTC-329D1.2	CTC-329D1.3	CTC-332L22.1	CTC-336P14.1	CTC-338M12.1	CTC-338M12.4	CTC-338M12.5	CTC-338M12.6	CTC-344H19.4	CTC-349C3.1	CTC-350I8.1	CTC-359D24.3	CTC-360G5.1	CTC-360G5.9	CTC-360J11.4	CTC-365E16.1	CTC-366B18.4	CTC-378H22.1	CTC-378H22.2	CTC-398G3.1	CTC-425F1.4	CTC-425O23.2	CTC-428G20.1	CTC-428G20.3	CTC-428G20.6	CTC-428H11.2	CTC-429C10.2	CTC-429P9.1	CTC-429P9.2	CTC-429P9.3	CTC-429P9.4	CTC-429P9.5	CTC-444N24.11	CTC-444N24.13	CTC-444N24.6	CTC-444N24.8	CTC-448F2.6	CTC-451A6.4	CTC-454I21.3	CTC-457L16.2	CTC-458G6.2	CTC-458I2.2	CTC-459F4.1	CTC-459F4.3	CTC-459F4.6	CTC-459I6.1	CTC-462L7.1	CTC-467M3.3	CTC-471C19.1	CTC-471F3.4	CTC-471F3.5	CTC-471F3.6	CTC-471J1.10	CTC-471J1.2	CTC-479C5.10	CTC-479C5.12	CTC-479C5.17	CTC-487M23.5	CTC-487M23.8	CTC-490E21.10	CTC-492K19.4	CTC-498J12.1	CTC-498J12.3	CTC-498M16.2	CTC-498M16.4	CTC-499B15.7	CTC-503J8.6	CTC-507E2.1	CTC-510F12.2	CTC-510F12.4	CTC-510F12.6	CTC-523E23.1	CTC-523E23.5	CTC-523E23.6	CTC-523E23.8	CTC-524C5.2	CTC-525D6.1	CTC-527H23.3	CTC-529P8.1	CTC-534A2.2	CTC-542B22.2	CTC-548K16.1	CTC-548K16.6	CTC-550B14.7	CTC-559E9.4	CTC-559E9.5	CTC-559E9.6	CTC-559E9.8	CTC-559E9.9	CTC-563A5.2	CTC-564N23.2	CTC-575D19.1	CTC1	CTCF	CTD-2002J20.1	CTD-2006C1.12	CTD-2006C1.2	CTD-2006C1.6	CTD-2006H14.2	CTD-2006K23.1	CTD-2007H13.1	CTD-2008A1.2	CTD-2008L17.1	CTD-2008L17.2	CTD-2008P7.1	CTD-2010I16.1	CTD-2012J19.3	CTD-2012K14.6	CTD-2012K14.7	CTD-2013N17.1	CTD-2013N24.2	CTD-2014B16.3	CTD-2015H6.3	CTD-2017C7.1	CTD-2017C7.2	CTD-2017D11.1	CTD-2020K17.1	CTD-2020K17.3	CTD-2020K17.4	CTD-2023N9.3	CTD-2024P10.2	CTD-2026K11.1	CTD-2031P19.3	CTD-2031P19.4	CTD-2033A16.2	CTD-2033C11.1	CTD-2034I21.2	CTD-2035E11.4	CTD-2035E11.5	CTD-2037K23.2	CTD-2044J15.1	CTD-2044J15.2	CTD-2047H16.2	CTD-2047H16.4	CTD-2049O4.1	CTD-2050B12.2	CTD-2054N24.2	CTD-2078B5.2	CTD-2081C10.7	CTD-2081K17.2	CTD-2083E4.4	CTD-2083E4.5	CTD-2083E4.6	CTD-2083E4.7	CTD-2085J24.4	CTD-2086O20.3	CTD-2104P17.1	CTD-2105E13.13	CTD-2105E13.15	CTD-2105E13.6	CTD-2116F7.1	CTD-2124B8.2	CTD-2126E3.1	CTD-2126E3.4	CTD-2126E3.5	CTD-2127H9.1	CTD-2130F23.2	CTD-2132N18.2	CTD-2132N18.4	CTD-2135D7.2	CTD-2135D7.5	CTD-2135J3.3	CTD-2145A24.3	CTD-2152M20.2	CTD-2154I11.2	CTD-2162K18.3	CTD-2162K18.4	CTD-2162K18.5	CTD-2165H16.4	CTD-2170G1.2	CTD-2171N6.1	CTD-2173L22.4	CTD-2179L22.1	CTD-2184C24.2	CTD-2184D3.6	CTD-2184D3.7	CTD-2186M15.3	CTD-2192J16.15	CTD-2192J16.20	CTD-2192J16.22	CTD-2192J16.26	CTD-2196E14.4	CTD-2196E14.6	CTD-2196E14.9	CTD-2199O4.6	CTD-2199O4.7	CTD-2201E18.3	CTD-2201E18.5	CTD-2201G3.1	CTD-2201I18.1	CTD-2203K17.1	CTD-2206N4.4	CTD-2207A17.1	CTD-2210P15.2	CTD-2210P24.4	CTD-2213F21.2	CTD-2223O18.1	CTD-2224J9.8	CTD-2227E11.1	CTD-2228A4.1	CTD-2228K2.5	CTD-2228K2.7	CTD-2231E14.8	CTD-2235C13.1	CTD-2235C13.3	CTD-2240E14.4	CTD-2245E15.3	CTD-2245F17.3	CTD-2246P4.1	CTD-2249K22.1	CTD-2256P15.1	CTD-2256P15.2	CTD-2256P15.4	CTD-2258A20.5	CTD-2260A17.1	CTD-2260A17.2	CTD-2267D19.2	CTD-2267D19.3	CTD-2267D19.6	CTD-2269F5.1	CTD-2270L9.2	CTD-2270L9.4	CTD-2270N23.1	CTD-2278I10.4	CTD-2281M20.1	CTD-2284J15.1	CTD-2286N8.2	CTD-2287O16.1	CTD-2287O16.4	CTD-2287O16.5	CTD-2291D10.4	CTD-2292M16.8	CTD-2292P10.4	CTD-2293H3.1	CTD-2296D1.2	CTD-2297D10.2	CTD-2301A4.5	CTD-2302E22.4	CTD-2302E22.5	CTD-2303H24.2	CTD-2306M10.1	CTD-2308L22.1	CTD-2310F14.1	CTD-2313J17.5	CTD-2313N18.5	CTD-2314B22.3	CTD-2316B1.1	CTD-2319I12.2	CTD-2319I12.3	CTD-2319I12.4	CTD-2320G14.2	CTD-2323K18.1	CTD-2324F15.2	CTD-2325M2.1	CTD-2325P2.4	CTD-2331H12.5	CTD-2331H12.7	CTD-2334D19.1	CTD-2336O2.1	CTD-2337J16.1	CTD-2339F6.1	CTD-2341M24.1	CTD-2342J14.6	CTD-2342N23.3	CTD-2349P21.5	CTD-2349P21.9	CTD-2350C19.1	CTD-2350C19.2	CTD-2353F22.1	CTD-2366F13.1	CTD-2366F13.2	CTD-2368P22.1	CTD-2369P2.10	CTD-2369P2.12	CTD-2369P2.2	CTD-2369P2.4	CTD-2369P2.8	CTD-2373H9.5	CTD-2373J6.1	CTD-2376I4.1	CTD-2376I4.2	CTD-2377O17.1	CTD-2380F24.1	CTD-2383M3.1	CTD-2396E7.10	CTD-2396E7.9	CTD-2410N18.3	CTD-2410N18.4	CTD-2410N18.5	CTD-2510F5.6	CTD-2514C3.1	CTD-2514K5.2	CTD-2514K5.4	CTD-2515A14.1	CTD-2516F10.2	CTD-2517M14.5	CTD-2517M22.14	CTD-2517M22.17	CTD-2517O10.6	CTD-2521M24.11	CTD-2521M24.4	CTD-2521M24.5	CTD-2521M24.6	CTD-2521M24.9	CTD-2522E6.4	CTD-2523D13.2	CTD-2525I3.2	CTD-2525I3.3	CTD-2526A2.2	CTD-2527I21.14	CTD-2527I21.4	CTD-2528L19.3	CTD-2528L19.6	CTD-2529P6.4	CTD-2530H12.4	CTD-2530H12.8	CTD-2530N21.4	CTD-2532N20.1	CTD-2534I21.8	CTD-2536I1.1	CTD-2537I9.12	CTD-2537I9.13	CTD-2537I9.5	CTD-2538C1.2	CTD-2540B15.11	CTD-2540B15.13	CTD-2540B15.6	CTD-2540B15.7	CTD-2540F13.2	CTD-2540L5.6	CTD-2540M10.1	CTD-2541J13.1	CTD-2541J13.2	CTD-2541M15.1	CTD-2541M15.3	CTD-2541M15.4	CTD-2542C24.2	CTD-2542L18.1	CTD-2544H17.2	CTD-2545M3.8	CTD-2547E10.2	CTD-2547L16.1	CTD-2547L16.3	CTD-2547L24.4	CTD-2553C6.1	CTD-2554C21.1	CTD-2554C21.2	CTD-2554C21.3	CTD-2555A7.2	CTD-2555A7.3	CTD-2555C10.3	CTD-2555K7.2	CTD-2555K7.4	CTD-2555O16.2	CTD-2555O16.4	CTD-2560K21.6	CTD-2561B21.11	CTD-2561B21.5	CTD-2561B21.7	CTD-2561J22.2	CTD-2561J22.5	CTD-2562J15.4	CTD-2562J17.7	CTD-2568A17.5	CTD-2574D22.2	CTD-2574D22.4	CTD-2575K13.6	CTD-2583A14.1	CTD-2583A14.10	CTD-2583A14.11	CTD-2583A14.8	CTD-2587H19.1	CTD-2587H19.2	CTD-2587H24.10	CTD-2587M2.1	CTD-2588C8.8	CTD-2589H19.6	CTD-2611O12.6	CTD-2616J11.11	CTD-2616J11.2	CTD-2616J11.4	CTD-2619J13.13	CTD-2619J13.14	CTD-2619J13.16	CTD-2619J13.17	CTD-2619J13.19	CTD-2619J13.3	CTD-2619J13.8	CTD-2619J13.9	CTD-2620I22.7	CTD-2621I17.6	CTD-2622I13.3	CTD-2623N2.11	CTD-2623N2.3	CTD-2630F21.1	CTD-2631K10.1	CTD-2636A23.2	CTD-2639E6.9	CTD-2647L4.4	CTD-2647L4.5	CTD-2650P22.1	CTD-2651B20.1	CTD-2651B20.3	CTD-2651B20.4	CTD-2651B20.7	CTD-2653D5.1	CTD-2653M23.3	CTD-2655K5.1	CTD-2666L21.1	CTD-2666L21.2	CTD-3018O17.3	CTD-3023J11.2	CTD-3025N20.2	CTD-3025N20.3	CTD-3049M7.1	CTD-3051D23.1	CTD-3051D23.4	CTD-3064H18.1	CTD-3064H18.2	CTD-3064H18.4	CTD-3064M3.3	CTD-3064M3.7	CTD-3065B20.3	CTD-3065J16.6	CTD-3065J16.9	CTD-3074O7.12	CTD-3074O7.5	CTD-3076O17.1	CTD-3080P12.3	CTD-3088G3.8	CTD-3092A11.1	CTD-3092A11.2	CTD-3093M3.1	CTD-3094K11.1	CTD-3099C6.11	CTD-3099C6.9	CTD-3105H18.11	CTD-3105H18.13	CTD-3105H18.14	CTD-3105H18.8	CTD-3110H11.1	CTD-3113P16.5	CTD-3116E22.7	CTD-3128G10.6	CTD-3131K8.2	CTD-3138B18.5	CTD-3138B18.6	CTD-3148I10.15	CTD-3162L10.1	CTD-3162L10.5	CTD-3179P9.1	CTD-3184A7.4	CTD-3185P2.1	CTD-3185P2.2	CTD-3187F8.14	CTD-3193K9.3	CTD-3193O13.1	CTD-3193O13.11	CTD-3193O13.9	CTD-3195I5.1	CTD-3195I5.5	CTD-3199J23.4	CTD-3199J23.6	CTD-3203P2.1	CTD-3203P2.2	CTD-3214H19.4	CTD-3214H19.6	CTD-3220F14.1	CTD-3222D19.5	CTD-3222D19.7	CTD-3224K15.2	CTD-3224K15.3	CTD-3232M19.2	CTD-3234P18.2	CTD-3247F14.2	CTDNEP1	CTDP1	CTDSP1	CTDSP2	CTDSPL	CTDSPL2	CTF1	CTGF	CTGLF10P	CTGLF11P	CTGLF12P	CTH	CTHRC1	CTIF	CTLA4	CTNNA1	CTNNA2	CTNNA3	CTNNAL1	CTNNB1	CTNNBIP1	CTNNBL1	CTNND1	CTNND2	CTNS	CTPS1	CTPS2	CTR9	CTRB2	CTRC	CTRL	CTSA	CTSB	CTSC	CTSD	CTSF	CTSH	CTSK	CTSL	CTSO	CTSS	CTSV	CTSW	CTSZ	CTTN	CTTNBP2	CTTNBP2NL	CTU1	CTU2	CTXN1	CTXN2	CTXN3	CUBN	CUEDC1	CUEDC2	CUL1	CUL2	CUL3	CUL4A	CUL4B	CUL5	CUL7	CUL9	CUTA	CUTC	CUX1	CUX2	CUZD1	CWC15	CWC22	CWC25	CWC27	CWF19L1	CWF19L2	CX3CL1	CX3CR1	CXADR	CXCL1	CXCL10	CXCL11	CXCL12	CXCL13	CXCL14	CXCL16	CXCL2	CXCL3	CXCL5	CXCL6	CXCL9	CXCR1	CXCR2	CXCR2P1	CXCR3	CXCR4	CXCR5	CXCR6	CXXC1	CXXC11	CXXC4	CXXC5	CXorf21	CXorf22	CXorf23	CXorf24	CXorf28	CXorf30	CXorf31	CXorf36	CXorf38	CXorf40A	CXorf40B	CXorf48	CXorf56	CXorf57	CXorf58	CXorf64	CXorf65	CXorf67	CYB561	CYB561A3	CYB561D1	CYB561D2	CYB5A	CYB5B	CYB5D1	CYB5D2	CYB5R1	CYB5R2	CYB5R3	CYB5R4	CYB5RL	CYBA	CYBB	CYBRD1	CYC1	CYCS	CYFIP1	CYFIP2	CYGB	CYHR1	CYLD	CYP11A1	CYP17A1	CYP17A1-AS1	CYP19A1	CYP1A1	CYP1B1	CYP1B1-AS1	CYP20A1	CYP21A1P	CYP21A2	CYP24A1	CYP26A1	CYP26B1	CYP26C1	CYP27A1	CYP27B1	CYP27C1	CYP2A6	CYP2A7	CYP2B7P1	CYP2C8	CYP2D6	CYP2D7P1	CYP2D8P1	CYP2E1	CYP2F1	CYP2G1P	CYP2J2	CYP2R1	CYP2S1	CYP2U1	CYP2W1	CYP39A1	CYP3A4	CYP3A43	CYP3A5	CYP46A1	CYP4A11	CYP4A22-AS1	CYP4B1	CYP4F11	CYP4F12	CYP4F2	CYP4F22	CYP4F24P	CYP4F29P	CYP4F3	CYP4F35P	CYP4F59P	CYP4V2	CYP4X1	CYP4Z1	CYP51A1	CYP51P2	CYP7A1	CYP7B1	CYP8B1	CYR61	CYS1	CYSLTR1	CYSLTR2	CYSTM1	CYTH1	CYTH2	CYTH3	CYTH4	CYTIP	CYTL1	CYYR1	D2HGDH	DAAM1	DAAM2	DAB1	DAB2	DAB2IP	DACH1	DACH2	DACT1	DACT2	DACT3	DACT3-AS1	DAD1	DAG1	DAGLA	DAGLB	DAK	DALRD3	DANCR	DAND5	DAO	DAP	DAP3	DAPK1	DAPK2	DAPK3	DAPL1	DAPP1	DARC	DARS	DARS2	DAW1	DAXX	DAZAP1	DAZAP2	DBF4	DBF4B	DBH	DBH-AS1	DBI	DBIL5P	DBIL5P2	DBN1	DBNDD1	DBNDD2	DBNL	DBP	DBR1	DBT	DBX2	DCAF10	DCAF11	DCAF12	DCAF12L2	DCAF13	DCAF13P3	DCAF15	DCAF16	DCAF17	DCAF4	DCAF4L1	DCAF4L2	DCAF5	DCAF6	DCAF7	DCAKD	DCBLD1	DCBLD2	DCC	DCDC1	DCDC2	DCDC2B	DCHS1	DCHS2	DCK	DCLK1	DCLK2	DCLK3	DCLRE1A	DCLRE1B	DCLRE1C	DCN	DCP1A	DCP1B	DCP2	DCPS	DCST2	DCSTAMP	DCT	DCTD	DCTN1	DCTN1-AS1	DCTN2	DCTN3	DCTN4	DCTN5	DCTN6	DCTPP1	DCUN1D1	DCUN1D2	DCUN1D3	DCUN1D4	DCUN1D5	DCX	DCXR	DDA1	DDAH1	DDAH2	DDB1	DDB2	DDC	DDC8	DDHD1	DDHD2	DDI2	DDIT3	DDIT4	DDIT4L	DDN	DDO	DDOST	DDR1	DDR2	DDRGK1	DDT	DDTL	DDX1	DDX10	DDX11	DDX11-AS1	DDX11L1	DDX11L16	DDX11L2	DDX11L9	DDX12P	DDX17	DDX18	DDX19A	DDX19B	DDX20	DDX21	DDX23	DDX24	DDX25	DDX26B	DDX27	DDX28	DDX31	DDX39A	DDX39B	DDX39B-AS1	DDX3X	DDX3Y	DDX3YP1	DDX4	DDX41	DDX42	DDX43	DDX46	DDX47	DDX49	DDX5	DDX50	DDX50P1	DDX51	DDX52	DDX54	DDX55	DDX56	DDX58	DDX59	DDX6	DDX60	DDX60L	DEAF1	DEC1	DECR1	DECR2	DEDD	DEDD2	DEF6	DEF8	DEGS1	DEGS2	DEK	DENND1A	DENND1B	DENND1C	DENND2A	DENND2C	DENND2D	DENND3	DENND4A	DENND4B	DENND4C	DENND5A	DENND5B	DENND5B-AS1	DENND6A	DENND6B	DENR	DEPDC1	DEPDC1B	DEPDC4	DEPDC5	DEPDC7	DEPTOR	DERA	DERL1	DERL2	DERL3	DES	DESI1	DESI2	DET1	DEXI	DFFA	DFFB	DFNA5	DFNB31	DFNB59	DGAT1	DGAT2	DGCR10	DGCR11	DGCR14	DGCR2	DGCR5	DGCR6	DGCR6L	DGCR8	DGCR9	DGKA	DGKB	DGKD	DGKE	DGKG	DGKH	DGKI	DGKK	DGKQ	DGKZ	DGKZP1	DGUOK	DGUOK-AS1	DHCR24	DHCR7	DHDDS	DHDH	DHFR	DHFRL1	DHFRP1	DHH	DHODH	DHPS	DHRS1	DHRS11	DHRS12	DHRS13	DHRS2	DHRS3	DHRS4	DHRS4L2	DHRS7	DHRS7B	DHRS9	DHRSX	DHRSX-IT1	DHTKD1	DHX15	DHX16	DHX29	DHX30	DHX32	DHX33	DHX34	DHX35	DHX36	DHX37	DHX38	DHX40	DHX40P1	DHX57	DHX58	DHX8	DHX9	DIABLO	DIAPH1	DIAPH2	DIAPH3	DICER1	DICER1-AS1	DIDO1	DIEXF	DIMT1	DIO1	DIO2	DIO3	DIO3OS	DIP2A	DIP2B	DIP2C	DIRAS1	DIRAS2	DIRAS3	DIRC2	DIRC3	DIS3	DIS3L	DIS3L2	DISC1	DISP1	DISP2	DIXDC1	DKC1	DKFZP434E1119	DKFZP667F0711	DKFZP761J1410	DKFZP779J2370	DKFZP779L1853	DKK1	DKK2	DKK3	DKKL1	DLAT	DLC1	DLD	DLEC1	DLEU1	DLEU2	DLEU2L	DLEU7	DLEU7-AS1	DLG1	DLG1-AS1	DLG2	DLG3	DLG4	DLG5	DLG5-AS1	DLGAP1	DLGAP1-AS1	DLGAP1-AS2	DLGAP1-AS3	DLGAP1-AS4	DLGAP1-AS5	DLGAP2	DLGAP3	DLGAP4	DLGAP5	DLK1	DLK2	DLL1	DLL3	DLL4	DLST	DLX1	DLX2	DLX3	DLX4	DLX5	DLX6	DLX6-AS1	DMAP1	DMBT1	DMBX1	DMC1	DMD	DMGDH	DMKN	DMP1	DMPK	DMRT2	DMRT3	DMRTA1	DMRTA2	DMRTC1	DMRTC1B	DMTF1	DMTN	DMWD	DMXL1	DMXL2	DNA2	DNAAF1	DNAAF2	DNAAF3	DNAH1	DNAH10	DNAH10OS	DNAH11	DNAH12	DNAH14	DNAH17	DNAH17-AS1	DNAH2	DNAH3	DNAH5	DNAH6	DNAH7	DNAH8	DNAH9	DNAI1	DNAI2	DNAJA1	DNAJA2	DNAJA3	DNAJA4	DNAJB1	DNAJB11	DNAJB12	DNAJB13	DNAJB14	DNAJB2	DNAJB4	DNAJB5	DNAJB6	DNAJB7	DNAJB9	DNAJC1	DNAJC10	DNAJC11	DNAJC12	DNAJC13	DNAJC14	DNAJC15	DNAJC16	DNAJC17	DNAJC18	DNAJC19	DNAJC2	DNAJC21	DNAJC22	DNAJC24	DNAJC25	DNAJC25-GNG10	DNAJC27	DNAJC27-AS1	DNAJC28	DNAJC3	DNAJC3-AS1	DNAJC30	DNAJC4	DNAJC5	DNAJC5B	DNAJC5G	DNAJC6	DNAJC7	DNAJC8	DNAJC9	DNAJC9-AS1	DNAL1	DNAL4	DNALI1	DNASE1	DNASE1L1	DNASE1L2	DNASE1L3	DNASE2	DNASE2B	DND1	DND1P1	DNER	DNHD1	DNLZ	DNM1	DNM1L	DNM1P35	DNM1P46	DNM1P47	DNM1P51	DNM2	DNM3	DNMBP	DNMBP-AS1	DNMT1	DNMT3A	DNMT3B	DNPEP	DNPH1	DNTTIP1	DNTTIP2	DOC2A	DOC2B	DOC2GP	DOCK1	DOCK10	DOCK11	DOCK2	DOCK3	DOCK4	DOCK4-AS1	DOCK5	DOCK6	DOCK7	DOCK8	DOCK9	DOCK9-AS2	DOHH	DOK1	DOK2	DOK3	DOK4	DOK5	DOK6	DOK7	DOLK	DOLPP1	DONSON	DOPEY1	DOPEY2	DOT1L	DPAGT1	DPCD	DPCR1	DPEP1	DPEP2	DPEP3	DPF1	DPF2	DPF3	DPH1	DPH2	DPH3	DPH3P1	DPH5	DPH6	DPH6-AS1	DPH7	DPM1	DPM2	DPM3	DPP10	DPP3	DPP4	DPP6	DPP7	DPP8	DPP9	DPPA4	DPRXP4	DPT	DPY19L1	DPY19L1P1	DPY19L2	DPY19L2P1	DPY19L2P2	DPY19L2P4	DPY19L3	DPY19L4	DPY30	DPYD	DPYS	DPYSL2	DPYSL3	DPYSL4	DPYSL5	DQX1	DR1	DRAM1	DRAM2	DRAP1	DRAXIN	DRC1	DRD1	DRD2	DRD4	DRD5	DRD5P2	DRG1	DRG2	DRGX	DROSHA	DRP2	DSC2	DSCAM	DSCAML1	DSCC1	DSCR3	DSCR9	DSE	DSEL	DSG2	DSN1	DSP	DST	DSTN	DSTNP1	DSTNP2	DSTYK	DTD1	DTD2	DTHD1	DTL	DTNA	DTNB	DTNBP1	DTWD1	DTWD2	DTX1	DTX2	DTX2P1	DTX2P1-UPK3BP1-PMS2P11	DTX3	DTX3L	DTX4	DTYMK	DUOX1	DUOX2	DUOXA1	DUS1L	DUS2	DUS3L	DUS4L	DUSP1	DUSP10	DUSP11	DUSP12	DUSP13	DUSP14	DUSP15	DUSP16	DUSP18	DUSP19	DUSP2	DUSP22	DUSP23	DUSP26	DUSP27	DUSP28	DUSP3	DUSP4	DUSP5	DUSP5P1	DUSP6	DUSP7	DUSP8	DUSP8P2	DUSP8P3	DUSP8P4	DUSP8P5	DUSP9	DUT	DUTP6	DVL1	DVL2	DVL3	DXO	DYDC2	DYM	DYNC1H1	DYNC1I1	DYNC1I2	DYNC1I2P1	DYNC1LI1	DYNC1LI2	DYNC2H1	DYNC2LI1	DYNLL1	DYNLL1-AS1	DYNLL2	DYNLRB1	DYNLRB2	DYNLT1	DYNLT3	DYRK1A	DYRK1B	DYRK2	DYRK3	DYRK4	DYSF	DYX1C1	DZANK1	DZIP1	DZIP1L	DZIP3	E2F1	E2F2	E2F3	E2F4	E2F5	E2F6	E2F7	E2F8	E4F1	EAF1	EAF1-AS1	EAF2	EAPP	EARS2	EBAG9	EBAG9P1	EBF1	EBF2	EBF3	EBF4	EBI3	EBLN2	EBNA1BP2	EBP	EBPL	ECD	ECE1	ECE2	ECEL1	ECH1	ECHDC1	ECHDC2	ECHDC3	ECHS1	ECI1	ECI2	ECM1	ECM2	ECSCR	ECSIT	ECT2	ECT2L	EDA	EDA2R	EDAR	EDARADD	EDC3	EDC4	EDEM1	EDEM2	EDEM3	EDF1	EDIL3	EDN1	EDN3	EDNRA	EDNRB	EEA1	EED	EEF1A1	EEF1A1P13	EEF1A1P19	EEF1A1P30	EEF1A1P34	EEF1A1P5	EEF1A1P6	EEF1A2	EEF1B2	EEF1B2P3	EEF1D	EEF1DP1	EEF1DP2	EEF1DP3	EEF1E1	EEF1G	EEF2	EEF2K	EEFSEC	EEPD1	EFCAB1	EFCAB10	EFCAB11	EFCAB12	EFCAB13	EFCAB14	EFCAB2	EFCAB4A	EFCAB4B	EFCAB5	EFCAB6	EFCAB7	EFCC1	EFEMP1	EFEMP2	EFHB	EFHC1	EFHC2	EFHD1	EFHD2	EFNA1	EFNA2	EFNA4	EFNA5	EFNB1	EFNB2	EFNB3	EFR3A	EFR3B	EFS	EFTUD1	EFTUD1P1	EFTUD2	EGF	EGFEM1P	EGFL6	EGFL7	EGFL8	EGFLAM	EGFR	EGFR-AS1	EGLN1	EGLN1P1	EGLN2	EGLN3	EGR1	EGR2	EGR3	EGR4	EHBP1	EHBP1L1	EHD1	EHD2	EHD3	EHD4	EHF	EHHADH	EHMT1	EHMT2	EI24	EID1	EID2	EID2B	EID3	EIF1	EIF1AD	EIF1AX	EIF1AXP1	EIF1AY	EIF1B	EIF2A	EIF2AK1	EIF2AK2	EIF2AK3	EIF2AK4	EIF2B1	EIF2B2	EIF2B3	EIF2B4	EIF2B5	EIF2D	EIF2S1	EIF2S2	EIF2S2P4	EIF2S3	EIF2S3L	EIF3A	EIF3B	EIF3C	EIF3CL	EIF3D	EIF3E	EIF3EP1	EIF3F	EIF3FP3	EIF3G	EIF3H	EIF3I	EIF3J	EIF3J-AS1	EIF3K	EIF3KP1	EIF3L	EIF3M	EIF4A1	EIF4A1P10	EIF4A1P2	EIF4A2	EIF4A3	EIF4B	EIF4BP3	EIF4BP6	EIF4BP7	EIF4E	EIF4E1B	EIF4E2	EIF4E3	EIF4EBP1	EIF4EBP2	EIF4EBP3	EIF4ENIF1	EIF4G1	EIF4G2	EIF4G3	EIF4H	EIF4HP1	EIF4HP2	EIF5	EIF5A	EIF5A2	EIF5AL1	EIF5B	EIF6	ELAC1	ELAC2	ELANE	ELAVL1	ELAVL2	ELAVL3	ELAVL4	ELF1	ELF2	ELF3	ELF4	ELF5	ELFN1	ELFN2	ELK1	ELK3	ELK4	ELL	ELL2	ELL3	ELMO1	ELMO2	ELMO3	ELMOD1	ELMOD2	ELMOD3	ELMSAN1	ELN	ELOF1	ELOVL1	ELOVL2	ELOVL2-AS1	ELOVL3	ELOVL4	ELOVL5	ELOVL6	ELOVL7	ELP2	ELP3	ELP4	ELP5	ELP6	ELTD1	EMB	EMC1	EMC10	EMC2	EMC3	EMC4	EMC6	EMC7	EMC8	EMC9	EMCN	EMD	EME1	EME2	EMG1	EMID1	EMILIN1	EMILIN2	EMILIN3	EML1	EML2	EML3	EML4	EML5	EML6	EMP1	EMP2	EMP3	EMR1	EMR2	EMR3	EMR4P	EMX1	EMX2	EMX2OS	EN1	EN2	ENAH	ENC1	ENDOD1	ENDOG	ENDOU	ENDOV	ENG	ENGASE	ENHO	ENKD1	ENKUR	ENO1	ENO1-AS1	ENO1P1	ENO2	ENO3	ENO4	ENOPH1	ENOSF1	ENOX1	ENOX1-AS1	ENOX2	ENPEP	ENPP1	ENPP2	ENPP3	ENPP4	ENPP5	ENPP6	ENPP7	ENPP7P11	ENPP7P12	ENPP7P2	ENPP7P4	ENPP7P9	ENSA	ENTHD2	ENTPD1	ENTPD1-AS1	ENTPD2	ENTPD3	ENTPD3-AS1	ENTPD4	ENTPD5	ENTPD6	ENTPD7	ENTPD8	ENY2	EOGT	EOMES	EP300	EP400	EP400NL	EPAS1	EPB41	EPB41L1	EPB41L2	EPB41L3	EPB41L4A	EPB41L4A-AS1	EPB41L4A-AS2	EPB41L4B	EPB41L5	EPB42	EPC1	EPC2	EPCAM	EPDR1	EPG5	EPHA1	EPHA1-AS1	EPHA10	EPHA2	EPHA3	EPHA4	EPHA5	EPHA6	EPHA7	EPHA8	EPHB1	EPHB2	EPHB3	EPHB4	EPHB6	EPHX1	EPHX2	EPHX3	EPHX4	EPM2A	EPM2AIP1	EPN1	EPN2	EPN2-AS1	EPN3	EPO	EPOR	EPPK1	EPRS	EPS15	EPS15L1	EPS8	EPS8L1	EPS8L2	EPSTI1	EPT1	EPX	EQTN	ERAL1	ERAP1	ERAP2	ERAS	ERBB2	ERBB2IP	ERBB3	ERBB4	ERC1	ERC2	ERCC1	ERCC2	ERCC3	ERCC4	ERCC5	ERCC6	ERCC6-PGBD3	ERCC6L	ERCC6L2	ERCC8	EREG	ERF	ERG	ERGIC1	ERGIC2	ERGIC3	ERH	ERI1	ERI2	ERI3	ERI3-IT1	ERICH1	ERICH1-AS1	ERICH2	ERLEC1	ERLIN1	ERLIN2	ERMAP	ERMARD	ERMN	ERMP1	ERN1	ERN2	ERO1L	ERO1LB	ERP27	ERP29	ERP44	ERRFI1	ERV3-1	ERVFRD-1	ERVH48-1	ERVK13-1	ERVK3-1	ERVMER34-1	ERVW-1	ESAM	ESCO1	ESCO2	ESD	ESF1	ESM1	ESPL1	ESPN	ESPNL	ESPNP	ESR1	ESR2	ESRP1	ESRP2	ESRRA	ESRRB	ESRRG	ESYT1	ESYT2	ESYT3	ETAA1	ETF1	ETF1P2	ETFA	ETFB	ETFDH	ETHE1	ETNK1	ETNK2	ETNPPL	ETS1	ETS2	ETV1	ETV2	ETV3	ETV3L	ETV4	ETV5	ETV6	ETV7	EVA1A	EVA1B	EVA1C	EVC	EVC2	EVI2A	EVI2B	EVI5	EVI5L	EVL	EVPL	EVX1	EVX2	EWSR1	EXD1	EXD2	EXD3	EXO1	EXO5	EXOC1	EXOC2	EXOC3	EXOC3L1	EXOC3L2	EXOC3L4	EXOC4	EXOC5	EXOC6	EXOC6B	EXOC7	EXOC8	EXOG	EXOSC1	EXOSC10	EXOSC2	EXOSC3	EXOSC4	EXOSC5	EXOSC6	EXOSC7	EXOSC8	EXOSC9	EXPH5	EXT1	EXT2	EXTL1	EXTL2	EXTL3	EXTL3-AS1	EYA1	EYA2	EYA3	EYA4	EYS	EZH1	EZH2	EZR	F10	F11	F12	F13A1	F2	F2R	F2RL1	F2RL2	F2RL3	F3	F5	F7	F8	F8A1	F8A2	F8A3	FA2H	FAAH	FAAH2	FABP1	FABP3	FABP4	FABP5	FABP5P3	FABP5P7	FABP6	FABP7	FADD	FADS1	FADS2	FADS3	FADS6	FAF1	FAF2	FAH	FAHD1	FAHD2A	FAHD2B	FAHD2CP	FAIM	FAIM2	FAIM3	FAM101A	FAM101B	FAM102A	FAM102B	FAM103A1	FAM104A	FAM104B	FAM105A	FAM105B	FAM106A	FAM106B	FAM107A	FAM107B	FAM109A	FAM109B	FAM110A	FAM110B	FAM110C	FAM110D	FAM111A	FAM111B	FAM114A1	FAM114A2	FAM115A	FAM115B	FAM115C	FAM115D	FAM117A	FAM117B	FAM118A	FAM118B	FAM120A	FAM120AOS	FAM120B	FAM120C	FAM122A	FAM122B	FAM122C	FAM124A	FAM124B	FAM126A	FAM126B	FAM127A	FAM127B	FAM127C	FAM129A	FAM129B	FAM129C	FAM131A	FAM131B	FAM131C	FAM132A	FAM132B	FAM133A	FAM133B	FAM133DP	FAM134A	FAM134B	FAM134C	FAM135A	FAM135B	FAM136A	FAM138B	FAM13A	FAM13A-AS1	FAM13B	FAM13C	FAM149A	FAM149B1	FAM150B	FAM151B	FAM153A	FAM153B	FAM153C	FAM154B	FAM155A	FAM155B	FAM156A	FAM156B	FAM157A	FAM157B	FAM157C	FAM159A	FAM159B	FAM160A1	FAM160A2	FAM160B1	FAM160B2	FAM161A	FAM161B	FAM162A	FAM162B	FAM163A	FAM163B	FAM166A	FAM166B	FAM167A	FAM167B	FAM168A	FAM168B	FAM169A	FAM171A1	FAM171A2	FAM171B	FAM172A	FAM173A	FAM173B	FAM174A	FAM174B	FAM175A	FAM175B	FAM177A1	FAM177B	FAM178A	FAM178B	FAM179A	FAM179B	FAM180A	FAM180B	FAM181A	FAM181A-AS1	FAM181B	FAM182A	FAM182B	FAM183A	FAM183B	FAM184A	FAM184B	FAM185A	FAM185BP	FAM186A	FAM186B	FAM187A	FAM187B	FAM188A	FAM188B	FAM189A1	FAM189A2	FAM189B	FAM192A	FAM193A	FAM193B	FAM194A	FAM194B	FAM195A	FAM195B	FAM196A	FAM196B	FAM198A	FAM198B	FAM199X	FAM19A1	FAM19A2	FAM19A3	FAM19A4	FAM19A5	FAM200A	FAM200B	FAM201A	FAM201B	FAM203A	FAM203B	FAM204A	FAM206A	FAM207A	FAM208A	FAM208B	FAM209A	FAM209B	FAM20A	FAM20B	FAM20C	FAM210A	FAM210B	FAM211A	FAM211B	FAM212A	FAM212B	FAM213A	FAM213B	FAM214A	FAM214B	FAM215B	FAM216A	FAM217B	FAM218A	FAM219A	FAM219B	FAM21A	FAM21B	FAM21C	FAM21D	FAM21FP	FAM220A	FAM220CP	FAM221A	FAM221B	FAM222A	FAM222A-AS1	FAM222B	FAM225A	FAM225B	FAM226B	FAM227A	FAM227B	FAM228A	FAM228B	FAM229A	FAM229B	FAM24B	FAM26E	FAM26F	FAM27A	FAM27B	FAM27D1	FAM27E1	FAM27E2	FAM27E3	FAM27E4	FAM32A	FAM35A	FAM35BP	FAM35DP	FAM3A	FAM3B	FAM3C	FAM3C2	FAM3D	FAM41C	FAM43A	FAM43B	FAM45A	FAM45B	FAM46A	FAM46B	FAM46C	FAM47E-STBD1	FAM49A	FAM49B	FAM50A	FAM50B	FAM53A	FAM53B	FAM53C	FAM57A	FAM57B	FAM58A	FAM60A	FAM63A	FAM63B	FAM64A	FAM65A	FAM65B	FAM65C	FAM66A	FAM66B	FAM66C	FAM66D	FAM66E	FAM69A	FAM69B	FAM69C	FAM71D	FAM71E1	FAM71F1	FAM71F2	FAM72A	FAM72B	FAM72C	FAM72D	FAM73A	FAM73B	FAM76A	FAM76B	FAM78A	FAM78B	FAM81A	FAM81B	FAM83A	FAM83D	FAM83E	FAM83F	FAM83G	FAM83H	FAM83H-AS1	FAM84A	FAM84B	FAM85A	FAM85B	FAM86A	FAM86B1	FAM86B2	FAM86B3P	FAM86C1	FAM86C2P	FAM86DP	FAM86EP	FAM86FP	FAM86HP	FAM86JP	FAM87A	FAM87B	FAM89A	FAM89B	FAM8A1	FAM90A1	FAM90A12P	FAM90A13P	FAM90A20P	FAM90A25P	FAM90A2P	FAM91A1	FAM92A1	FAM92A1P1	FAM92B	FAM95B1	FAM96A	FAM96B	FAM98A	FAM98B	FAM98C	FAN1	FANCA	FANCB	FANCC	FANCD2	FANCE	FANCF	FANCG	FANCI	FANCL	FANCM	FANK1	FAP	FAR1	FAR2	FARP1	FARP2	FARS2	FARSA	FARSB	FAS	FASLG	FASN	FASTK	FASTKD1	FASTKD2	FASTKD3	FASTKD5	FAT1	FAT2	FAT3	FAT4	FATE1	FAU	FAXC	FAXDC2	FBF1	FBL	FBLIM1	FBLL1	FBLN1	FBLN2	FBLN5	FBLN7	FBN1	FBN2	FBN3	FBP1	FBRS	FBRSL1	FBXL12	FBXL13	FBXL14	FBXL15	FBXL16	FBXL17	FBXL18	FBXL19	FBXL19-AS1	FBXL2	FBXL20	FBXL22	FBXL3	FBXL4	FBXL5	FBXL6	FBXL7	FBXL8	FBXO10	FBXO11	FBXO15	FBXO16	FBXO17	FBXO18	FBXO2	FBXO21	FBXO22	FBXO24	FBXO25	FBXO27	FBXO28	FBXO3	FBXO30	FBXO31	FBXO32	FBXO33	FBXO34	FBXO36	FBXO38	FBXO39	FBXO4	FBXO40	FBXO41	FBXO42	FBXO43	FBXO44	FBXO45	FBXO46	FBXO48	FBXO5	FBXO6	FBXO7	FBXO8	FBXO9	FBXW10	FBXW11	FBXW11P1	FBXW12	FBXW2	FBXW4	FBXW4P1	FBXW5	FBXW7	FBXW8	FBXW9	FCAMR	FCAR	FCER1A	FCER1G	FCER2	FCF1	FCF1P2	FCGBP	FCGR1A	FCGR1B	FCGR1C	FCGR2A	FCGR2B	FCGR2C	FCGR3A	FCGR3B	FCGRT	FCHO1	FCHO2	FCHSD1	FCHSD2	FCN1	FCN3	FCRL3	FCRL5	FCRL6	FCRLA	FCRLB	FDFT1	FDPS	FDPSP4	FDX1	FDX1L	FDXACB1	FDXR	FECH	FEM1A	FEM1B	FEM1C	FEN1	FENDRR	FER	FER1L4	FER1L5	FER1L6	FER1L6-AS2	FERMT1	FERMT2	FERMT3	FERP1	FES	FETUB	FEV	FEZ1	FEZ2	FEZF1	FEZF1-AS1	FEZF2	FFAR1	FFAR2	FFAR3	FFAR4	FGD1	FGD2	FGD3	FGD4	FGD5	FGD5-AS1	FGD5P1	FGD6	FGF1	FGF10	FGF11	FGF12	FGF13	FGF13-AS1	FGF14	FGF14-AS2	FGF14-IT1	FGF17	FGF18	FGF2	FGF20	FGF22	FGF5	FGF7	FGF8	FGF9	FGFBP2	FGFBP3	FGFR1	FGFR1OP	FGFR1OP2	FGFR2	FGFR3	FGFR4	FGFRL1	FGGY	FGL1	FGL2	FGR	FH	FHAD1	FHDC1	FHIT	FHL1	FHL2	FHL3	FHL5	FHOD1	FHOD3	FIBCD1	FIBIN	FIBP	FICD	FIG4	FIGF	FIGN	FIGNL1	FILIP1	FILIP1L	FIP1L1	FIS1	FITM1	FITM2	FIZ1	FJX1	FKBP10	FKBP11	FKBP14	FKBP15	FKBP1A	FKBP1B	FKBP1C	FKBP2	FKBP3	FKBP4	FKBP5	FKBP6	FKBP7	FKBP8	FKBP9	FKBP9L	FKBPL	FKRP	FKSG48	FKSG61	FKSG62	FKTN	FLAD1	FLCN	FLG	FLG-AS1	FLI1	FLI1-AS1	FLII	FLJ00104	FLJ00418	FLJ20306	FLJ20373	FLJ27365	FLJ30594	FLNA	FLNB	FLNB-AS1	FLNC	FLOT1	FLOT2	FLRT1	FLRT2	FLRT3	FLT1	FLT3	FLT3LG	FLT4	FLVCR1	FLVCR1-AS1	FLVCR2	FLYWCH1	FLYWCH2	FMN1	FMN2	FMNL1	FMNL2	FMNL3	FMO1	FMO2	FMO3	FMO4	FMO5	FMOD	FMR1	FMR1-AS1	FN1	FN3K	FN3KRP	FNBP1	FNBP1L	FNBP1P1	FNBP4	FNDC1	FNDC3A	FNDC3B	FNDC4	FNDC5	FNDC7	FNDC9	FNIP1	FNIP2	FNTA	FNTB	FOCAD	FOLH1	FOLH1B	FOLR1	FOLR2	FOLR3	FOPNL	FOS	FOSB	FOSL1	FOSL1P1	FOSL2	FOXA1	FOXA3	FOXC1	FOXC2	FOXD1	FOXD2	FOXD2-AS1	FOXD3	FOXD4	FOXD4L1	FOXD4L2	FOXD4L3	FOXD4L4	FOXD4L5	FOXD4L6	FOXE1	FOXE3	FOXF1	FOXF2	FOXG1	FOXH1	FOXJ1	FOXJ2	FOXJ3	FOXK1	FOXK2	FOXL1	FOXL2	FOXM1	FOXN2	FOXN3	FOXN3-AS1	FOXN4	FOXO1	FOXO3	FOXO3B	FOXO4	FOXO6	FOXP1	FOXP1-IT1	FOXP2	FOXP3	FOXP4	FOXQ1	FOXR1	FOXRED1	FOXRED2	FOXS1	FP15737	FPGS	FPGT	FPGT-TNNI3K	FPR1	FPR2	FPR3	FRA10AC1	FRAS1	FRAT1	FRAT2	FREM1	FREM2	FREM3	FRG1	FRG1B	FRK	FRMD3	FRMD4A	FRMD4B	FRMD5	FRMD6	FRMD8	FRMPD1	FRMPD2	FRMPD2P1	FRMPD2P2	FRMPD3	FRMPD4	FRRS1	FRRS1L	FRS2	FRS3	FRY	FRY-AS1	FRYL	FRZB	FSBP	FSCN1	FSCN2	FSCN3	FSD1	FSD1L	FSD2	FSIP1	FSIP2	FST	FSTL1	FSTL3	FSTL4	FSTL5	FTCD	FTCDNL1	FTH1	FTH1P10	FTH1P11	FTH1P19	FTH1P2	FTH1P20	FTH1P7	FTH1P8	FTL	FTLP3	FTO	FTO-IT1	FTOP1	FTSJ1	FTSJ2	FTSJ3	FTX	FUBP1	FUBP3	FUCA1	FUCA2	FUK	FUNDC1	FUNDC2	FUOM	FURIN	FUS	FUT1	FUT10	FUT11	FUT2	FUT3	FUT4	FUT5	FUT6	FUT7	FUT8	FUT9	FUZ	FXN	FXR1	FXR2	FXYD1	FXYD2	FXYD3	FXYD4	FXYD5	FXYD6	FXYD6-FXYD2	FXYD7	FYB	FYCO1	FYN	FYTTD1	FZD1	FZD10	FZD10-AS1	FZD2	FZD3	FZD4	FZD5	FZD6	FZD7	FZD8	FZD9	FZR1	G0S2	G2E3	G3BP1	G3BP2	G6PC	G6PC2	G6PC3	G6PD	GAA	GAB1	GAB2	GAB3	GABARAP	GABARAPL1	GABARAPL2	GABARAPL3	GABBR1	GABBR2	GABPA	GABPB1	GABPB1-AS1	GABPB2	GABRA1	GABRA2	GABRA3	GABRA4	GABRA5	GABRB1	GABRB2	GABRB3	GABRD	GABRE	GABRG1	GABRG2	GABRG3	GABRQ	GABRR2	GABRR3	GAD1	GAD2	GADD45A	GADD45B	GADD45G	GADD45GIP1	GAK	GAL	GAL3ST1	GAL3ST2	GAL3ST3	GAL3ST4	GALC	GALE	GALK1	GALK2	GALM	GALNS	GALNT1	GALNT10	GALNT11	GALNT12	GALNT13	GALNT14	GALNT15	GALNT16	GALNT18	GALNT2	GALNT3	GALNT4	GALNT5	GALNT6	GALNT7	GALNT8	GALNT9	GALNTL5	GALNTL6	GALR1	GALR2	GALR3	GAMT	GAN	GANAB	GANC	GAP43	GAPDH	GAPDHP1	GAPDHP42	GAPDHP61	GAPDHP62	GAPDHP71	GAPT	GAPVD1	GAR1	GAREM	GAREML	GARNL3	GARS	GART	GAS1	GAS2	GAS2L1	GAS2L2	GAS2L3	GAS5	GAS5-AS1	GAS6	GAS6-AS2	GAS7	GAS8	GAST	GATA1	GATA2	GATA3	GATA3-AS1	GATA4	GATA5	GATA6	GATAD1	GATAD2A	GATAD2B	GATC	GATM	GATSL1	GATSL2	GATSL3	GBA	GBA2	GBAP1	GBAS	GBE1	GBF1	GBGT1	GBP1	GBP1P1	GBP2	GBP3	GBP4	GBP5	GBP6	GBP7	GBX2	GCA	GCAT	GCC1	GCC2	GCDH	GCFC2	GCGR	GCH1	GCHFR	GCK	GCKR	GCLC	GCLM	GCM1	GCN1L1	GCNT1	GCNT1P1	GCNT2	GCNT4	GCOM1	GCOM2	GCSAM	GCSAML	GCSH	GCSHP5	GDA	GDAP1	GDAP1L1	GDAP2	GDE1	GDF1	GDF10	GDF11	GDF15	GDF5	GDF6	GDF7	GDF9	GDI1	GDI2	GDNF	GDNF-AS1	GDPD1	GDPD2	GDPD3	GDPD5	GDPGP1	GEM	GEMIN2	GEMIN4	GEMIN5	GEMIN6	GEMIN7	GEMIN8	GEMIN8P4	GEN1	GET4	GFAP	GFER	GFI1	GFI1B	GFM1	GFM2	GFOD1	GFOD2	GFPT1	GFPT2	GFRA1	GFRA2	GFRA3	GGA1	GGA2	GGA3	GGACT	GGCT	GGCX	GGH	GGN	GGNBP2	GGPS1	GGT1	GGT5	GGT7	GGTA1P	GGTA2P	GHDC	GHITM	GHR	GHRHR	GHRL	GHRLOS	GHc-362H12.3	GID4	GID8	GIGYF1	GIGYF2	GIMAP1	GIMAP2	GIMAP4	GIMAP5	GIMAP6	GIMAP7	GIMAP8	GIN1	GINM1	GINS1	GINS2	GINS3	GINS4	GIPC1	GIPC2	GIPC3	GIPR	GIT1	GIT2	GJA1	GJA3	GJA4	GJA5	GJA9	GJB1	GJB2	GJB3	GJB4	GJB5	GJB6	GJC1	GJC2	GJC3	GJD2	GJD3	GJD4	GK	GK5	GKAP1	GLA	GLB1	GLB1L	GLB1L2	GLB1L3	GLCCI1	GLCE	GLDC	GLDN	GLE1	GLG1	GLI1	GLI2	GLI3	GLI4	GLIPR1	GLIPR1L1	GLIPR1L2	GLIPR2	GLIS1	GLIS2	GLIS3	GLIS3-AS1	GLMN	GLO1	GLOD4	GLP1R	GLP2R	GLRA1	GLRA2	GLRA3	GLRA4	GLRB	GLRX	GLRX2	GLRX3	GLRX5	GLS	GLS2	GLT1D1	GLT8D1	GLT8D2	GLTP	GLTPD1	GLTPD2	GLTSCR1	GLTSCR1L	GLTSCR2	GLUD1	GLUD1P2	GLUD1P3	GLUD2	GLUL	GLYATL1	GLYATL2	GLYCTK	GLYCTK-AS1	GLYR1	GM2A	GMCL1	GMDS	GMDS-AS1	GMEB1	GMEB2	GMFB	GMFG	GMIP	GMNN	GMPPA	GMPPB	GMPR	GMPR2	GMPS	GNA11	GNA12	GNA13	GNA14	GNA15	GNAI1	GNAI2	GNAI3	GNAL	GNAO1	GNAQ	GNAS	GNAS-AS1	GNAT1	GNAT2	GNAZ	GNB1	GNB1L	GNB2	GNB2L1	GNB3	GNB4	GNB5	GNE	GNG10	GNG11	GNG12	GNG12-AS1	GNG13	GNG2	GNG3	GNG4	GNG5	GNG7	GNGT2	GNL1	GNL2	GNL3	GNL3L	GNL3LP1	GNLY	GNMT	GNPAT	GNPDA1	GNPDA2	GNPNAT1	GNPTAB	GNPTG	GNRH1	GNRH2	GNRHR	GNRHR2	GNS	GOLGA1	GOLGA2	GOLGA2B	GOLGA3	GOLGA4	GOLGA5	GOLGA6A	GOLGA6B	GOLGA6L2	GOLGA6L4	GOLGA6L5	GOLGA6L7P	GOLGA7	GOLGA8A	GOLGA8B	GOLGA8H	GOLGA8I	GOLGA8K	GOLGA8M	GOLGA8N	GOLGA8O	GOLGA8Q	GOLGA8R	GOLGA8S	GOLGA8T	GOLGB1	GOLIM4	GOLM1	GOLPH3	GOLPH3L	GOLT1A	GOLT1B	GON4L	GOPC	GORAB	GORASP1	GORASP2	GOSR1	GOSR2	GOT1	GOT2	GP1BA	GP1BB	GP5	GP6	GP9	GPA33	GPAA1	GPALPP1	GPAM	GPANK1	GPAT2	GPATCH1	GPATCH11	GPATCH2	GPATCH2L	GPATCH3	GPATCH4	GPATCH8	GPBAR1	GPBP1	GPBP1L1	GPC1	GPC2	GPC3	GPC4	GPC5	GPC6	GPCPD1	GPD1	GPD1L	GPD2	GPER1	GPHN	GPI	GPIHBP1	GPKOW	GPLD1	GPM6A	GPM6B	GPN1	GPN2	GPN3	GPNMB	GPR1	GPR107	GPR108	GPR113	GPR114	GPR116	GPR12	GPR123	GPR124	GPR125	GPR126	GPR132	GPR133	GPR135	GPR137	GPR137B	GPR137C	GPR141	GPR143	GPR144	GPR146	GPR150	GPR151	GPR153	GPR155	GPR156	GPR157	GPR158	GPR158-AS1	GPR160	GPR161	GPR162	GPR17	GPR171	GPR173	GPR176	GPR179	GPR18	GPR180	GPR182	GPR183	GPR19	GPR20	GPR21	GPR22	GPR25	GPR26	GPR27	GPR3	GPR34	GPR35	GPR37	GPR37L1	GPR39	GPR4	GPR42	GPR45	GPR55	GPR56	GPR6	GPR61	GPR62	GPR63	GPR64	GPR65	GPR68	GPR75	GPR75-ASB3	GPR78	GPR82	GPR83	GPR84	GPR85	GPR88	GPR89A	GPR89B	GPR89C	GPR97	GPR98	GPRASP1	GPRASP2	GPRC5A	GPRC5B	GPRC5C	GPRIN1	GPRIN2	GPRIN3	GPS1	GPS2	GPSM1	GPSM2	GPSM3	GPT	GPT2	GPX1	GPX1P1	GPX2	GPX3	GPX4	GPX7	GPX8	GRAMD1A	GRAMD1B	GRAMD1C	GRAMD2	GRAMD3	GRAMD4	GRAP	GRAP2	GRAPL	GRASP	GRB10	GRB14	GRB2	GRB7	GREB1	GREB1L	GREM1	GREM2	GRHL1	GRHL2	GRHL3	GRHPR	GRIA1	GRIA2	GRIA3	GRIA4	GRID1	GRID2	GRID2IP	GRIK1	GRIK1-AS1	GRIK2	GRIK3	GRIK4	GRIK5	GRIN1	GRIN2A	GRIN2B	GRIN2C	GRIN2D	GRIN3A	GRIN3B	GRINA	GRIP1	GRIP2	GRIPAP1	GRK1	GRK4	GRK5	GRK6	GRK6P1	GRK7	GRM1	GRM2	GRM3	GRM4	GRM5	GRM5-AS1	GRM6	GRM7	GRM8	GRN	GRP	GRPEL1	GRPEL2	GRPR	GRSF1	GRTP1	GRTP1-AS1	GRWD1	GS1-114I9.1	GS1-124K5.11	GS1-124K5.12	GS1-124K5.2	GS1-124K5.3	GS1-124K5.4	GS1-124K5.9	GS1-166A23.2	GS1-18A18.1	GS1-24F4.2	GS1-251I9.4	GS1-257G1.1	GS1-259H13.10	GS1-259H13.2	GS1-279B7.2	GS1-304P7.1	GS1-304P7.2	GS1-304P7.3	GS1-358P8.4	GS1-393G12.12	GS1-393G12.14	GS1-39E22.2	GS1-600G8.5	GS1-72M22.1	GSAP	GSC	GSDMA	GSDMB	GSDMC	GSDMD	GSE1	GSG1	GSG1L	GSG2	GSK3A	GSK3B	GSKIP	GSN	GSN-AS1	GSPT1	GSPT2	GSR	GSS	GSTA4	GSTCD	GSTK1	GSTM1	GSTM2	GSTM3	GSTM3P1	GSTM4	GSTM5	GSTO1	GSTO2	GSTP1	GSTT1	GSTT2	GSTT2B	GSTZ1	GSX1	GSX2	GTDC1	GTF2A1	GTF2A1L	GTF2A2	GTF2B	GTF2E1	GTF2E2	GTF2F1	GTF2F2	GTF2H1	GTF2H2	GTF2H2B	GTF2H2C	GTF2H3	GTF2H4	GTF2H5	GTF2I	GTF2IP1	GTF2IRD1	GTF2IRD1P1	GTF2IRD2	GTF2IRD2B	GTF2IRD2P1	GTF3A	GTF3C1	GTF3C2	GTF3C3	GTF3C4	GTF3C5	GTF3C6	GTPBP1	GTPBP10	GTPBP2	GTPBP3	GTPBP4	GTPBP6	GTPBP8	GTSE1	GTSF1	GUCA1A	GUCA1B	GUCD1	GUCY1A2	GUCY1A3	GUCY1B2	GUCY1B3	GUCY2D	GUF1	GUK1	GULP1	GUSB	GUSBP1	GUSBP11	GUSBP2	GUSBP3	GUSBP4	GUSBP5	GUSBP9	GVINP1	GVQW1	GXYLT1	GXYLT2	GYG1	GYG2	GYLTL1B	GYPC	GYPE	GYS1	GYS2	GZF1	GZMA	GZMB	GZMH	GZMK	GZMM	H19	H1F0	H1FNT	H1FX	H1FX-AS1	H2AFB2	H2AFB3	H2AFJ	H2AFV	H2AFX	H2AFY	H2AFY2	H2AFZ	H2BFXP	H3F3A	H3F3AP4	H3F3B	H3F3C	H6PD	HAAO	HABP2	HABP4	HACE1	HACL1	HADH	HADHA	HADHAP1	HADHB	HAGH	HAGHL	HAL	HAMP	HAND2	HAND2-AS1	HAO2	HAP1	HAPLN1	HAPLN2	HAPLN3	HAPLN4	HAR1A	HAR1B	HARBI1	HARS	HARS2	HAS1	HAS2	HAS2-AS1	HAS3	HAT1	HAUS1	HAUS2	HAUS3	HAUS4	HAUS5	HAUS6	HAUS7	HAUS8	HAVCR1P1	HAVCR2	HAX1	HBA1	HBA2	HBB	HBE1	HBEGF	HBG1	HBG2	HBM	HBP1	HBQ1	HBS1L	HBZ	HCAR1	HCAR2	HCCAT3	HCCS	HCFC1	HCFC1-AS1	HCFC1R1	HCFC2	HCG11	HCG14	HCG15	HCG17	HCG18	HCG20	HCG22	HCG25	HCG27	HCG4	HCG4B	HCG4P11	HCG4P3	HCG4P5	HCK	HCLS1	HCN1	HCN2	HCN3	HCN4	HCP5	HCRT	HCRTR1	HCST	HDAC1	HDAC10	HDAC11	HDAC11-AS1	HDAC1P2	HDAC2	HDAC3	HDAC4	HDAC5	HDAC6	HDAC7	HDAC8	HDAC9	HDC	HDDC2	HDDC3	HDGF	HDGFRP2	HDGFRP3	HDHD1	HDHD2	HDHD3	HDLBP	HDX	HEATR1	HEATR2	HEATR3	HEATR4	HEATR5A	HEATR5B	HEATR6	HEBP1	HEBP2	HECA	HECTD1	HECTD2	HECTD3	HECTD4	HECW1	HECW2	HEG1	HELB	HELLS	HELQ	HELZ	HELZ2	HEMGN	HEMK1	HENMT1	HEPACAM	HEPACAM2	HEPH	HEPN1	HERC1	HERC2	HERC2P2	HERC2P3	HERC2P4	HERC2P5	HERC2P7	HERC2P8	HERC2P9	HERC3	HERC4	HERC5	HERC6	HERPUD1	HERPUD2	HES1	HES2	HES4	HES5	HES6	HES7	HESX1	HEXA	HEXA-AS1	HEXB	HEXDC	HEXIM1	HEXIM2	HEY1	HEY2	HEYL	HFE	HFE2	HFM1	HGD	HGF	HGFAC	HGS	HGSNAT	HHAT	HHATL	HHATL-AS1	HHEX	HHIP	HHIP-AS1	HHIPL1	HHIPL2	HHLA2	HHLA3	HIAT1	HIATL1	HIATL2	HIBADH	HIBCH	HIC1	HIC2	HID1	HIF1A	HIF1A-AS1	HIF1AN	HIF3A	HIGD1A	HIGD1B	HIGD2A	HILPDA	HILS1	HINFP	HINT1	HINT2	HINT3	HIP1	HIP1R	HIPK1	HIPK2	HIPK3	HIPK4	HIRA	HIRIP3	HIST1H1C	HIST1H1E	HIST1H2AC	HIST1H2AD	HIST1H2AE	HIST1H2AG	HIST1H2AI	HIST1H2AK	HIST1H2AL	HIST1H2AM	HIST1H2BC	HIST1H2BD	HIST1H2BE	HIST1H2BF	HIST1H2BG	HIST1H2BH	HIST1H2BJ	HIST1H2BK	HIST1H2BN	HIST1H2BO	HIST1H3D	HIST1H3E	HIST1H3H	HIST1H4A	HIST1H4B	HIST1H4C	HIST1H4E	HIST1H4H	HIST1H4I	HIST1H4J	HIST2H2AA3	HIST2H2AA4	HIST2H2AC	HIST2H2BA	HIST2H2BB	HIST2H2BC	HIST2H2BD	HIST2H2BE	HIST2H2BF	HIST2H3A	HIST2H3C	HIST2H3D	HIST2H3DP1	HIST2H3PS2	HIST2H4A	HIST2H4B	HIST3H2A	HIST3H2BB	HIST4H4	HIVEP1	HIVEP2	HIVEP3	HJURP	HK1	HK2	HK3	HKDC1	HKR1	HLA-A	HLA-AS1	HLA-B	HLA-C	HLA-DMA	HLA-DMB	HLA-DOA	HLA-DOB	HLA-DPA1	HLA-DPB1	HLA-DPB2	HLA-DQA1	HLA-DQA2	HLA-DQB1	HLA-DRA	HLA-DRB1	HLA-DRB5	HLA-E	HLA-F	HLA-F-AS1	HLA-H	HLA-J	HLA-K	HLA-L	HLA-V	HLCS	HLF	HLTF	HLX	HM13	HMBOX1	HMBS	HMCES	HMCN1	HMCN2	HMG20A	HMG20B	HMGA1	HMGA2	HMGB1	HMGB1P1	HMGB1P14	HMGB1P3	HMGB1P31	HMGB1P5	HMGB2	HMGB3	HMGB3P22	HMGB3P24	HMGCL	HMGCLL1	HMGCR	HMGCS1	HMGN1	HMGN2	HMGN2P15	HMGN2P46	HMGN2P5	HMGN3	HMGN3-AS1	HMGN4	HMGN5	HMGXB3	HMGXB4	HMHA1	HMMR	HMOX1	HMOX2	HMSD	HMX1	HN1	HN1L	HNF1A	HNF1B	HNF4A	HNF4G	HNMT	HNRNPA0	HNRNPA1	HNRNPA1L2	HNRNPA1P10	HNRNPA1P14	HNRNPA1P16	HNRNPA1P27	HNRNPA1P48	HNRNPA1P49	HNRNPA1P54	HNRNPA1P59	HNRNPA1P7	HNRNPA2B1	HNRNPA3	HNRNPA3P11	HNRNPA3P6	HNRNPA3P9	HNRNPAB	HNRNPC	HNRNPCP1	HNRNPCP2	HNRNPCP7	HNRNPD	HNRNPDL	HNRNPF	HNRNPH1	HNRNPH1P1	HNRNPH2	HNRNPH3	HNRNPK	HNRNPKP3	HNRNPL	HNRNPLL	HNRNPLP2	HNRNPM	HNRNPMP1	HNRNPR	HNRNPU	HNRNPU-AS1	HNRNPUL1	HNRNPUL2	HNRNPUL2-BSCL2	HOGA1	HOMER1	HOMER2	HOMER3	HOMEZ	HOOK1	HOOK2	HOOK3	HOPX	HORMAD1	HORMAD2	HOTAIRM1	HOXA-AS2	HOXA-AS3	HOXA1	HOXA10	HOXA11	HOXA11-AS	HOXA13	HOXA2	HOXA3	HOXA4	HOXA5	HOXA7	HOXA9	HOXB-AS1	HOXB13	HOXB2	HOXB3	HOXB4	HOXB5	HOXB6	HOXB7	HOXC10	HOXC6	HOXC8	HOXC9	HOXD-AS1	HOXD-AS2	HOXD1	HOXD10	HOXD11	HOXD13	HOXD3	HOXD4	HOXD8	HOXD9	HP	HP1BP3	HPCA	HPCAL1	HPCAL4	HPD	HPDL	HPGD	HPGDS	HPN	HPN-AS1	HPR	HPRT1	HPS1	HPS3	HPS4	HPS5	HPS6	HPSE	HPSE2	HPX	HR	HRAS	HRASLS	HRASLS2	HRASLS5	HRC	HRCT1	HRH1	HRH2	HRH3	HRH4	HRK	HRNR	HRSP12	HS1BP3	HS2ST1	HS3ST1	HS3ST2	HS3ST3A1	HS3ST3B1	HS3ST4	HS3ST5	HS6ST1	HS6ST2	HS6ST3	HSBP1	HSBP1L1	HSCB	HSD11B1	HSD11B1L	HSD11B2	HSD17B1	HSD17B10	HSD17B11	HSD17B12	HSD17B13	HSD17B14	HSD17B1P1	HSD17B3	HSD17B4	HSD17B6	HSD17B7	HSD17B7P2	HSD17B8	HSD3B7	HSD3BP5	HSDL1	HSDL2	HSF1	HSF2	HSF2BP	HSF4	HSF5	HSFX1	HSFY2	HSH2D	HSP90AA1	HSP90AA5P	HSP90AB1	HSP90AB3P	HSP90B1	HSP90B2P	HSPA12A	HSPA12B	HSPA13	HSPA14	HSPA1A	HSPA1B	HSPA1L	HSPA2	HSPA4	HSPA4L	HSPA5	HSPA6	HSPA7	HSPA8	HSPA8P11	HSPA8P15	HSPA9	HSPB1	HSPB11	HSPB1P2	HSPB2	HSPB2-C11orf52	HSPB3	HSPB6	HSPB7	HSPB8	HSPB9	HSPBAP1	HSPBP1	HSPD1	HSPD1P1	HSPD1P10	HSPD1P11	HSPD1P6	HSPE1	HSPE1-MOB4	HSPG2	HSPH1	HTATIP2	HTATSF1	HTATSF1P2	HTR1A	HTR1B	HTR1D	HTR1E	HTR1F	HTR2A	HTR2B	HTR2C	HTR3A	HTR4	HTR5A	HTR5A-AS1	HTR6	HTR7	HTR7P1	HTRA1	HTRA2	HTRA3	HTRA4	HTT	HUNK	HUS1	HUS1B	HUWE1	HVCN1	HYAL1	HYAL2	HYAL3	HYDIN	HYDIN2	HYI	HYI-AS1	HYKK	HYLS1	HYOU1	HYPK	IAH1	IARS	IARS2	IBA57	IBA57-AS1	IBSP	IBTK	ICA1	ICA1L	ICAM1	ICAM2	ICAM3	ICAM4	ICAM5	ICK	ICMT	ICOS	ICOSLG	ICT1	ID1	ID2	ID3	ID4	IDE	IDH1	IDH1-AS1	IDH2	IDH3A	IDH3B	IDH3G	IDI1	IDI2-AS1	IDNK	IDO1	IDUA	IER2	IER3	IER5	IER5L	IFFO1	IFFO2	IFI16	IFI27	IFI27L1	IFI27L2	IFI30	IFI35	IFI44	IFI44L	IFI6	IFIH1	IFIT1	IFIT1B	IFIT2	IFIT3	IFIT5	IFITM1	IFITM10	IFITM2	IFITM3	IFITM5	IFLTD1	IFNAR1	IFNAR2	IFNE	IFNGR1	IFNGR2	IFNLR1	IFRD1	IFRD2	IFT122	IFT140	IFT172	IFT20	IFT27	IFT43	IFT46	IFT52	IFT57	IFT74	IFT80	IFT81	IFT88	IGBP1	IGBP1P1	IGBP1P4	IGDCC3	IGDCC4	IGF1	IGF1R	IGF2	IGF2-AS	IGF2BP2	IGF2BP3	IGF2R	IGFALS	IGFBP1	IGFBP2	IGFBP3	IGFBP4	IGFBP5	IGFBP6	IGFBP7	IGFBP7-AS1	IGFBPL1	IGFL2	IGFL4	IGFLR1	IGFN1	IGHA1	IGHA2	IGHD	IGHG1	IGHG2	IGHG3	IGHG4	IGHM	IGHMBP2	IGIP	IGJ	IGKC	IGLC1	IGLC2	IGLC3	IGLL1	IGLL5	IGLON5	IGLV1-51	IGSF1	IGSF10	IGSF11	IGSF21	IGSF22	IGSF3	IGSF5	IGSF6	IGSF8	IGSF9	IGSF9B	IHH	IK	IKBIP	IKBKAP	IKBKB	IKBKE	IKBKG	IKBKGP1	IKZF1	IKZF2	IKZF3	IKZF4	IKZF5	IL10	IL10RA	IL10RB	IL10RB-AS1	IL11	IL11RA	IL12A	IL12A-AS1	IL12RB1	IL12RB2	IL13	IL13RA1	IL13RA2	IL15	IL15RA	IL16	IL17B	IL17C	IL17D	IL17RA	IL17RB	IL17RC	IL17RD	IL17RE	IL17REL	IL18	IL18BP	IL18R1	IL18RAP	IL1A	IL1B	IL1R1	IL1R2	IL1RAP	IL1RAPL1	IL1RL1	IL1RL2	IL1RN	IL20RA	IL20RB	IL21R	IL21R-AS1	IL22RA1	IL23A	IL24	IL25	IL27	IL27RA	IL2RA	IL2RB	IL2RG	IL32	IL33	IL34	IL3RA	IL4I1	IL4R	IL5	IL6	IL6R	IL6ST	IL7	IL7R	IL8	IL9R	IL9RP3	ILDR1	ILDR2	ILF2	ILF3	ILF3-AS1	ILK	ILKAP	ILVBL	IMMP1L	IMMP2L	IMMT	IMP3	IMP4	IMPA1	IMPA2	IMPACT	IMPAD1	IMPDH1	IMPDH1P6	IMPDH2	IMPG1	IMPG2	INA	INADL	INCA1	INCENP	INE1	INF2	ING1	ING2	ING3	ING4	ING5	INGX	INHA	INHBA	INHBA-AS1	INHBB	INHBC	INHBE	INIP	INMT	INO80	INO80B	INO80C	INO80D	INO80E	INPP1	INPP4A	INPP4B	INPP5A	INPP5B	INPP5D	INPP5E	INPP5F	INPP5J	INPP5K	INPPL1	INS-IGF2	INSC	INSIG1	INSIG2	INSL3	INSL5	INSM1	INSM2	INSR	INSRR	INTS1	INTS10	INTS12	INTS2	INTS3	INTS4	INTS4L1	INTS5	INTS6	INTS6-AS1	INTS7	INTS8	INTS9	INTU	INVS	IP6K1	IP6K2	IP6K3	IPCEF1	IPMK	IPO11	IPO13	IPO4	IPO5	IPO7	IPO8	IPO8P1	IPO9	IPO9-AS1	IPP	IPPK	IQCA1	IQCB1	IQCC	IQCD	IQCE	IQCG	IQCH	IQCH-AS1	IQCJ-SCHIP1	IQCK	IQGAP1	IQGAP2	IQGAP3	IQSEC1	IQSEC2	IQSEC3	IQUB	IRAK1	IRAK1BP1	IRAK2	IRAK3	IRAK4	IREB2	IRF1	IRF2	IRF2BP1	IRF2BP2	IRF2BPL	IRF3	IRF4	IRF5	IRF6	IRF7	IRF8	IRF9	IRGC	IRGQ	IRS1	IRS2	IRS4	IRX1	IRX2	IRX3	IRX4	IRX5	IRX6	ISCA1	ISCA2	ISCU	ISG15	ISG20	ISG20L2	ISL2	ISLR	ISLR2	ISM1	ISM2	ISOC1	ISOC2	ISPD	IST1	ISY1	ISY1-RAB43	ISYNA1	ITCH	ITFG1	ITFG2	ITGA1	ITGA10	ITGA11	ITGA2	ITGA2B	ITGA3	ITGA4	ITGA5	ITGA6	ITGA7	ITGA8	ITGA9	ITGAD	ITGAE	ITGAL	ITGAM	ITGAV	ITGAX	ITGB1	ITGB1BP1	ITGB1BP2	ITGB1P1	ITGB2	ITGB2-AS1	ITGB3BP	ITGB4	ITGB5	ITGB6	ITGB7	ITGB8	ITGBL1	ITIH1	ITIH2	ITIH3	ITIH4	ITIH5	ITK	ITM2A	ITM2B	ITM2C	ITPA	ITPK1	ITPK1-AS1	ITPKA	ITPKB	ITPKC	ITPR1	ITPR1-AS1	ITPR2	ITPR3	ITPRIP	ITPRIPL1	ITPRIPL2	ITSN1	ITSN2	IVD	IVNS1ABP	IWS1	IZUMO1	IZUMO4	JAG2	JAGN1	JAK1	JAK2	JAK3	JAKMIP1	JAKMIP2	JAKMIP3	JAM2	JAM3	JARID2	JARID2-AS1	JAZF1	JAZF1-AS1	JDP2	JHDM1D	JHDM1D-AS1	JKAMP	JMJD1C	JMJD1C-AS1	JMJD4	JMJD6	JMJD7	JMJD7-PLA2G4B	JMJD8	JMY	JOSD1	JOSD2	JPH1	JPH2	JPH3	JPH4	JPX	JRK	JRKL	JSRP1	JTB	JUN	JUNB	JUND	JUP	KAL1	KALRN	KANK1	KANK2	KANK3	KANK4	KANSL1	KANSL1-AS1	KANSL1L	KANSL2	KANSL3	KARS	KAT2A	KAT2B	KAT5	KAT6A	KAT6B	KAT7	KAT8	KATNA1	KATNAL1	KATNAL2	KATNB1	KATNBL1	KAZALD1	KAZN	KB-1125A3.11	KB-1208A12.3	KB-1410C5.5	KB-1440D3.13	KB-1440D3.14	KB-1460A1.5	KB-1471A8.1	KB-1507C5.2	KB-1517D11.4	KB-1572G7.2	KB-1572G7.3	KB-1592A4.15	KB-1732A1.1	KB-1836B5.1	KB-1836B5.4	KB-1980E6.3	KB-208E9.1	KB-226F1.1	KB-226F1.2	KB-318B8.7	KB-431C1.4	KB-431C1.5	KBTBD11	KBTBD11-OT1	KBTBD12	KBTBD13	KBTBD2	KBTBD3	KBTBD6	KBTBD7	KBTBD8	KCMF1	KCNA1	KCNA2	KCNA3	KCNA4	KCNA5	KCNA6	KCNAB1	KCNAB2	KCNAB3	KCNB1	KCNB2	KCNC1	KCNC2	KCNC3	KCNC4	KCNC4-AS1	KCND1	KCND2	KCND3	KCNE1	KCNE1L	KCNE2	KCNE3	KCNE4	KCNF1	KCNG1	KCNG2	KCNG3	KCNG4	KCNH1	KCNH1-IT1	KCNH2	KCNH3	KCNH4	KCNH5	KCNH6	KCNH7	KCNH8	KCNIP1	KCNIP2	KCNIP2-AS1	KCNIP3	KCNIP4	KCNJ1	KCNJ10	KCNJ11	KCNJ12	KCNJ13	KCNJ14	KCNJ15	KCNJ16	KCNJ2	KCNJ2-AS1	KCNJ3	KCNJ4	KCNJ5	KCNJ6	KCNJ8	KCNJ9	KCNK1	KCNK10	KCNK12	KCNK13	KCNK15	KCNK17	KCNK2	KCNK3	KCNK4	KCNK5	KCNK6	KCNK7	KCNK9	KCNMA1	KCNMB1	KCNMB2	KCNMB3	KCNMB4	KCNN1	KCNN2	KCNN3	KCNN4	KCNQ1	KCNQ1DN	KCNQ1OT1	KCNQ2	KCNQ3	KCNQ4	KCNQ5	KCNRG	KCNS1	KCNS2	KCNS3	KCNT1	KCNT2	KCNV1	KCNV2	KCP	KCTD1	KCTD10	KCTD11	KCTD12	KCTD13	KCTD14	KCTD15	KCTD16	KCTD17	KCTD18	KCTD19	KCTD2	KCTD20	KCTD21	KCTD21-AS1	KCTD3	KCTD4	KCTD5	KCTD6	KCTD7	KCTD8	KCTD9	KCTD9P1	KDELC1	KDELC2	KDELR1	KDELR2	KDELR3	KDM1A	KDM1B	KDM2A	KDM2B	KDM3A	KDM3B	KDM4A	KDM4A-AS1	KDM4B	KDM4C	KDM4D	KDM5A	KDM5B	KDM5C	KDM5D	KDM6A	KDM6B	KDM8	KDR	KDSR	KEAP1	KEL	KHDC1	KHDC1L	KHDC3L	KHDRBS1	KHDRBS2	KHDRBS3	KHK	KHNYN	KHSRP	KIAA0020	KIAA0040	KIAA0087	KIAA0100	KIAA0101	KIAA0141	KIAA0195	KIAA0196	KIAA0196-AS1	KIAA0226	KIAA0226L	KIAA0232	KIAA0247	KIAA0319	KIAA0319L	KIAA0355	KIAA0368	KIAA0408	KIAA0430	KIAA0513	KIAA0556	KIAA0586	KIAA0753	KIAA0754	KIAA0825	KIAA0895	KIAA0895L	KIAA0907	KIAA0922	KIAA0930	KIAA0947	KIAA1009	KIAA1024	KIAA1033	KIAA1045	KIAA1107	KIAA1109	KIAA1143	KIAA1147	KIAA1161	KIAA1191	KIAA1199	KIAA1211	KIAA1211L	KIAA1217	KIAA1239	KIAA1244	KIAA1257	KIAA1279	KIAA1324	KIAA1324L	KIAA1328	KIAA1377	KIAA1407	KIAA1429	KIAA1430	KIAA1432	KIAA1456	KIAA1462	KIAA1467	KIAA1468	KIAA1522	KIAA1524	KIAA1549	KIAA1549L	KIAA1551	KIAA1586	KIAA1598	KIAA1614	KIAA1644	KIAA1671	KIAA1683	KIAA1715	KIAA1731	KIAA1737	KIAA1755	KIAA1841	KIAA1875	KIAA1919	KIAA1958	KIAA1984	KIAA1984-AS1	KIAA2013	KIAA2018	KIAA2022	KIAA2026	KIDINS220	KIF11	KIF12	KIF13A	KIF13B	KIF14	KIF15	KIF16B	KIF17	KIF18A	KIF18B	KIF19	KIF1A	KIF1B	KIF1C	KIF20A	KIF20B	KIF21A	KIF21B	KIF22	KIF23	KIF24	KIF25	KIF25-AS1	KIF26A	KIF26B	KIF27	KIF2A	KIF2C	KIF3A	KIF3B	KIF3C	KIF4A	KIF5A	KIF5B	KIF5C	KIF6	KIF7	KIF9	KIF9-AS1	KIFAP3	KIFC1	KIFC2	KIFC3	KIN	KIR3DX1	KIRREL	KIRREL2	KIRREL3	KISS1	KISS1R	KIT	KITLG	KL	KLB	KLC1	KLC2	KLC3	KLC4	KLF1	KLF10	KLF11	KLF12	KLF13	KLF15	KLF16	KLF17	KLF2	KLF3	KLF4	KLF5	KLF6	KLF7	KLF8	KLF9	KLHDC1	KLHDC10	KLHDC2	KLHDC3	KLHDC4	KLHDC7A	KLHDC7B	KLHDC8A	KLHDC8B	KLHDC9	KLHL1	KLHL10	KLHL11	KLHL12	KLHL13	KLHL14	KLHL15	KLHL17	KLHL18	KLHL2	KLHL20	KLHL21	KLHL22	KLHL23	KLHL24	KLHL25	KLHL26	KLHL28	KLHL29	KLHL3	KLHL30	KLHL31	KLHL32	KLHL33	KLHL34	KLHL35	KLHL36	KLHL38	KLHL4	KLHL40	KLHL41	KLHL42	KLHL5	KLHL6	KLHL7	KLHL7-AS1	KLHL8	KLHL9	KLK10	KLK14	KLK5	KLK6	KLK7	KLKB1	KLLN	KLRAP1	KLRB1	KLRC1	KLRC2	KLRC3	KLRC4	KLRC4-KLRK1	KLRD1	KLRF1	KLRG1	KLRG2	KLRK1	KM-PA-2	KMO	KMT2A	KMT2C	KMT2D	KMT2E	KMT2E-AS1	KNCN	KNDC1	KNOP1	KNSTRN	KNTC1	KPNA1	KPNA2	KPNA3	KPNA4	KPNA5	KPNA6	KPNB1	KPTN	KRAS	KRBA1	KRBA2	KRBOX4	KRCC1	KREMEN1	KREMEN2	KRI1	KRIT1	KRR1	KRT1	KRT10	KRT15	KRT16	KRT16P2	KRT17	KRT17P1	KRT17P2	KRT18	KRT18P14	KRT18P17	KRT18P34	KRT18P4	KRT18P48	KRT18P5	KRT18P59	KRT19	KRT23	KRT31	KRT42P	KRT5	KRT7	KRT75	KRT8	KRT80	KRT81	KRT83	KRT86	KRT8P11	KRT8P12	KRT8P13	KRT8P15	KRT8P23	KRT8P26	KRT8P29	KRT8P30	KRT8P33	KRT8P39	KRT8P42	KRT8P45	KRT8P46	KRT8P48	KRT8P50	KRTAP5-1	KRTAP5-10	KRTAP5-2	KRTAP5-7	KRTAP5-8	KRTAP5-9	KRTAP5-AS1	KRTCAP2	KRTCAP3	KSR1	KSR2	KTI12	KTN1	KTN1-AS1	KXD1	KY	KYNU	L1CAM	L1TD1	L2HGDH	L3HYPDH	L3MBTL1	L3MBTL2	L3MBTL3	L3MBTL4	LA16c-306A4.2	LA16c-312E8.2	LA16c-313D11.12	LA16c-313D11.9	LA16c-325D7.2	LA16c-329F2.1	LA16c-349E10.1	LA16c-358B7.3	LA16c-361A3.3	LA16c-366D3.1	LA16c-380A1.1	LA16c-380H5.5	LA16c-381G6.1	LA16c-385E7.1	LA16c-390E6.4	LA16c-390E6.5	LA16c-431H6.6	LA16c-444G7.2	LA16c-60H5.7	LA16c-OS12.2	LACC1	LACE1	LACTB	LACTB2	LAD1	LAG3	LAGE3	LAIR1	LAIR2	LAMA1	LAMA2	LAMA3	LAMA4	LAMA5	LAMB1	LAMB2	LAMB3	LAMB4	LAMC1	LAMC2	LAMC3	LAMP1	LAMP2	LAMP3	LAMP5	LAMTOR1	LAMTOR2	LAMTOR3	LAMTOR4	LAMTOR5	LAMTOR5-AS1	LANCL1	LANCL2	LANCL3	LAP3	LAPTM4A	LAPTM4B	LAPTM5	LARGE	LARP1	LARP1B	LARP4	LARP4B	LARP6	LARP7	LARS	LARS2	LAS1L	LASP1	LAT	LAT2	LATS1	LATS2	LAX1	LAYN	LBH	LBP	LBR	LBX1-AS1	LBX2	LBX2-AS1	LCA5	LCA5L	LCAT	LCE1C	LCE1E	LCK	LCLAT1	LCMT1	LCMT2	LCN1	LCN10	LCN12	LCN15	LCN2	LCN8	LCN9	LCNL1	LCOR	LCORL	LCP1	LCP2	LCT	LCTL	LDB1	LDB2	LDB3	LDHA	LDHAL6A	LDHAL6B	LDHAP2	LDHAP4	LDHB	LDHD	LDLR	LDLRAD2	LDLRAD3	LDLRAD4	LDLRAD4-AS1	LDLRAP1	LDOC1	LDOC1L	LEAP2	LECT1	LEF1	LEF1-AS1	LEFTY1	LEFTY2	LEKR1	LEMD1	LEMD1-AS1	LEMD2	LEMD3	LENEP	LENG1	LENG8	LENG8-AS1	LENG9	LEO1	LEP	LEPR	LEPRE1	LEPREL1	LEPREL1-AS1	LEPREL2	LEPREL4	LEPROT	LEPROTL1	LETM1	LETM1P2	LETM2	LETMD1	LFNG	LGALS1	LGALS12	LGALS17A	LGALS2	LGALS3	LGALS3BP	LGALS4	LGALS8	LGALS8-AS1	LGALS9	LGALS9B	LGALS9C	LGALSL	LGI1	LGI2	LGI3	LGI4	LGMN	LGR4	LGR5	LGR6	LHB	LHCGR	LHFP	LHFPL1	LHFPL2	LHFPL3	LHFPL3-AS1	LHFPL4	LHFPL5	LHPP	LHX1	LHX2	LHX3	LHX4	LHX5	LHX6	LHX9	LIAS	LIF	LIFR	LIFR-AS1	LIG1	LIG3	LIG4	LILRA1	LILRA2	LILRA4	LILRA5	LILRA6	LILRB1	LILRB2	LILRB3	LILRB4	LILRB5	LIMA1	LIMCH1	LIMD1	LIMD1-AS1	LIMD2	LIME1	LIMK1	LIMK2	LIMS1	LIMS2	LIN28A	LIN28B	LIN37	LIN52	LIN54	LIN7A	LIN7B	LIN7C	LIN9	LINC00032	LINC00085	LINC00086	LINC00087	LINC00092	LINC00094	LINC00106	LINC00115	LINC00116	LINC00152	LINC00158	LINC00167	LINC00173	LINC00174	LINC00176	LINC00184	LINC00202-1	LINC00202-2	LINC00205	LINC00222	LINC00237	LINC00240	LINC00242	LINC00263	LINC00264	LINC00265	LINC00266-1	LINC00269	LINC00271	LINC00277	LINC00284	LINC00299	LINC00303	LINC00304	LINC00310	LINC00311	LINC00312	LINC00313	LINC00315	LINC00319	LINC00320	LINC00323	LINC00324	LINC00327	LINC00334	LINC00336	LINC00337	LINC00338	LINC00339	LINC00341	LINC00342	LINC00346	LINC00365	LINC00384	LINC00391	LINC00402	LINC00403	LINC00404	LINC00426	LINC00441	LINC00452	LINC00460	LINC00461	LINC00467	LINC00471	LINC00472	LINC00473	LINC00475	LINC00476	LINC00478	LINC00482	LINC00484	LINC00487	LINC00488	LINC00493	LINC00494	LINC00501	LINC00504	LINC00507	LINC00511	LINC00514	LINC00515	LINC00517	LINC00519	LINC00526	LINC00528	LINC00535	LINC00537	LINC00539	LINC00543	LINC00552	LINC00562	LINC00565	LINC00567	LINC00568	LINC00574	LINC00578	LINC00595	LINC00599	LINC00601	LINC00606	LINC00607	LINC00609	LINC00610	LINC00612	LINC00617	LINC00618	LINC00620	LINC00621	LINC00622	LINC00623	LINC00629	LINC00630	LINC00632	LINC00634	LINC00636	LINC00637	LINC00638	LINC00639	LINC00640	LINC00641	LINC00642	LINC00643	LINC00645	LINC00648	LINC00649	LINC00652	LINC00654	LINC00657	LINC00658	LINC00662	LINC00663	LINC00664	LINC00665	LINC00667	LINC00669	LINC00671	LINC00672	LINC00674	LINC00675	LINC00680	LINC00683	LINC00685	LINC00689	LINC00693	LINC00694	LINC00698	LINC00702	LINC00707	LINC00839	LINC00840	LINC00842	LINC00844	LINC00846	LINC00847	LINC00852	LINC00853	LINC00854	LINC00856	LINC00857	LINC00861	LINC00862	LINC00863	LINC00865	LINC00870	LINC00877	LINC00880	LINC00881	LINC00882	LINC00883	LINC00884	LINC00886	LINC00887	LINC00888	LINC00890	LINC00892	LINC00893	LINC00894	LINC00896	LINC00899	LINC00900	LINC00906	LINC00907	LINC00908	LINC00909	LINC00910	LINC00920	LINC00922	LINC00924	LINC00925	LINC00926	LINC00928	LINC00930	LINC00933	LINC00936	LINC00937	LINC00938	LINC00939	LINC00940	LINC00941	LINC00942	LINC00943	LINC00945	LINC00951	LINC00954	LINC00957	LINC00958	LINC00959	LINC00960	LINC00961	LINC00963	LINC00964	LINC00966	LINC00967	LINC00968	LINC00969	LINC00977	LINC00982	LINC00984	LINC00987	LINC00989	LINC00994	LINC00996	LINC00998	LINC00999	LINC01001	LINC01002	LINC01003	LINC01004	LINC01006	LINC01007	LINC01010	LINC01011	LINC01013	LINC01018	LINC01023	LINC01024	LINC01057	LINC01063	LINC01085	LINC01088	LINGO1	LINGO2	LINGO3	LINGO4	LINS	LIPA	LIPC	LIPE	LIPE-AS1	LIPG	LIPH	LIPJ	LIPT1	LIPT2	LITAF	LIX1	LIX1L	LL09NC01-139C3.1	LL09NC01-251B2.3	LL0XNC01-116E7.1	LL0XNC01-116E7.2	LL0XNC01-116E7.4	LL0XNC01-16G2.1	LL0XNC01-237H1.2	LL0XNC01-240C2.1	LL0XNC01-250H12.3	LL0XNC01-7P3.1	LL21NC02-1C16.1	LL21NC02-1C16.2	LL22NC03-2H8.5	LL22NC03-32F9.1	LL22NC03-80A10.6	LL22NC03-86G7.1	LL22NC03-N14H11.1	LL22NC03-N27C7.1	LL22NC03-N64E9.1	LLGL1	LLGL2	LLNLR-246C6.1	LLNLR-299G3.1	LLPH	LMAN1	LMAN1L	LMAN2	LMAN2L	LMBR1	LMBR1L	LMBRD1	LMBRD2	LMCD1	LMCD1-AS1	LMF1	LMF2	LMLN	LMNA	LMNB1	LMNB2	LMO1	LMO2	LMO3	LMO4	LMO7	LMOD1	LMOD3	LMTK2	LMTK3	LMX1B	LNP1	LNPEP	LNX1	LNX2	LOC440461	LOH12CR1	LOH12CR2	LONP1	LONP2	LONRF1	LONRF2	LONRF3	LOR	LOX	LOXHD1	LOXL1	LOXL1-AS1	LOXL2	LOXL3	LOXL4	LPA	LPAL2	LPAR1	LPAR2	LPAR3	LPAR4	LPAR5	LPAR6	LPCAT1	LPCAT2	LPCAT3	LPCAT4	LPGAT1	LPHN1	LPHN2	LPHN3	LPIN1	LPIN2	LPIN3	LPL	LPO	LPP	LPP-AS2	LPPR1	LPPR3	LPPR4	LPPR5	LPXN	LRAT	LRBA	LRCH1	LRCH2	LRCH3	LRCH4	LRCOL1	LRFN1	LRFN2	LRFN3	LRFN4	LRFN5	LRG1	LRGUK	LRIF1	LRIG1	LRIG2	LRIG3	LRIT2	LRIT3	LRMP	LRP1	LRP10	LRP11	LRP12	LRP1B	LRP2	LRP2BP	LRP3	LRP4	LRP4-AS1	LRP5	LRP5L	LRP6	LRP8	LRPAP1	LRPPRC	LRR1	LRRC1	LRRC10	LRRC10B	LRRC14	LRRC14B	LRRC15	LRRC16A	LRRC16B	LRRC17	LRRC18	LRRC19	LRRC2	LRRC20	LRRC23	LRRC24	LRRC25	LRRC26	LRRC27	LRRC28	LRRC29	LRRC3	LRRC32	LRRC34	LRRC36	LRRC37A	LRRC37A11P	LRRC37A15P	LRRC37A16P	LRRC37A17P	LRRC37A2	LRRC37A3	LRRC37A4P	LRRC37A6P	LRRC37A7P	LRRC37B	LRRC37BP1	LRRC38	LRRC39	LRRC3B	LRRC3DN	LRRC4	LRRC40	LRRC41	LRRC42	LRRC43	LRRC45	LRRC46	LRRC47	LRRC48	LRRC49	LRRC4B	LRRC4C	LRRC52	LRRC53	LRRC55	LRRC56	LRRC57	LRRC58	LRRC59	LRRC6	LRRC61	LRRC63	LRRC66	LRRC69	LRRC7	LRRC70	LRRC71	LRRC73	LRRC8A	LRRC8B	LRRC8C	LRRC8D	LRRC8E	LRRC9	LRRCC1	LRRD1	LRRFIP1	LRRFIP1P1	LRRFIP2	LRRIQ1	LRRIQ3	LRRIQ4	LRRK1	LRRK2	LRRN1	LRRN2	LRRN3	LRRN4	LRRN4CL	LRRTM1	LRRTM2	LRRTM3	LRRTM4	LRSAM1	LRTM2	LRTOMT	LRWD1	LSAMP	LSG1	LSM1	LSM10	LSM11	LSM12	LSM12P1	LSM14A	LSM14B	LSM2	LSM3	LSM4	LSM5	LSM6	LSM7	LSMD1	LSMEM1	LSMEM2	LSR	LSS	LST1	LTA	LTA4H	LTB	LTB4R	LTBP1	LTBP2	LTBP3	LTBP4	LTBR	LTC4S	LTF	LTK	LTN1	LTV1	LUC7L	LUC7L2	LUC7L3	LUCAT1	LUM	LURAP1	LURAP1L	LUZP1	LUZP2	LXN	LY6E	LY6G5B	LY6G5C	LY6G6C	LY6G6D	LY6H	LY6K	LY75	LY86	LY86-AS1	LY9	LY96	LYAR	LYG1	LYG2	LYL1	LYN	LYNX1	LYPD1	LYPD3	LYPD5	LYPD6	LYPD6B	LYPLA1	LYPLA2	LYPLAL1	LYRM1	LYRM2	LYRM4	LYRM5	LYRM7	LYRM9	LYSMD1	LYSMD2	LYSMD3	LYSMD4	LYST	LYVE1	LYZ	LZIC	LZTFL1	LZTR1	LZTS1	LZTS2	LZTS3	M1AP	M6PR	MAATS1	MAB21L1	MAB21L2	MACC1	MACF1	MACROD1	MACROD2	MAD1L1	MAD2L1	MAD2L1BP	MAD2L2	MADCAM1	MADD	MAEA	MAEL	MAF	MAF1	MAFA	MAFB	MAFF	MAFG	MAFG-AS1	MAFK	MAG	MAGEA12	MAGEB17	MAGEC3	MAGED1	MAGED2	MAGED4	MAGED4B	MAGEE1	MAGEE2	MAGEF1	MAGEH1	MAGEL2	MAGI1	MAGI1-IT1	MAGI2	MAGI2-AS3	MAGI3	MAGIX	MAGOH	MAGOH2	MAGOHB	MAGT1	MAK	MAK16	MAL	MAL2	MALAT1	MALL	MALSU1	MALT1	MAMDC2	MAMDC2-AS1	MAMDC4	MAML1	MAML2	MAML3	MAMLD1	MAMSTR	MAN1A1	MAN1A2	MAN1B1	MAN1C1	MAN2A1	MAN2A2	MAN2B1	MAN2B2	MAN2C1	MANBA	MANBAL	MANEA	MANEA-AS1	MANEAL	MANF	MANSC1	MANSC4	MAOA	MAOB	MAP10	MAP1A	MAP1B	MAP1LC3A	MAP1LC3B	MAP1LC3B2	MAP1LC3C	MAP1S	MAP2	MAP2K1	MAP2K2	MAP2K3	MAP2K4	MAP2K4P1	MAP2K5	MAP2K6	MAP2K7	MAP3K1	MAP3K10	MAP3K11	MAP3K12	MAP3K13	MAP3K14	MAP3K14-AS1	MAP3K15	MAP3K19	MAP3K2	MAP3K3	MAP3K4	MAP3K5	MAP3K6	MAP3K7	MAP3K7CL	MAP3K8	MAP3K9	MAP4	MAP4K1	MAP4K2	MAP4K3	MAP4K4	MAP4K5	MAP6	MAP6D1	MAP7	MAP7D1	MAP7D2	MAP7D3	MAP9	MAPK1	MAPK10	MAPK11	MAPK12	MAPK13	MAPK14	MAPK15	MAPK1IP1L	MAPK3	MAPK4	MAPK6	MAPK7	MAPK8	MAPK8IP1	MAPK8IP2	MAPK8IP3	MAPK9	MAPKAP1	MAPKAPK2	MAPKAPK3	MAPKAPK5	MAPKAPK5-AS1	MAPKBP1	MAPRE1	MAPRE2	MAPRE3	MAPT	MAPT-AS1	MARC1	MARC2	MARCH1	MARCH10	MARCH11	MARCH2	MARCH3	MARCH4	MARCH5	MARCH6	MARCH7	MARCH8	MARCH9	MARCKS	MARCKSL1	MARCO	MARK1	MARK2	MARK2P9	MARK3	MARK4	MARS	MARS2	MARVELD1	MARVELD2	MARVELD3	MASP1	MASP2	MAST1	MAST2	MAST3	MAST4	MAST4-AS1	MASTL	MAT1A	MAT2A	MAT2B	MATK	MATN1	MATN1-AS1	MATN2	MATN3	MATN4	MATR3	MAU2	MAVS	MAX	MAZ	MB	MB21D1	MB21D2	MBD1	MBD2	MBD3	MBD4	MBD5	MBD6	MBIP	MBL1P	MBLAC1	MBLAC2	MBNL1	MBNL1-AS1	MBNL2	MBNL3	MBOAT1	MBOAT2	MBOAT4	MBOAT7	MBP	MBTD1	MBTPS1	MBTPS2	MC1R	MC4R	MC5R	MCAM	MCAT	MCC	MCCC1	MCCC1-AS1	MCCC2	MCEE	MCF2	MCF2L	MCF2L-AS1	MCF2L2	MCFD2	MCHR1	MCHR2	MCL1	MCM10	MCM2	MCM3	MCM3AP	MCM3AP-AS1	MCM4	MCM5	MCM6	MCM7	MCM8	MCM9	MCMBP	MCMDC2	MCOLN1	MCOLN2	MCOLN3	MCPH1	MCRS1	MCTP1	MCTP2	MCTS1	MCU	MCUR1	MDC1	MDFI	MDFIC	MDGA1	MDH1	MDH1B	MDH2	MDK	MDM1	MDM2	MDM4	MDN1	MDP1	MDS2	ME1	ME2	ME3	MEA1	MEAF6	MECOM	MECP2	MECR	MED1	MED10	MED11	MED12	MED12L	MED13	MED13L	MED14	MED14-AS1	MED15	MED16	MED17	MED18	MED19	MED20	MED21	MED22	MED23	MED24	MED25	MED26	MED27	MED28	MED29	MED30	MED31	MED4	MED6	MED7	MED8	MED9	MEDAG	MEF2A	MEF2B	MEF2BNB	MEF2BNB-MEF2B	MEF2C	MEF2C-AS1	MEF2D	MEFV	MEG3	MEG8	MEG9	MEGF10	MEGF11	MEGF6	MEGF8	MEGF9	MEI1	MEI4	MEIG1	MEIOB	MEIS1	MEIS1-AS2	MEIS2	MEIS3	MEIS3P1	MEIS3P2	MELK	MEMO1	MEMO1P1	MEN1	MEOX1	MEOX2	MEP1A	MEPCE	MEPE	MERTK	MESDC1	MESDC2	MESP1	MESP2	MEST	MET	METAP1	METAP1D	METAP2	METRN	METRNL	METTL1	METTL10	METTL12	METTL13	METTL14	METTL15	METTL15P1	METTL16	METTL17	METTL18	METTL20	METTL21A	METTL21B	METTL21C	METTL21EP	METTL22	METTL23	METTL24	METTL25	METTL2A	METTL2B	METTL3	METTL4	METTL5	METTL6	METTL7A	METTL7B	METTL8	METTL9	MEX3A	MEX3B	MEX3C	MEX3D	MFAP1	MFAP1P1	MFAP2	MFAP3	MFAP3L	MFAP4	MFAP5	MFF	MFGE8	MFHAS1	MFI2	MFI2-AS1	MFN1	MFN2	MFNG	MFSD1	MFSD10	MFSD11	MFSD12	MFSD2A	MFSD2B	MFSD3	MFSD4	MFSD5	MFSD6	MFSD6L	MFSD7	MFSD8	MFSD9	MGA	MGAM	MGARP	MGAT1	MGAT2	MGAT3	MGAT4A	MGAT4B	MGAT4C	MGAT5	MGAT5B	MGC10955	MGC4294	MGEA5	MGLL	MGME1	MGMT	MGP	MGRN1	MGST1	MGST2	MGST3	MIA	MIA-RAB4B	MIA3	MIAT	MIB1	MIB2	MICA	MICAL1	MICAL2	MICAL3	MICALCL	MICALL1	MICALL2	MICB	MICU1	MICU2	MICU3	MID1	MID1IP1	MID1IP1-AS1	MID2	MIDN	MIEF1	MIEF2	MIEN1	MIER1	MIER2	MIER3	MIF	MIF4GD	MIIP	MILR1	MIMT1	MINA	MINK1	MINOS1	MINOS1-NBL1	MINPP1	MIOS	MIP	MIPEP	MIPOL1	MIR1302-10	MIR1302-2	MIR133A1	MIR137HG	MIR142	MIR143HG	MIR145	MIR146A	MIR155HG	MIR17HG	MIR181A1HG	MIR181A2HG	MIR210HG	MIR219-2	MIR22HG	MIR24-2	MIR296	MIR29B1	MIR302B	MIR3179-1	MIR3179-2	MIR3180-1	MIR3180-2	MIR3180-3	MIR3180-4	MIR31HG	MIR3654	MIR378D2	MIR4313	MIR4426	MIR4435-1HG	MIR4453	MIR4458HG	MIR4500HG	MIR497HG	MIR503HG	MIR600HG	MIR7-3HG	MIR940	MIS12	MIS18A	MIS18A-AS1	MIS18BP1	MISP	MITD1	MITF	MIXL1	MKI67	MKI67IP	MKKS	MKL1	MKL2	MKLN1	MKLN1-AS1	MKLN1-AS2	MKNK1	MKNK1-AS1	MKNK2	MKRN1	MKRN2	MKRN3	MKRN5P	MKRN7P	MKS1	MKX	MLANA	MLC1	MLEC	MLF1	MLF1IP	MLF2	MLH1	MLH3	MLIP	MLK4	MLKL	MLLT1	MLLT10	MLLT11	MLLT3	MLLT4	MLLT4-AS1	MLLT6	MLNR	MLPH	MLST8	MLTK	MLX	MLXIP	MLXIPL	MLYCD	MMAA	MMAB	MMACHC	MMADHC	MMD	MMD2	MME	MMEL1	MMGT1	MMP1	MMP11	MMP14	MMP15	MMP16	MMP17	MMP19	MMP2	MMP21	MMP23A	MMP23B	MMP24	MMP24-AS1	MMP25	MMP28	MMP3	MMP7	MMP9	MMRN1	MMRN2	MMS19	MMS22L	MN1	MNAT1	MND1	MNDA	MNS1	MNT	MNX1	MNX1-AS1	MOAP1	MOB1A	MOB1B	MOB2	MOB3A	MOB3B	MOB3C	MOB4	MOBP	MOCOS	MOCS1	MOCS2	MOCS3	MOG	MOGS	MOK	MON1A	MON1B	MON2	MORC1	MORC2	MORC2-AS1	MORC3	MORC4	MORF4L1	MORF4L1P1	MORF4L2	MORF4L2-AS1	MORN1	MORN2	MORN3	MORN4	MORN5	MOSPD1	MOSPD2	MOSPD3	MOV10	MOV10L1	MOXD1	MPC1	MPC2	MPDU1	MPDZ	MPEG1	MPG	MPHOSPH10	MPHOSPH6	MPHOSPH8	MPHOSPH9	MPI	MPL	MPLKIP	MPND	MPO	MPP1	MPP2	MPP3	MPP4	MPP5	MPP6	MPP7	MPPE1	MPPED1	MPPED2	MPRIP	MPRIP-AS1	MPRIPP1	MPST	MPV17	MPV17L	MPV17L2	MPZ	MPZL1	MPZL2	MPZL3	MR1	MRAP	MRAP2	MRAS	MRC1	MRC1L1	MRC2	MRE11A	MREG	MRFAP1	MRFAP1L1	MRGBP	MRGPRF	MRI1	MRM1	MRO	MROH1	MROH6	MROH7	MROH7-TTC4	MROH8	MRP63	MRPL1	MRPL10	MRPL11	MRPL12	MRPL13	MRPL14	MRPL15	MRPL16	MRPL17	MRPL18	MRPL19	MRPL2	MRPL20	MRPL21	MRPL22	MRPL23	MRPL23-AS1	MRPL24	MRPL27	MRPL28	MRPL3	MRPL32	MRPL33	MRPL34	MRPL35	MRPL36	MRPL37	MRPL38	MRPL39	MRPL4	MRPL40	MRPL41	MRPL42	MRPL43	MRPL44	MRPL45	MRPL45P2	MRPL46	MRPL47	MRPL48	MRPL49	MRPL50	MRPL51	MRPL52	MRPL53	MRPL54	MRPL55	MRPL9	MRPL9P1	MRPS10	MRPS11	MRPS12	MRPS14	MRPS15	MRPS16	MRPS17P1	MRPS18A	MRPS18AP1	MRPS18B	MRPS18C	MRPS2	MRPS21	MRPS22	MRPS23	MRPS24	MRPS25	MRPS26	MRPS27	MRPS28	MRPS30	MRPS31	MRPS31P5	MRPS33	MRPS34	MRPS35	MRPS36	MRPS5	MRPS6	MRPS7	MRPS9	MRRF	MRS2	MRTO4	MRVI1	MRVI1-AS1	MS4A1	MS4A14	MS4A4A	MS4A4E	MS4A6A	MS4A7	MS4A8	MSANTD1	MSANTD2	MSANTD3	MSANTD4	MSC	MSH2	MSH3	MSH4	MSH5	MSH5-SAPCD1	MSH6	MSI1	MSI2	MSL1	MSL2	MSL3	MSL3P1	MSLN	MSMO1	MSMP	MSN	MSR1	MSRA	MSRB1	MSRB2	MSRB3	MSS51	MST1	MST1L	MST1P2	MST1R	MST4	MSTN	MSTO1	MSTO2P	MSX1	MSX2	MT-ATP6	MT-ATP8	MT-CO1	MT-CO2	MT-CO3	MT-CYB	MT-ND1	MT-ND2	MT-ND3	MT-ND4	MT-ND4L	MT-ND5	MT-ND6	MT-RNR1	MT-RNR2	MT1A	MT1E	MT1F	MT1G	MT1H	MT1JP	MT1L	MT1M	MT1X	MT2A	MT3	MTA1	MTA2	MTA3	MTAP	MTATP6P1	MTBP	MTCH1	MTCH2	MTCP1	MTDH	MTERF	MTERFD1	MTERFD2	MTERFD3	MTF1	MTF2	MTFMT	MTFP1	MTFR1	MTFR1L	MTFR2	MTG1	MTG2	MTHFD1	MTHFD1L	MTHFD1P1	MTHFD2	MTHFD2L	MTHFR	MTHFS	MTHFSD	MTIF2	MTIF3	MTL5	MTM1	MTMR1	MTMR10	MTMR11	MTMR12	MTMR14	MTMR2	MTMR3	MTMR4	MTMR6	MTMR7	MTMR8	MTMR9	MTMR9LP	MTND1P23	MTND2P28	MTND4P12	MTND4P26	MTND5P11	MTND5P12	MTND5P28	MTO1	MTOR	MTPAP	MTPN	MTR	MTRF1	MTRF1L	MTRNR2L4	MTRNR2L8	MTRR	MTSS1	MTSS1L	MTTP	MTUS1	MTUS2	MTUS2-AS1	MTX1	MTX2	MTX3	MUC1	MUC12	MUC13	MUC19	MUC20	MUC4	MUC5B	MUC6	MUL1	MUM1	MUM1L1	MURC	MUS81	MUSK	MUSTN1	MUT	MUTYH	MVB12A	MVB12B	MVD	MVK	MVP	MX1	MX2	MXD1	MXD3	MXD4	MXI1	MXRA5	MXRA5P1	MXRA7	MXRA8	MYADM	MYADML2	MYB	MYBBP1A	MYBL1	MYBL2	MYBPC1	MYBPC2	MYBPC3	MYBPH	MYBPHL	MYC	MYCBP	MYCBP2	MYCBP2-AS1	MYCBPAP	MYCL	MYCN	MYCNOS	MYCT1	MYD88	MYEF2	MYEOV	MYEOV2	MYH10	MYH11	MYH14	MYH15	MYH3	MYH6	MYH7	MYH7B	MYH9	MYL12A	MYL12B	MYL3	MYL4	MYL5	MYL6	MYL6B	MYL7	MYL9	MYLIP	MYLK	MYLK-AS1	MYLK2	MYLK3	MYLK4	MYLPF	MYNN	MYO10	MYO15A	MYO15B	MYO16	MYO18A	MYO18B	MYO19	MYO1A	MYO1B	MYO1C	MYO1D	MYO1E	MYO1F	MYO1G	MYO1H	MYO3A	MYO3B	MYO5A	MYO5B	MYO5BP2	MYO5C	MYO6	MYO7A	MYO7B	MYO9A	MYO9B	MYOC	MYOCD	MYOD1	MYOF	MYOG	MYOM1	MYOM2	MYOM3	MYOT	MYOZ1	MYOZ2	MYOZ3	MYPN	MYPOP	MYRF	MYRFL	MYRIP	MYSM1	MYT1	MYT1L	MYZAP	MZB1	MZF1	MZT1	MZT2A	MZT2B	N4BP1	N4BP2	N4BP2L1	N4BP2L2	N4BP3	N6AMT1	N6AMT2	NAA10	NAA15	NAA16	NAA20	NAA25	NAA30	NAA35	NAA38	NAA40	NAA50	NAAA	NAALAD2	NAALADL1	NAALADL2	NAB1	NAB2	NABP1	NABP2	NACA	NACAD	NACC1	NACC2	NADK	NADK2	NADK2-AS1	NADSYN1	NAE1	NAF1	NAGA	NAGK	NAGLU	NAGPA	NAGS	NAIF1	NAIP	NALCN	NALCN-AS1	NAMA	NAMPT	NAMPTL	NANOG	NANOGNBP3	NANOS1	NANOS2	NANOS3	NANP	NANS	NAP1L1	NAP1L1P1	NAP1L2	NAP1L3	NAP1L4	NAP1L5	NAP1L6	NAPA	NAPA-AS1	NAPB	NAPEPLD	NAPG	NAPRT1	NAPSA	NAPSB	NARF	NARF-IT1	NARFL	NARG2	NARS	NARS2	NASP	NAT1	NAT10	NAT14	NAT16	NAT2	NAT6	NAT8	NAT8L	NAT9	NAV1	NAV2	NAV2-AS2	NAV2-AS4	NAV2-AS5	NAV3	NBAS	NBEA	NBEAL1	NBEAL2	NBEAP1	NBL1	NBN	NBPF1	NBPF10	NBPF11	NBPF12	NBPF13P	NBPF14	NBPF15	NBPF16	NBPF20	NBPF24	NBPF2P	NBPF3	NBPF9	NBR1	NBR2	NCALD	NCAM1	NCAM1-AS1	NCAM2	NCAN	NCAPD2	NCAPD3	NCAPG	NCAPG2	NCAPH	NCAPH2	NCBP1	NCBP2	NCBP2-AS2	NCCRP1	NCDN	NCEH1	NCF1	NCF1B	NCF1C	NCF2	NCF4	NCK1	NCK2	NCKAP1	NCKAP1L	NCKAP5	NCKAP5L	NCKIPSD	NCL	NCLN	NCLP1	NCMAP	NCOA1	NCOA2	NCOA3	NCOA4	NCOA5	NCOA6	NCOA7	NCOR1	NCOR2	NCR3	NCR3LG1	NCS1	NCSTN	NDC1	NDC80	NDE1	NDEL1	NDFIP1	NDFIP2	NDN	NDNF	NDNL2	NDOR1	NDP	NDRG1	NDRG2	NDRG3	NDRG4	NDST1	NDST2	NDST3	NDST4	NDUFA1	NDUFA10	NDUFA11	NDUFA12	NDUFA13	NDUFA2	NDUFA3	NDUFA4	NDUFA4L2	NDUFA5	NDUFA6	NDUFA6-AS1	NDUFA8	NDUFA9	NDUFAB1	NDUFAF1	NDUFAF2	NDUFAF3	NDUFAF4	NDUFAF4P3	NDUFAF5	NDUFAF6	NDUFAF7	NDUFB1	NDUFB10	NDUFB11	NDUFB2	NDUFB2-AS1	NDUFB3	NDUFB4	NDUFB5	NDUFB6	NDUFB7	NDUFB8P2	NDUFB9	NDUFC1	NDUFC2	NDUFS1	NDUFS2	NDUFS3	NDUFS4	NDUFS5	NDUFS6	NDUFS7	NDUFS8	NDUFV1	NDUFV2	NDUFV2P1	NDUFV3	NEAT1	NEB	NEBL	NEBL-AS1	NECAB1	NECAB2	NECAB3	NECAP1	NECAP2	NEDD1	NEDD4	NEDD4L	NEDD8	NEDD8-MDP1	NEDD9	NEFH	NEFL	NEFM	NEGR1	NEIL1	NEIL2	NEIL3	NEK1	NEK10	NEK11	NEK2	NEK3	NEK4	NEK5	NEK6	NEK7	NEK8	NEK9	NELFA	NELFB	NELFCD	NELFE	NELL1	NELL2	NEMF	NENF	NEO1	NES	NET1	NETO1	NETO2	NEU1	NEU3	NEU4	NEURL	NEURL1B	NEURL2	NEURL3	NEURL4	NEUROD1	NEUROD2	NEUROD4	NEUROD6	NEUROG2	NEUROG3	NEXN	NEXN-AS1	NF1	NF2	NFAM1	NFASC	NFAT5	NFATC1	NFATC2	NFATC2IP	NFATC3	NFATC4	NFE2	NFE2L1	NFE2L2	NFE2L3	NFE4	NFIA	NFIB	NFIC	NFIL3	NFIX	NFKB1	NFKB2	NFKBIA	NFKBIB	NFKBID	NFKBIE	NFKBIL1	NFKBIZ	NFRKB	NFS1	NFU1	NFX1	NFXL1	NFYA	NFYB	NFYC	NGB	NGDN	NGEF	NGF	NGFR	NGFRAP1	NGLY1	NGRN	NHEJ1	NHLH1	NHLH2	NHLRC1	NHLRC2	NHLRC3	NHLRC4	NHP2	NHP2L1	NHP2P1	NHS	NHSL1	NHSL2	NICN1	NICN1-AS1	NID1	NID2	NIF3L1	NIM1	NIN	NINJ1	NINJ2	NINL	NIP7	NIPA1	NIPA2	NIPAL1	NIPAL2	NIPAL3	NIPAL4	NIPBL	NIPSNAP1	NIPSNAP3A	NIPSNAP3B	NISCH	NIT1	NIT2	NKAIN1	NKAIN2	NKAIN3	NKAIN4	NKAP	NKAPL	NKAPP1	NKD1	NKD2	NKG2-E	NKG7	NKIRAS1	NKIRAS2	NKPD1	NKRF	NKTR	NKX1-2	NKX2-1	NKX2-2	NKX2-2-AS1	NKX2-4	NKX2-5	NKX2-8	NKX3-1	NKX3-2	NKX6-1	NKX6-2	NKX6-3	NLE1	NLGN1	NLGN2	NLGN3	NLGN4X	NLGN4Y	NLK	NLN	NLRC3	NLRC4	NLRC5	NLRP1	NLRP11	NLRP12	NLRP14	NLRP2	NLRP3	NLRP4	NLRP6	NLRP9	NLRX1	NMB	NMBR	NMD3	NMD3P1	NME1	NME1-NME2	NME2	NME2P1	NME3	NME4	NME5	NME6	NME7	NME8	NME9	NMI	NMNAT1	NMNAT2	NMNAT3	NMRAL1	NMRK1	NMRK2	NMT1	NMT2	NMU	NMUR1	NMUR2	NNAT	NNMT	NNT	NNT-AS1	NOA1	NOB1	NOC2L	NOC3L	NOC4L	NOD1	NOD2	NODAL	NOG	NOL10	NOL11	NOL12	NOL3	NOL4	NOL6	NOL7	NOL8	NOL9	NOLC1	NOM1	NOMO1	NOMO2	NOMO3	NONO	NONOP2	NOP10	NOP14	NOP14-AS1	NOP16	NOP2	NOP56	NOP58	NOP9	NOS1	NOS1AP	NOS2	NOS2P3	NOS3	NOSIP	NOSTRIN	NOTCH1	NOTCH2	NOTCH2NL	NOTCH3	NOTCH4	NOTUM	NOV	NOVA1	NOVA1-AS1	NOVA2	NOX1	NOX4	NOX5	NOXA1	NOXO1	NOXRED1	NPAS1	NPAS2	NPAS3	NPAS4	NPAT	NPB	NPC1	NPC1L1	NPC2	NPDC1	NPEPL1	NPEPPS	NPFF	NPFFR1	NPHP1	NPHP3	NPHP3-AS1	NPHP4	NPHS1	NPIPA1	NPIPA2	NPIPA3	NPIPA5	NPIPA7	NPIPA8	NPIPB11	NPIPB15	NPIPB3	NPIPB4	NPIPB5	NPIPB6	NPIPB7	NPIPB9	NPIPP1	NPL	NPLOC4	NPM1	NPM1P25	NPM1P27	NPM1P9	NPM2	NPM3	NPNT	NPPA	NPPA-AS1	NPPB	NPPC	NPR1	NPR2	NPR3	NPRL2	NPRL3	NPSR1-AS1	NPTN	NPTX1	NPTX2	NPTXR	NPW	NPY	NPY1R	NPY2R	NPY5R	NPY6R	NQO1	NQO2	NR0B1	NR1D1	NR1D2	NR1H2	NR1H3	NR1H4	NR1I2	NR1I3	NR2C1	NR2C2	NR2C2AP	NR2E1	NR2E3	NR2F1	NR2F1-AS1	NR2F2	NR2F2-AS1	NR2F6	NR3C1	NR3C2	NR4A1	NR4A2	NR4A3	NR5A1	NR5A2	NR6A1	NRAP	NRARP	NRAS	NRBF2	NRBF2P5	NRBP1	NRBP2	NRCAM	NRD1	NRDE2	NREP	NRF1	NRG1	NRG2	NRG3	NRG4	NRGN	NRIP1	NRIP2	NRIP3	NRL	NRM	NRN1	NRN1L	NRP1	NRP2	NRROS	NRSN1	NRSN2	NRTN	NRXN1	NRXN2	NRXN3	NSA2	NSD1	NSDHL	NSF	NSFL1C	NSFP1	NSG1	NSG2	NSL1	NSMAF	NSMCE1	NSMCE2	NSMCE4A	NSMF	NSRP1	NSRP1P1	NSUN2	NSUN3	NSUN4	NSUN5	NSUN5P1	NSUN5P2	NSUN6	NSUN7	NT5C	NT5C1A	NT5C2	NT5C3A	NT5C3B	NT5DC1	NT5DC2	NT5DC3	NT5DC4	NT5E	NT5M	NTAN1	NTAN1P2	NTF3	NTHL1	NTM	NTMT1	NTN1	NTN3	NTN4	NTN5	NTNG1	NTNG2	NTPCR	NTRK1	NTRK2	NTRK3	NTRK3-AS1	NTS	NTSR1	NTSR2	NUAK1	NUAK2	NUB1	NUBP1	NUBP2	NUBPL	NUCB1	NUCB2	NUCKS1	NUDC	NUDCD1	NUDCD2	NUDCD3	NUDT1	NUDT10	NUDT11	NUDT12	NUDT13	NUDT14	NUDT15	NUDT16	NUDT16L1	NUDT16P	NUDT17	NUDT18	NUDT19	NUDT2	NUDT21	NUDT22	NUDT3	NUDT4	NUDT5	NUDT6	NUDT7	NUDT8	NUDT9	NUF2	NUFIP1	NUFIP2	NUGGC	NUMA1	NUMB	NUMBL	NUP107	NUP133	NUP153	NUP155	NUP160	NUP188	NUP205	NUP210	NUP210L	NUP214	NUP35	NUP37	NUP43	NUP50	NUP54	NUP62	NUP62CL	NUP85	NUP88	NUP93	NUP98	NUPL1	NUPL2	NUPR1	NUPR1L	NUS1	NUS1P1	NUS1P2	NUSAP1	NUTF2	NUTM2A	NUTM2A-AS1	NUTM2B	NUTM2D	NUTM2E	NUTM2F	NUTM2G	NUTM2HP	NVL	NWD1	NXF1	NXF3	NXF4	NXF5	NXN	NXNL1	NXNL2	NXPE2	NXPE3	NXPH1	NXPH2	NXPH3	NXPH4	NXT1	NXT2	NYAP1	NYAP2	NYNRIN	NYX	OACYLP	OAF	OARD1	OAS1	OAS2	OAS3	OASL	OAT	OAZ1	OAZ2	OAZ3	OBFC1	OBP2A	OBSCN	OBSL1	OCA2	OCEL1	OCIAD1	OCIAD2	OCLM	OCLN	OCM	OCRL	ODC1	ODCP	ODF2	ODF2L	ODF3	ODF3B	ODF3L1	ODF3L2	OFD1	OFD1P17	OGDH	OGDHL	OGFOD1	OGFOD1P1	OGFOD2	OGFOD3	OGFR	OGFR-AS1	OGFRL1	OGG1	OGN	OGT	OIP5	OIP5-AS1	OIT3	OLA1	OLA1P1	OLAH	OLFM1	OLFM2	OLFM3	OLFM4	OLFML1	OLFML2A	OLFML2B	OLFML3	OLIG1	OLIG2	OLR1	OMA1	OMD	OMG	ONECUT1	ONECUT2	ONECUT3	OPA1	OPA3	OPALIN	OPCML	OPCML-IT1	OPHN1	OPLAH	OPN1SW	OPN3	OPN4	OPRD1	OPRK1	OPRL1	OPTN	OR10AB1P	OR13A1	OR13E1P	OR13J1	OR2A1-AS1	OR2A20P	OR2A7	OR2A9P	OR2C1	OR2H2	OR2H5P	OR2I1P	OR2L13	OR2L2	OR2W3	OR4N2	OR51E1	OR51E2	OR52K3P	OR52N4	OR5BK1P	OR5K2	OR6E1P	OR6L2P	OR7A5	OR7C1	OR7D2	OR7E102P	OR7E126P	OR7E128P	OR7E14P	OR7E154P	OR7E22P	OR7E28P	OR7E29P	OR7E38P	OR7E47P	OR7E7P	OR8S1	OR8T1P	ORAI1	ORAI2	ORAI3	ORAOV1	ORAOV1P1	ORC1	ORC2	ORC3	ORC4	ORC5	ORC6	ORMDL1	ORMDL2	ORMDL3	OS9	OSBP	OSBP2	OSBPL10	OSBPL11	OSBPL1A	OSBPL2	OSBPL3	OSBPL5	OSBPL6	OSBPL7	OSBPL8	OSBPL9	OSCAR	OSCP1	OSER1	OSER1-AS1	OSGEP	OSGEPL1	OSGEPL1-AS1	OSGIN1	OSGIN2	OSM	OSMR	OSR1	OSR2	OST4	OSTC	OSTF1	OSTM1	OSTM1-AS1	OSTN	OTC	OTOA	OTOF	OTOG	OTOGL	OTOS	OTP	OTUB1	OTUB2	OTUD1	OTUD3	OTUD4	OTUD5	OTUD6B	OTUD7A	OTUD7B	OTX1	OVCA2	OVCH1	OVGP1	OVOL1	OXA1L	OXCT1	OXCT1-AS1	OXCT2	OXCT2P1	OXER1	OXGR1	OXLD1	OXNAD1	OXR1	OXSM	OXSR1	OXT	OXTR	P2RX1	P2RX2	P2RX3	P2RX4	P2RX5	P2RX5-TAX1BP3	P2RX6	P2RX6P	P2RX7	P2RY1	P2RY11	P2RY12	P2RY13	P2RY14	P2RY2	P2RY4	P2RY6	P2RY8	P4HA1	P4HA2	P4HA3	P4HB	P4HTM	PA2G4	PA2G4P4	PAAF1	PABPC1	PABPC1L	PABPC1L2A	PABPC1L2B	PABPC1P3	PABPC1P4	PABPC1P7	PABPC3	PABPC4	PABPC4L	PABPC5	PABPN1	PABPN1L	PACRG	PACRGL	PACS1	PACS2	PACSIN1	PACSIN2	PACSIN3	PADI1	PADI2	PADI4	PAF1	PAFAH1B1	PAFAH1B2	PAFAH1B3	PAFAH2	PAG1	PAGE2B	PAH	PAICS	PAICSP1	PAIP1	PAIP1P1	PAIP2	PAIP2B	PAK1	PAK1IP1	PAK2	PAK3	PAK4	PAK6	PAK7	PALB2	PALD1	PALLD	PALM	PALM2	PALM2-AKAP2	PALM3	PALMD	PAM	PAM16	PAMR1	PAN2	PAN3	PAN3-AS1	PANK1	PANK2	PANK3	PANK4	PANX1	PANX2	PAOX	PAPD4	PAPD5	PAPD7	PAPL	PAPLN	PAPOLA	PAPOLG	PAPPA	PAPPA-AS1	PAPPA-AS2	PAPPA2	PAPSS1	PAPSS2	PAQR3	PAQR4	PAQR5	PAQR6	PAQR7	PAQR8	PAQR9	PARD3	PARD3-AS1	PARD3B	PARD6A	PARD6B	PARD6G	PARG	PARGP1	PARK2	PARK7	PARL	PARM1	PARN	PARP1	PARP10	PARP11	PARP12	PARP14	PARP15	PARP16	PARP2	PARP3	PARP4	PARP6	PARP8	PARP9	PARPBP	PARS2	PART1	PARVA	PARVB	PARVG	PASK	PATL1	PATL2	PATZ1	PAWR	PAX1	PAX2	PAX3	PAX5	PAX6	PAX7	PAX8	PAX9	PAXBP1	PAXBP1-AS1	PAXIP1	PAXIP1-AS1	PAXIP1-AS2	PBDC1	PBK	PBLD	PBOV1	PBRM1	PBX1	PBX2	PBX2P1	PBX3	PBX4	PBXIP1	PC	PCA3	PCAT1	PCAT6	PCBD1	PCBD2	PCBP1	PCBP1-AS1	PCBP2	PCBP3	PCBP4	PCCA	PCCB	PCDH1	PCDH10	PCDH11X	PCDH11Y	PCDH12	PCDH15	PCDH17	PCDH18	PCDH19	PCDH20	PCDH7	PCDH8	PCDH8P1	PCDH9	PCDHA1	PCDHA10	PCDHA11	PCDHA12	PCDHA13	PCDHA14	PCDHA2	PCDHA3	PCDHA4	PCDHA5	PCDHA6	PCDHA7	PCDHA8	PCDHA9	PCDHAC1	PCDHAC2	PCDHB1	PCDHB10	PCDHB11	PCDHB12	PCDHB13	PCDHB14	PCDHB15	PCDHB16	PCDHB17	PCDHB18	PCDHB19P	PCDHB2	PCDHB3	PCDHB4	PCDHB5	PCDHB6	PCDHB7	PCDHB8	PCDHB9	PCDHGA1	PCDHGA10	PCDHGA11	PCDHGA12	PCDHGA2	PCDHGA3	PCDHGA4	PCDHGA5	PCDHGA6	PCDHGA7	PCDHGA8	PCDHGA9	PCDHGB1	PCDHGB2	PCDHGB3	PCDHGB4	PCDHGB6	PCDHGB7	PCDHGB8P	PCDHGC3	PCDHGC4	PCDHGC5	PCDP1	PCED1A	PCED1B	PCED1B-AS1	PCF11	PCGF1	PCGF2	PCGF3	PCGF5	PCGF6	PCID2	PCIF1	PCK1	PCK2	PCLO	PCM1	PCMT1	PCMTD1	PCMTD2	PCNA	PCNP	PCNPP1	PCNT	PCNX	PCNXL2	PCNXL3	PCNXL4	PCOLCE	PCOLCE-AS1	PCOLCE2	PCP2	PCP4	PCP4L1	PCSK1	PCSK1N	PCSK2	PCSK4	PCSK5	PCSK6	PCSK7	PCSK9	PCTP	PCYOX1	PCYOX1L	PCYT1A	PCYT1B	PCYT2	PDAP1	PDC	PDCD1	PDCD10	PDCD11	PDCD1LG2	PDCD2	PDCD2L	PDCD4	PDCD4-AS1	PDCD5	PDCD6	PDCD6IP	PDCD7	PDCL	PDCL3	PDCL3P4	PDCL3P5	PDDC1	PDE10A	PDE11A	PDE12	PDE1A	PDE1B	PDE1C	PDE2A	PDE3A	PDE3B	PDE4A	PDE4B	PDE4C	PDE4D	PDE4DIP	PDE5A	PDE6A	PDE6B	PDE6C	PDE6D	PDE6G	PDE6H	PDE7A	PDE7B	PDE8A	PDE8B	PDE9A	PDF	PDGFA	PDGFB	PDGFC	PDGFD	PDGFRA	PDGFRB	PDGFRL	PDHA1	PDHB	PDHX	PDIA2	PDIA3	PDIA3P	PDIA4	PDIA5	PDIA6	PDIK1L	PDK1	PDK2	PDK3	PDK4	PDLIM1	PDLIM1P4	PDLIM2	PDLIM3	PDLIM4	PDLIM5	PDLIM7	PDP1	PDP2	PDPK1	PDPK2	PDPN	PDPR	PDRG1	PDS5A	PDS5B	PDSS1	PDSS2	PDXDC1	PDXK	PDXP	PDYN	PDZD11	PDZD2	PDZD3	PDZD4	PDZD7	PDZD8	PDZD9	PDZK1	PDZK1IP1	PDZK1P1	PDZRN3	PDZRN3-AS1	PDZRN4	PEA15	PEAK1	PEAR1	PEBP1	PEBP4	PECR	PEF1	PEG10	PEG3	PELI1	PELI2	PELI3	PELO	PELP1	PEMT	PENK	PEPD	PER1	PER2	PER3	PERP	PES1	PET100	PET112	PET117	PEX1	PEX10	PEX11A	PEX11B	PEX11G	PEX12	PEX13	PEX14	PEX16	PEX19	PEX2	PEX26	PEX3	PEX5	PEX5L	PEX6	PEX7	PF4	PFAS	PFDN1	PFDN2	PFDN4	PFDN5	PFDN6	PFKFB1	PFKFB2	PFKFB3	PFKFB4	PFKL	PFKM	PFKP	PFN1	PFN1P2	PFN1P3	PFN1P7	PFN1P8	PFN2	PFN4	PGA3	PGA4	PGA5	PGAM1	PGAM1P4	PGAM1P7	PGAM2	PGAM5	PGAP1	PGAP2	PGAP3	PGBD1	PGBD2	PGBD3	PGBD4	PGBD5	PGC	PGD	PGF	PGGT1B	PGK1	PGK1P2	PGLS	PGLYRP1	PGLYRP2	PGM1	PGM2	PGM2L1	PGM3	PGM5	PGM5-AS1	PGM5P1	PGM5P2	PGP	PGPEP1	PGPEP1L	PGR	PGRMC1	PGRMC2	PGS1	PHACTR1	PHACTR2	PHACTR3	PHACTR4	PHAX	PHB	PHB2	PHBP15	PHBP4	PHBP5	PHBP9	PHC1	PHC1P1	PHC2	PHC3	PHEX	PHEX-AS1	PHF1	PHF10	PHF11	PHF12	PHF13	PHF14	PHF15	PHF16	PHF17	PHF19	PHF2	PHF20	PHF20L1	PHF21A	PHF21B	PHF23	PHF3	PHF5A	PHF6	PHF7	PHF8	PHGDH	PHIP	PHKA1	PHKA2	PHKA2-AS1	PHKB	PHKG1	PHKG2	PHLDA1	PHLDA2	PHLDA3	PHLDB1	PHLDB2	PHLDB3	PHLPP1	PHLPP2	PHOSPHO1	PHOSPHO2	PHOX2A	PHPT1	PHRF1	PHTF1	PHTF2	PHYH	PHYHD1	PHYHIP	PHYHIPL	PHYKPL	PI15	PI16	PI3	PI4K2B	PI4KA	PI4KAP1	PI4KAP2	PI4KB	PIANP	PIAS1	PIAS2	PIAS3	PIAS4	PIBF1	PICALM	PICK1	PID1	PIDD	PIEZO1	PIEZO2	PIF1	PIFO	PIGA	PIGB	PIGC	PIGCP1	PIGF	PIGG	PIGH	PIGK	PIGL	PIGM	PIGN	PIGO	PIGP	PIGQ	PIGR	PIGS	PIGT	PIGU	PIGV	PIGW	PIGX	PIGZ	PIH1D1	PIH1D2	PIK3AP1	PIK3C2A	PIK3C2B	PIK3C2G	PIK3C3	PIK3CA	PIK3CB	PIK3CD	PIK3CG	PIK3IP1	PIK3R1	PIK3R3	PIK3R4	PIK3R5	PIK3R6	PIKFYVE	PILRA	PILRB	PIM1	PIM2	PIM3	PIN1	PIN4	PIN4P1	PINK1	PINK1-AS	PINLYP	PINX1	PIP4K2A	PIP4K2B	PIP4K2C	PIP5K1A	PIP5K1B	PIP5K1C	PIP5KL1	PIPOX	PIPSL	PIR	PIRT	PISD	PITHD1	PITPNA	PITPNA-AS1	PITPNB	PITPNC1	PITPNM1	PITPNM2	PITPNM3	PITRM1	PITRM1-AS1	PITX1	PITX2	PITX3	PIWIL2	PIWIL4	PJA1	PJA2	PKD1	PKD1L1	PKD1L2	PKD1L3	PKD1P1	PKD1P5	PKD1P6	PKD2	PKD2L1	PKD2L2	PKDCC	PKDREJ	PKIA	PKIB	PKIG	PKLR	PKM	PKMP3	PKMYT1	PKN1	PKN2	PKN3	PKNOX1	PKNOX2	PKP1	PKP2	PKP3	PKP4	PLA1A	PLA2G10	PLA2G12A	PLA2G12AP1	PLA2G15	PLA2G16	PLA2G1B	PLA2G2A	PLA2G2C	PLA2G2D	PLA2G4A	PLA2G4B	PLA2G4C	PLA2G5	PLA2G6	PLA2G7	PLA2R1	PLAA	PLAC1	PLAC8	PLAC8L1	PLAC9	PLAG1	PLAGL1	PLAGL2	PLAT	PLAU	PLAUR	PLB1	PLBD1	PLBD2	PLCB1	PLCB2	PLCB3	PLCB4	PLCD1	PLCD3	PLCD4	PLCE1	PLCE1-AS1	PLCG1	PLCG2	PLCH1	PLCH2	PLCL1	PLCL2	PLCXD1	PLCXD2	PLCXD3	PLD1	PLD2	PLD3	PLD4	PLD5	PLD6	PLEC	PLEK	PLEK2	PLEKHA1	PLEKHA2	PLEKHA3	PLEKHA3P1	PLEKHA4	PLEKHA5	PLEKHA6	PLEKHA7	PLEKHA8	PLEKHA8P1	PLEKHB1	PLEKHB2	PLEKHD1	PLEKHF1	PLEKHF2	PLEKHG1	PLEKHG2	PLEKHG3	PLEKHG4	PLEKHG4B	PLEKHG5	PLEKHG6	PLEKHH1	PLEKHH2	PLEKHH3	PLEKHJ1	PLEKHM1	PLEKHM1P	PLEKHM2	PLEKHM3	PLEKHN1	PLEKHO1	PLEKHO2	PLEKHS1	PLGLA	PLGLB1	PLGLB2	PLGRKT	PLIN1	PLIN2	PLIN3	PLIN4	PLIN5	PLK1	PLK1S1	PLK2	PLK3	PLK4	PLK5	PLLP	PLN	PLOD1	PLOD2	PLOD3	PLP1	PLP2	PLRG1	PLS1	PLS3	PLSCR1	PLSCR4	PLTP	PLVAP	PLXDC1	PLXDC2	PLXNA1	PLXNA2	PLXNA3	PLXNA4	PLXNB1	PLXNB2	PLXNB3	PLXNC1	PLXND1	PM20D1	PM20D2	PMAIP1	PMEL	PMEPA1	PMF1	PMF1-BGLAP	PMFBP1	PML	PMM1	PMM2	PMP2	PMP22	PMPCA	PMPCB	PMS1	PMS2	PMS2CL	PMS2P1	PMS2P10	PMS2P2	PMS2P3	PMS2P4	PMS2P5	PMVK	PNCK	PNISR	PNKD	PNKP	PNLDC1	PNMA1	PNMA2	PNMA3	PNMA5	PNMA6A	PNMA6C	PNMAL1	PNMAL2	PNMT	PNN	PNO1	PNOC	PNP	PNPLA1	PNPLA2	PNPLA3	PNPLA4	PNPLA5	PNPLA6	PNPLA7	PNPLA8	PNPO	PNPT1	PNPT1P1	PNRC1	PNRC2	POC1A	POC1B	POC5	PODN	PODNL1	PODXL	PODXL2	POFUT1	POFUT2	POGK	POGLUT1	POGZ	POLA1	POLA2	POLB	POLD1	POLD2	POLD3	POLD4	POLDIP2	POLDIP3	POLE	POLE2	POLE3	POLE4	POLG	POLG2	POLH	POLI	POLK	POLL	POLM	POLN	POLQ	POLR1A	POLR1B	POLR1C	POLR1D	POLR1E	POLR2A	POLR2B	POLR2C	POLR2D	POLR2E	POLR2F	POLR2G	POLR2H	POLR2I	POLR2J	POLR2J3	POLR2K	POLR2L	POLR2M	POLR3A	POLR3B	POLR3C	POLR3D	POLR3E	POLR3F	POLR3G	POLR3GL	POLR3H	POLR3K	POLRMT	POLRMTP1	POM121	POM121B	POM121C	POM121L10P	POM121L7	POM121L9P	POMC	POMGNT1	POMGNT2	POMK	POMP	POMT1	POMT2	POMZP3	PON1	PON2	PON3	POP1	POP4	POP5	POP7	POPDC2	POPDC3	POR	PORCN	POSTN	POT1	POU2AF1	POU2F1	POU2F2	POU2F3	POU3F1	POU3F2	POU3F3	POU3F4	POU4F1	POU4F2	POU4F3	POU5F1	POU5F1B	POU5F1P3	POU5F1P4	POU5F1P6	POU5F2	POU6F1	POU6F2	PP13004	PP13439	PP2D1	PPA1	PPA2	PPAN	PPAN-P2RY11	PPAP2A	PPAP2B	PPAP2C	PPAPDC1A	PPAPDC1B	PPAPDC2	PPAPDC3	PPARA	PPARD	PPARG	PPARGC1A	PPARGC1B	PPAT	PPBP	PPCDC	PPCS	PPDPF	PPEF1	PPEF2	PPFIA1	PPFIA2	PPFIA3	PPFIA4	PPFIBP1	PPFIBP2	PPHLN1	PPIA	PPIAP22	PPIAP3	PPIAP31	PPIB	PPIC	PPID	PPIE	PPIEL	PPIF	PPIG	PPIH	PPIL1	PPIL2	PPIL3	PPIL4	PPIL6	PPIP5K1	PPIP5K2	PPL	PPM1A	PPM1B	PPM1D	PPM1E	PPM1F	PPM1G	PPM1H	PPM1J	PPM1K	PPM1L	PPM1M	PPM1N	PPME1	PPOX	PPP1CA	PPP1CB	PPP1CC	PPP1R10	PPP1R11	PPP1R12A	PPP1R12B	PPP1R12C	PPP1R13B	PPP1R13L	PPP1R14A	PPP1R14B	PPP1R14BP3	PPP1R14C	PPP1R15A	PPP1R15B	PPP1R16A	PPP1R16B	PPP1R17	PPP1R18	PPP1R1A	PPP1R1B	PPP1R1C	PPP1R2	PPP1R21	PPP1R26	PPP1R26-AS1	PPP1R26P1	PPP1R27	PPP1R32	PPP1R35	PPP1R36	PPP1R37	PPP1R3B	PPP1R3C	PPP1R3D	PPP1R3E	PPP1R3F	PPP1R3G	PPP1R42	PPP1R7	PPP1R8	PPP1R8P1	PPP1R9A	PPP1R9B	PPP2CA	PPP2CB	PPP2R1A	PPP2R1B	PPP2R2A	PPP2R2B	PPP2R2C	PPP2R2D	PPP2R3A	PPP2R3B	PPP2R3C	PPP2R4	PPP2R5A	PPP2R5B	PPP2R5C	PPP2R5D	PPP2R5E	PPP3CA	PPP3CB	PPP3CC	PPP3R1	PPP4C	PPP4R1	PPP4R1L	PPP4R2	PPP4R4	PPP5C	PPP5D1	PPP6C	PPP6R1	PPP6R2	PPP6R3	PPRC1	PPT1	PPT2	PPT2-EGFL8	PPTC7	PPWD1	PQBP1	PQLC1	PQLC2	PQLC3	PRADC1	PRADC1P1	PRAF2	PRAM1	PRAME	PRAP1	PRB2	PRC1	PRC1-AS1	PRCC	PRCD	PRCP	PRDM1	PRDM10	PRDM11	PRDM12	PRDM13	PRDM15	PRDM16	PRDM2	PRDM4	PRDM5	PRDM6	PRDM8	PRDX1	PRDX2	PRDX3	PRDX3P1	PRDX4	PRDX5	PRDX6	PREB	PRELID1	PRELID1P4	PRELID2	PRELP	PREP	PREPL	PREX1	PREX2	PRF1	PRG2	PRG4	PRICKLE1	PRICKLE2	PRICKLE3	PRICKLE4	PRIM1	PRIM2	PRIMA1	PRIMPOL	PRKAA1	PRKAA2	PRKAB1	PRKAB2	PRKACA	PRKACB	PRKAG1	PRKAG2	PRKAG2-AS1	PRKAR1A	PRKAR1B	PRKAR2A	PRKAR2A-AS1	PRKAR2B	PRKCA	PRKCB	PRKCD	PRKCDBP	PRKCE	PRKCG	PRKCH	PRKCI	PRKCQ	PRKCQ-AS1	PRKCSH	PRKCZ	PRKD1	PRKD2	PRKD3	PRKDC	PRKG1	PRKG2	PRKRA	PRKRIP1	PRKRIR	PRKRIRP3	PRKX	PRKXP1	PRKY	PRLHR	PRLR	PRMT1	PRMT10	PRMT2	PRMT3	PRMT5	PRMT5-AS1	PRMT6	PRMT7	PRMT8	PRND	PRNP	PROB1	PROC	PROCA1	PROCR	PRODH	PROK1	PROK2	PROM1	PROM2	PRORSD1P	PROS1	PROSC	PROSER1	PROSER2	PROSER2-AS1	PROX1	PROX1-AS1	PROX2	PROZ	PRPF18	PRPF19	PRPF3	PRPF31	PRPF38A	PRPF38B	PRPF39	PRPF4	PRPF40A	PRPF40B	PRPF4B	PRPF6	PRPF8	PRPH	PRPH2	PRPS1	PRPS1P2	PRPS2	PRPSAP1	PRPSAP2	PRR11	PRR12	PRR13	PRR14	PRR14L	PRR15	PRR15L	PRR16	PRR18	PRR19	PRR22	PRR24	PRR25	PRR26	PRR3	PRR4	PRR5	PRR5L	PRR7	PRR7-AS1	PRRC1	PRRC2A	PRRC2B	PRRC2C	PRRG1	PRRG2	PRRG3	PRRG4	PRRT1	PRRT2	PRRT3	PRRT3-AS1	PRRT4	PRRX1	PRRX2	PRSS12	PRSS16	PRSS21	PRSS22	PRSS23	PRSS27	PRSS3	PRSS30P	PRSS33	PRSS35	PRSS36	PRSS42	PRSS45	PRSS48	PRSS50	PRSS51	PRSS53	PRSS54	PRSS55	PRSS56	PRSS8	PRTFDC1	PRTG	PRTN3	PRUNE	PRUNE2	PRX	PSAP	PSAT1	PSCA	PSD	PSD2	PSD3	PSD4	PSEN1	PSEN2	PSENEN	PSIP1	PSKH1	PSMA3	PSMA4	PSMA5	PSMA6	PSMA7	PSMB1	PSMB10	PSMB2	PSMB3	PSMB4	PSMB5	PSMB6	PSMB7	PSMB8	PSMB9	PSMC1	PSMC1P1	PSMC2	PSMC3	PSMC3IP	PSMC4	PSMC5	PSMC6	PSMD1	PSMD10	PSMD10P1	PSMD11	PSMD12	PSMD13	PSMD14	PSMD2	PSMD3	PSMD4	PSMD5	PSMD5-AS1	PSMD6	PSMD6-AS2	PSMD7	PSMD8	PSMD9	PSME1	PSME2	PSME2P2	PSME3	PSME4	PSMF1	PSMG1	PSMG2	PSMG3	PSMG3-AS1	PSMG4	PSORS1C1	PSPC1	PSPH	PSPN	PSRC1	PSTK	PSTPIP1	PSTPIP2	PTAFR	PTAR1	PTBP1	PTBP1P	PTBP2	PTBP3	PTCD1	PTCD2	PTCD3	PTCH1	PTCH2	PTCHD1	PTCHD2	PTCHD3P1	PTCHD3P2	PTCHD4	PTCRA	PTDSS1	PTDSS2	PTEN	PTENP1	PTER	PTF1A	PTGDR	PTGDR2	PTGDS	PTGER1	PTGER2	PTGER3	PTGER4	PTGES	PTGES2	PTGES3	PTGES3L	PTGES3L-AARSD1	PTGES3P1	PTGES3P2	PTGFR	PTGFRN	PTGIR	PTGIS	PTGR1	PTGR2	PTGS1	PTGS2	PTH1R	PTH2R	PTHLH	PTK2	PTK2B	PTK6	PTK7	PTMA	PTMAP5	PTMS	PTN	PTOV1	PTOV1-AS1	PTP4A1	PTP4A2	PTP4A2P2	PTP4A3	PTPDC1	PTPLA	PTPLAD1	PTPLAD2	PTPLB	PTPMT1	PTPN1	PTPN11	PTPN12	PTPN13	PTPN14	PTPN18	PTPN2	PTPN20A	PTPN20B	PTPN21	PTPN22	PTPN23	PTPN3	PTPN4	PTPN5	PTPN6	PTPN7	PTPN9	PTPRA	PTPRB	PTPRC	PTPRCAP	PTPRD	PTPRE	PTPRF	PTPRG	PTPRG-AS1	PTPRH	PTPRJ	PTPRK	PTPRM	PTPRN	PTPRN2	PTPRO	PTPRQ	PTPRR	PTPRS	PTPRT	PTPRU	PTPRVP	PTPRZ1	PTRF	PTRH1	PTRH2	PTRHD1	PTS	PTTG1	PTTG1IP	PTX3	PTX4	PUF60	PUM1	PUM2	PURA	PURB	PURG	PUS1	PUS10	PUS3	PUS7	PUS7L	PUSL1	PVALB	PVR	PVRIG	PVRIG2P	PVRL1	PVRL2	PVRL3	PVRL3-AS1	PVRL4	PVT1	PWAR6	PWP1	PWP2	PWWP2A	PWWP2B	PXDC1	PXDN	PXDNL	PXK	PXMP2	PXMP4	PXN	PXN-AS1	PXT1	PYCARD	PYCR1	PYCR2	PYCRL	PYDC1	PYGB	PYGL	PYGM	PYGO1	PYGO2	PYHIN1	PYROXD1	PYROXD2	PYURF	PYY	PYY2	PZP	QARS	QDPR	QKI	QPCT	QPCTL	QPRT	QRFPR	QRICH1	QRICH2	QRSL1	QSER1	QSOX1	QSOX2	QTRT1	QTRTD1	R3HCC1	R3HCC1L	R3HDM1	R3HDM2	R3HDM4	RAB10	RAB11A	RAB11B	RAB11B-AS1	RAB11FIP1	RAB11FIP1P1	RAB11FIP2	RAB11FIP3	RAB11FIP4	RAB11FIP5	RAB12	RAB13	RAB14	RAB15	RAB17	RAB18	RAB1A	RAB1B	RAB20	RAB21	RAB22A	RAB23	RAB24	RAB25	RAB26	RAB27A	RAB27B	RAB28	RAB2A	RAB2B	RAB30	RAB30-AS1	RAB31	RAB32	RAB33A	RAB33B	RAB34	RAB35	RAB36	RAB37	RAB38	RAB39A	RAB39B	RAB3A	RAB3B	RAB3C	RAB3D	RAB3GAP1	RAB3GAP2	RAB3IL1	RAB3IP	RAB40A	RAB40AL	RAB40B	RAB40C	RAB41	RAB42	RAB43	RAB43P1	RAB44	RAB4A	RAB4B	RAB4B-EGLN2	RAB5A	RAB5B	RAB5C	RAB6A	RAB6B	RAB6C	RAB7A	RAB7L1	RAB8A	RAB8B	RAB9A	RAB9B	RABAC1	RABEP1	RABEP2	RABEPK	RABGAP1	RABGAP1L	RABGEF1	RABGGTA	RABGGTB	RABIF	RABL2A	RABL2B	RABL3	RABL5	RABL6	RAC1	RAC1P2	RAC2	RAC3	RACGAP1	RAD1	RAD17	RAD18	RAD21	RAD21-AS1	RAD23A	RAD23B	RAD50	RAD51	RAD51-AS1	RAD51AP1	RAD51AP2	RAD51B	RAD51C	RAD51D	RAD52	RAD54B	RAD54L	RAD54L2	RAD9A	RAD9B	RADIL	RAE1	RAET1E	RAET1E-AS1	RAET1G	RAF1	RAG1	RAG2	RAI1	RAI14	RAI2	RALA	RALB	RALBP1	RALGAPA1	RALGAPA1P	RALGAPA2	RALGAPB	RALGDS	RALGPS1	RALGPS2	RALY	RALYL	RAMP1	RAMP2	RAMP2-AS1	RAMP3	RAN	RANBP1	RANBP10	RANBP17	RANBP2	RANBP3	RANBP3L	RANBP6	RANBP9	RANGAP1	RANGRF	RANP4	RAP1A	RAP1B	RAP1GAP	RAP1GAP2	RAP1GDS1	RAP2A	RAP2B	RAP2C	RAP2C-AS1	RAPGEF1	RAPGEF2	RAPGEF3	RAPGEF4	RAPGEF4-AS1	RAPGEF5	RAPGEF6	RAPGEFL1	RAPH1	RAPSN	RARA	RARB	RARG	RARRES1	RARRES2	RARRES2P1	RARRES2P4	RARRES3	RARS	RARS2	RASA1	RASA2	RASA3	RASA4	RASA4B	RASA4CP	RASA4DP	RASAL1	RASAL2	RASAL2-AS1	RASAL3	RASD1	RASD2	RASEF	RASGEF1A	RASGEF1B	RASGEF1C	RASGRF1	RASGRF2	RASGRP1	RASGRP2	RASGRP3	RASGRP4	RASIP1	RASL10A	RASL10B	RASL11A	RASL11B	RASL12	RASSF1	RASSF10	RASSF2	RASSF3	RASSF4	RASSF5	RASSF7	RASSF8	RASSF8-AS1	RASSF9	RAVER1	RAVER2	RAX	RB1	RB1CC1	RBAK	RBAK-RBAKDN	RBAKDN	RBBP4	RBBP4P1	RBBP5	RBBP6	RBBP7	RBBP8	RBBP9	RBCK1	RBFA	RBFADN	RBFOX1	RBFOX2	RBFOX3	RBKS	RBL2	RBM10	RBM11	RBM12	RBM12B	RBM12B-AS1	RBM14	RBM14-RBM4	RBM15	RBM15B	RBM17	RBM18	RBM19	RBM20	RBM22	RBM22P2	RBM23	RBM24	RBM25	RBM26	RBM26-AS1	RBM27	RBM28	RBM3	RBM33	RBM34	RBM38	RBM39	RBM4	RBM41	RBM42	RBM43	RBM44	RBM45	RBM46	RBM47	RBM48	RBM4B	RBM5	RBM6	RBM7	RBM8A	RBM8B	RBMS1	RBMS1P1	RBMS2	RBMS3	RBMS3-AS3	RBMX	RBMX2	RBMXL1	RBMXL2	RBMXP4	RBP1	RBP3	RBP4	RBP5	RBP7	RBPJ	RBPMS	RBPMS-AS1	RBPMS2	RBX1	RC3H1	RC3H2	RCAN1	RCAN2	RCAN3	RCBTB1	RCBTB2	RCC1	RCC2	RCC2P6	RCCD1	RCE1	RCHY1	RCL1	RCN1	RCN1P2	RCN2	RCN3	RCOR1	RCOR2	RCOR3	RCSD1	RCVRN	RD3	RDH10	RDH11	RDH12	RDH13	RDH14	RDH16	RDH5	RDM1	RDX	REC8	RECK	RECQL	RECQL4	RECQL5	REEP1	REEP2	REEP3	REEP4	REEP5	REEP6	REL	RELA	RELB	RELL1	RELL2	RELN	RELT	REM1	REM2	RENBP	REP15	REPIN1	REPS1	REPS2	RER1	RERE	RERG	RERGL	RESP18	REST	RET	RETN	RETSAT	REV1	REV3L	REXO1	REXO2	REXO4	RFC1	RFC2	RFC3	RFC4	RFC5	RFESD	RFFL	RFK	RFNG	RFPL1S	RFPL2	RFPL3S	RFPL4B	RFT1	RFTN1	RFTN2	RFWD2	RFWD3	RFX1	RFX2	RFX3	RFX4	RFX5	RFX7	RFX8	RFXANK	RFXAP	RGAG1	RGAG4	RGCC	RGL1	RGL2	RGL3	RGL4	RGMA	RGMB	RGMB-AS1	RGN	RGP1	RGPD1	RGPD2	RGPD3	RGPD5	RGPD6	RGPD8	RGR	RGS1	RGS10	RGS11	RGS12	RGS13	RGS14	RGS16	RGS17	RGS18	RGS19	RGS2	RGS20	RGS22	RGS3	RGS4	RGS5	RGS6	RGS7	RGS7BP	RGS8	RGS9	RGS9BP	RHBDD1	RHBDD2	RHBDD3	RHBDF1	RHBDF2	RHBDL1	RHBDL2	RHBDL3	RHBG	RHCE	RHCG	RHD	RHEB	RHEBL1	RHEBP1	RHNO1	RHO	RHOA	RHOB	RHOBTB1	RHOBTB2	RHOBTB3	RHOC	RHOD	RHOF	RHOG	RHOH	RHOJ	RHOQ	RHOQP1	RHOT1	RHOT2	RHOU	RHOV	RHOXF1	RHPN1	RHPN1-AS1	RHPN2	RIBC1	RIBC2	RIC3	RIC8A	RIC8B	RICTOR	RIF1	RIIAD1	RILP	RILPL1	RILPL2	RIMBP2	RIMBP3	RIMBP3B	RIMBP3C	RIMKLA	RIMKLB	RIMKLBP1	RIMKLBP2	RIMS1	RIMS2	RIMS3	RIMS4	RIN1	RIN2	RIN3	RING1	RINL	RINT1	RIOK1	RIOK2	RIOK3	RIPK1	RIPK2	RIPK3	RIPK4	RIPPLY1	RIPPLY2	RIPPLY3	RIT1	RIT2	RLBP1	RLF	RLIM	RLN1	RLN2	RLTPR	RMDN1	RMDN2	RMDN3	RMI1	RMI2	RMND1	RMND5A	RMND5B	RMRP	RMST	RN7SK	RN7SKP80	RN7SL1	RN7SL138P	RN7SL192P	RN7SL2	RN7SL23P	RN7SL3	RN7SL449P	RN7SL471P	RN7SL4P	RN7SL521P	RN7SL657P	RN7SL669P	RN7SL731P	RN7SL737P	RN7SL832P	RNASE1	RNASE10	RNASE13	RNASE2	RNASE3	RNASE4	RNASE6	RNASEH1	RNASEH2A	RNASEH2B	RNASEH2B-AS1	RNASEH2C	RNASEK	RNASEK-C17orf49	RNASEL	RNASET2	RND1	RND2	RND3	RNF10	RNF103	RNF103-CHMP3	RNF11	RNF111	RNF112	RNF113A	RNF114	RNF115	RNF121	RNF122	RNF123	RNF125	RNF126	RNF126P1	RNF128	RNF13	RNF130	RNF135	RNF138	RNF139	RNF139-AS1	RNF14	RNF141	RNF144A	RNF144A-AS1	RNF144B	RNF145	RNF146	RNF149	RNF150	RNF151	RNF152	RNF157	RNF157-AS1	RNF165	RNF166	RNF167	RNF168	RNF169	RNF170	RNF175	RNF180	RNF181	RNF182	RNF183	RNF185	RNF187	RNF19A	RNF19B	RNF2	RNF20	RNF207	RNF208	RNF212	RNF213	RNF214	RNF215	RNF216	RNF216P1	RNF217	RNF219	RNF219-AS1	RNF220	RNF222	RNF224	RNF24	RNF25	RNF26	RNF2P1	RNF31	RNF32	RNF34	RNF38	RNF39	RNF4	RNF40	RNF41	RNF43	RNF44	RNF5	RNF5P1	RNF6	RNF7	RNF8	RNFT1	RNFT2	RNGTT	RNH1	RNLS	RNMT	RNMTL1	RNPC3	RNPEP	RNPEPL1	RNPS1	RNPS1P1	RNU12	RNU6ATAC35P	ROBO1	ROBO2	ROBO3	ROBO4	ROCK1	ROCK1P1	ROCK2	ROGDI	ROM1	ROMO1	ROPN1	ROPN1B	ROPN1L	ROR1	ROR2	RORA	RORB	RORC	RP1-100J12.1	RP1-102E24.6	RP1-102E24.8	RP1-102H19.8	RP1-102K2.8	RP1-104O17.1	RP1-111B22.3	RP1-111C20.4	RP1-111D6.3	RP1-117O3.2	RP1-118J21.25	RP1-122P22.2	RP1-127B20.4	RP1-127C7.6	RP1-12G14.7	RP1-130H16.16	RP1-130H16.18	RP1-136B1.1	RP1-137D17.1	RP1-137D17.2	RP1-140A9.1	RP1-140C12.2	RP1-140K8.5	RP1-149A16.3	RP1-151B14.6	RP1-151F17.1	RP1-151F17.2	RP1-152L7.5	RP1-153G14.4	RP1-153P14.3	RP1-155D22.2	RP1-156L9.1	RP1-161N10.1	RP1-167F1.2	RP1-168L15.5	RP1-16A9.1	RP1-170B16.1	RP1-170O19.17	RP1-178F10.1	RP1-178F10.3	RP1-178F15.4	RP1-178F15.5	RP1-179N16.6	RP1-182D15.2	RP1-182O16.2	RP1-187B23.1	RP1-18D14.7	RP1-191J18.66	RP1-193H18.2	RP1-197B17.3	RP1-199J3.5	RP1-199J3.7	RP1-1J6.2	RP1-203P18.1	RP1-20B21.4	RP1-20C7.6	RP1-20N2.6	RP1-212G6.7	RP1-212P9.2	RP1-212P9.3	RP1-223B1.1	RP1-223E5.4	RP1-224A6.3	RP1-224A6.9	RP1-228H13.5	RP1-228P16.1	RP1-232L24.3	RP1-232P20.1	RP1-234P15.4	RP1-239B22.5	RP1-240B8.3	RP1-241P17.4	RP1-244F24.1	RP1-249H1.4	RP1-257A7.4	RP1-257A7.5	RP1-257I20.14	RP1-261D10.2	RP1-265C24.5	RP1-265C24.8	RP1-266L20.2	RP1-266L20.9	RP1-269M15.3	RP1-279N11.1	RP1-27O5.3	RP1-283E3.4	RP1-283E3.8	RP1-286D6.5	RP1-28H20.3	RP1-28O10.1	RP1-290F12.3	RP1-293L6.1	RP1-29C18.10	RP1-29C18.8	RP1-29C18.9	RP1-302G2.5	RP1-309F20.3	RP1-309F20.4	RP1-30M3.5	RP1-30M3.6	RP1-310O13.7	RP1-313I6.12	RP1-315G1.3	RP1-317E23.3	RP1-317E23.6	RP1-34B20.4	RP1-34H18.1	RP1-35C21.2	RP1-37N7.3	RP1-39G22.7	RP1-40E16.12	RP1-40E16.9	RP1-43E13.2	RP1-56K13.5	RP1-59D14.1	RP1-59D14.5	RP1-60O19.2	RP1-63G5.5	RP1-63G5.7	RP1-63M2.6	RP1-65J11.1	RP1-74M1.3	RP1-79C4.4	RP1-80N2.3	RP1-86C11.7	RP1-89D4.1	RP1-8B1.4	RP1-90G24.11	RP1-90J20.11	RP1-90J20.12	RP1-90L6.2	RP1-90L6.3	RP1-92O14.3	RP1-92O14.6	RP1-93H18.1	RP1-93H18.7	RP1-93I3.1	RP1-95L4.4	RP11-1000B6.3	RP11-1002K11.1	RP11-1006G14.1	RP11-1006G14.2	RP11-1006G14.4	RP11-1007O24.2	RP11-1007O24.3	RP11-1008C21.1	RP11-1008C21.2	RP11-100G15.7	RP11-100K18.1	RP11-100M12.3	RP11-1016B18.1	RP11-1017G21.4	RP11-1017G21.5	RP11-1017G21.6	RP11-1018N14.2	RP11-1018N14.5	RP11-101E13.5	RP11-101E7.2	RP11-101O6.2	RP11-1020A11.1	RP11-1020A11.2	RP11-1021N1.1	RP11-1023L17.1	RP11-1023L17.2	RP11-1024P17.1	RP11-1026M7.2	RP11-1029J19.4	RP11-102L12.2	RP11-102M11.1	RP11-102M11.2	RP11-102N12.3	RP11-1033A18.1	RP11-1035H13.3	RP11-103G8.1	RP11-103G8.2	RP11-104G3.2	RP11-104H15.10	RP11-104N10.1	RP11-104O19.2	RP11-1055B8.2	RP11-1055B8.3	RP11-1055B8.4	RP11-1055B8.6	RP11-1055B8.7	RP11-1057B6.1	RP11-105C19.1	RP11-105N14.1	RP11-1060G2.2	RP11-1060J15.4	RP11-1069G10.1	RP11-106M3.2	RP11-106M3.3	RP11-106M7.1	RP11-1070A24.2	RP11-1070N10.3	RP11-1072C15.4	RP11-1074O12.1	RP11-1078H9.5	RP11-1079K10.3	RP11-1079K10.4	RP11-107N15.1	RP11-1081L13.4	RP11-1084J3.4	RP11-108F13.2	RP11-108K14.4	RP11-108L7.15	RP11-108M9.4	RP11-108M9.5	RP11-108M9.6	RP11-108P20.1	RP11-108P20.3	RP11-1094H24.4	RP11-1094M14.11	RP11-1094M14.8	RP11-109D9.4	RP11-109G23.3	RP11-109I13.2	RP11-109N23.4	RP11-109P14.10	RP11-10A14.4	RP11-10C24.1	RP11-10C24.2	RP11-10C24.3	RP11-10K16.1	RP11-10L12.4	RP11-10L7.1	RP11-10N16.2	RP11-10N23.2	RP11-10N23.4	RP11-10O17.1	RP11-1100L3.7	RP11-1100L3.8	RP11-1102P16.1	RP11-1105G2.3	RP11-1109F11.3	RP11-1109F11.5	RP11-110G21.1	RP11-110I1.11	RP11-110I1.12	RP11-110I1.13	RP11-110I1.14	RP11-1112C15.1	RP11-1114A5.4	RP11-1114A5.5	RP11-111A22.1	RP11-111F5.2	RP11-111F5.3	RP11-111F5.4	RP11-111F5.5	RP11-111G23.1	RP11-111J6.2	RP11-111K18.2	RP11-111M22.2	RP11-111M22.3	RP11-111M22.4	RP11-111M22.5	RP11-1124B17.1	RP11-112H10.4	RP11-112J1.1	RP11-112J3.15	RP11-112J3.16	RP11-1134I14.8	RP11-1136J12.1	RP11-113C12.4	RP11-1143G9.2	RP11-1143G9.4	RP11-1148L6.5	RP11-1149M10.2	RP11-1149O23.2	RP11-1149O23.3	RP11-114H20.1	RP11-114H24.2	RP11-114H24.5	RP11-114I8.4	RP11-114M5.1	RP11-114N19.3	RP11-114O18.1	RP11-1152H14.1	RP11-115C21.2	RP11-115H18.1	RP11-115L11.1	RP11-1166P10.1	RP11-116D17.3	RP11-116N8.1	RP11-116O18.1	RP11-117D22.2	RP11-1180F24.1	RP11-1186N24.5	RP11-118F19.1	RP11-118K6.3	RP11-1191J2.2	RP11-1191J2.5	RP11-119B16.2	RP11-119F19.2	RP11-119F7.5	RP11-11N7.4	RP11-11N9.4	RP11-120D5.1	RP11-120J1.1	RP11-120K24.3	RP11-120K24.4	RP11-120K24.5	RP11-120K9.2	RP11-120M18.2	RP11-1212A22.1	RP11-1212A22.4	RP11-121A8.1	RP11-121C2.2	RP11-121G22.3	RP11-121L10.3	RP11-1220K2.2	RP11-1223D19.1	RP11-122A3.2	RP11-122C5.1	RP11-122C5.3	RP11-122C9.1	RP11-122G18.5	RP11-122G18.7	RP11-122G18.8	RP11-122K13.12	RP11-122K13.14	RP11-1246C19.1	RP11-124D2.7	RP11-124N2.1	RP11-125B21.2	RP11-1260E13.4	RP11-1263C18.1	RP11-126K1.2	RP11-126K1.6	RP11-126K1.9	RP11-126O1.5	RP11-1275H24.1	RP11-1275H24.2	RP11-1275H24.3	RP11-1277A3.1	RP11-1277A3.2	RP11-1277A3.3	RP11-127B20.2	RP11-127B20.3	RP11-127I20.5	RP11-1280N14.3	RP11-128A17.1	RP11-128M1.1	RP11-1293J14.1	RP11-1299A16.3	RP11-129B22.1	RP11-129K12.1	RP11-129K12.4	RP11-12A20.2	RP11-12A20.7	RP11-12D24.10	RP11-12J10.3	RP11-12M9.3	RP11-12M9.4	RP11-130C19.3	RP11-130F10.1	RP11-130L8.1	RP11-130L8.2	RP11-1319K7.1	RP11-131J3.1	RP11-131L12.2	RP11-131L23.1	RP11-131L23.2	RP11-132A1.4	RP11-133N21.10	RP11-133N21.7	RP11-133O22.6	RP11-1348G14.1	RP11-1348G14.4	RP11-1348G14.6	RP11-134G8.6	RP11-134G8.8	RP11-134K13.4	RP11-134L10.1	RP11-134N1.2	RP11-134P9.1	RP11-134P9.3	RP11-135A1.2	RP11-135J2.4	RP11-135L13.4	RP11-1365D11.1	RP11-136K7.2	RP11-1376P16.2	RP11-1379J22.2	RP11-1379J22.5	RP11-137H2.6	RP11-137L10.6	RP11-138A9.1	RP11-138A9.2	RP11-138E2.1	RP11-138H8.6	RP11-138H8.7	RP11-138I1.2	RP11-138I1.4	RP11-138I18.1	RP11-138I18.2	RP11-138P22.1	RP11-1391J7.1	RP11-1398P2.1	RP11-139H15.1	RP11-139I14.2	RP11-13A1.1	RP11-13J10.1	RP11-13K12.1	RP11-13K12.2	RP11-13K12.5	RP11-13N13.2	RP11-1406H17.1	RP11-1407O15.2	RP11-140I16.3	RP11-140K17.3	RP11-1415C14.3	RP11-1415C14.4	RP11-141B14.1	RP11-141C7.3	RP11-141C7.4	RP11-141M3.5	RP11-141O15.1	RP11-142A22.4	RP11-142C4.6	RP11-142O6.1	RP11-143A12.3	RP11-143I21.1	RP11-143J12.2	RP11-143K11.1	RP11-143K11.5	RP11-143M1.3	RP11-144G6.12	RP11-144N1.1	RP11-144O23.8	RP11-145G20.1	RP11-145M9.4	RP11-145M9.5	RP11-145P16.3	RP11-146D12.2	RP11-146F11.1	RP11-146N23.1	RP11-147I3.1	RP11-147L13.2	RP11-147L13.8	RP11-147N17.1	RP11-148K1.10	RP11-148K1.12	RP11-148L24.1	RP11-148O21.6	RP11-149I23.3	RP11-14N7.2	RP11-150D20.5	RP11-150O12.1	RP11-150O12.6	RP11-151A6.4	RP11-151N17.1	RP11-152F13.3	RP11-152F13.7	RP11-152F13.8	RP11-152H18.3	RP11-152N13.16	RP11-152N13.5	RP11-152P17.2	RP11-153M3.1	RP11-153M7.1	RP11-153M7.3	RP11-154D17.1	RP11-154D6.1	RP11-154H23.3	RP11-154J22.1	RP11-155G14.5	RP11-155G14.6	RP11-155O18.6	RP11-156E6.1	RP11-156E8.1	RP11-156K13.1	RP11-156K13.3	RP11-156L14.1	RP11-156P1.3	RP11-157E16.1	RP11-157F20.3	RP11-157G21.2	RP11-157J24.1	RP11-157J24.2	RP11-157P1.4	RP11-157P1.5	RP11-158H5.7	RP11-158I13.2	RP11-158I9.7	RP11-158K1.3	RP11-158M2.3	RP11-158M2.4	RP11-158M2.5	RP11-159C21.4	RP11-159D12.2	RP11-159D12.5	RP11-159F24.3	RP11-159G9.5	RP11-159H10.3	RP11-159H22.2	RP11-159K7.2	RP11-159N11.4	RP11-15A1.2	RP11-15A1.3	RP11-15A1.7	RP11-15B17.1	RP11-15E18.1	RP11-15H20.5	RP11-15H20.6	RP11-15J10.1	RP11-15L13.4	RP11-15N24.4	RP11-160E2.11	RP11-160E2.16	RP11-160E2.19	RP11-160O5.1	RP11-161H23.5	RP11-161H23.9	RP11-161M6.2	RP11-162A12.2	RP11-162G10.1	RP11-162G10.5	RP11-163E9.2	RP11-163N6.2	RP11-164C12.2	RP11-164J13.1	RP11-164P12.3	RP11-165A20.3	RP11-165F24.2	RP11-165F24.3	RP11-165J3.6	RP11-166B2.1	RP11-166B2.3	RP11-166B2.8	RP11-166D19.1	RP11-166N17.1	RP11-166O4.5	RP11-166O4.6	RP11-166P13.3	RP11-166P13.4	RP11-167N4.2	RP11-167N5.5	RP11-167P11.2	RP11-168A11.4	RP11-168E14.1	RP11-168J18.6	RP11-168O16.1	RP11-169D4.1	RP11-169E6.1	RP11-169K16.7	RP11-169K16.8	RP11-169K16.9	RP11-169K17.3	RP11-16C1.2	RP11-16E12.1	RP11-16E12.2	RP11-16E18.3	RP11-16E23.4	RP11-16K12.1	RP11-16N11.2	RP11-16P20.3	RP11-16P6.1	RP11-170N16.3	RP11-171A24.3	RP11-171I2.1	RP11-171I2.2	RP11-171I2.4	RP11-171I2.5	RP11-173B14.4	RP11-173D14.3	RP11-173M1.5	RP11-173M1.8	RP11-173M11.2	RP11-173P15.5	RP11-174G6.5	RP11-174J11.1	RP11-174O3.1	RP11-175B9.2	RP11-175B9.3	RP11-175I17.2	RP11-175K6.1	RP11-175O19.4	RP11-175P13.3	RP11-175P19.2	RP11-176F3.7	RP11-176H8.1	RP11-177B4.1	RP11-177C12.1	RP11-177G23.2	RP11-177H13.2	RP11-177H2.2	RP11-177J6.1	RP11-178C3.2	RP11-178G16.4	RP11-178G16.5	RP11-178L8.4	RP11-178L8.7	RP11-178L8.8	RP11-179A10.1	RP11-179A16.1	RP11-179B2.2	RP11-179G5.1	RP11-17A1.3	RP11-17A19.2	RP11-17E13.2	RP11-17G12.2	RP11-17M16.1	RP11-17M16.2	RP11-180C16.1	RP11-180N14.1	RP11-180P8.1	RP11-180P8.3	RP11-181C21.4	RP11-181C3.1	RP11-181E10.3	RP11-181G12.2	RP11-182I10.3	RP11-182J1.1	RP11-182J1.12	RP11-182J1.13	RP11-182J1.14	RP11-182J1.16	RP11-182J1.5	RP11-182J23.1	RP11-182L21.6	RP11-186N15.3	RP11-187C18.2	RP11-187C18.4	RP11-188C12.2	RP11-188C12.3	RP11-188D8.1	RP11-188P17.2	RP11-188P20.3	RP11-189B4.6	RP11-18H21.1	RP11-18H7.1	RP11-18I14.10	RP11-18I14.11	RP11-18J9.3	RP11-190A12.8	RP11-190C22.8	RP11-191L17.1	RP11-192H23.4	RP11-192H23.5	RP11-192H23.6	RP11-192H23.7	RP11-192H23.8	RP11-192P3.4	RP11-192P3.5	RP11-193H22.2	RP11-193M21.1	RP11-194N12.2	RP11-195B17.1	RP11-195B21.3	RP11-195C7.1	RP11-195E2.4	RP11-195F19.30	RP11-195F19.5	RP11-195F19.9	RP11-196E1.3	RP11-196G11.1	RP11-196G11.2	RP11-196G11.4	RP11-196G18.22	RP11-196G18.23	RP11-196G18.24	RP11-196G18.3	RP11-196H14.3	RP11-196O16.1	RP11-197K6.1	RP11-197N18.2	RP11-197N18.7	RP11-199F11.2	RP11-19E11.1	RP11-19P22.8	RP11-1C8.4	RP11-1C8.5	RP11-1C8.6	RP11-1C8.7	RP11-1E4.1	RP11-1H8.3	RP11-203B9.4	RP11-203I2.1	RP11-203J24.8	RP11-203J24.9	RP11-203L2.3	RP11-203M5.7	RP11-204L24.2	RP11-204M4.2	RP11-205M20.7	RP11-206F17.2	RP11-206L10.1	RP11-206L10.11	RP11-206L10.2	RP11-206L10.3	RP11-206L10.5	RP11-206L10.9	RP11-207C16.4	RP11-208N14.4	RP11-209D14.2	RP11-20B24.4	RP11-20B24.7	RP11-20D14.6	RP11-20G6.3	RP11-20I20.4	RP11-20I23.1	RP11-20I23.13	RP11-20I23.6	RP11-20I23.8	RP11-20J15.3	RP11-20O24.4	RP11-210H10__A.1	RP11-210M15.1	RP11-210M15.2	RP11-211G3.2	RP11-211N8.2	RP11-211N8.3	RP11-211N8.6	RP11-212I21.4	RP11-212P7.2	RP11-213G2.3	RP11-213G2.5	RP11-213H15.1	RP11-214C8.2	RP11-214K3.19	RP11-214K3.20	RP11-214K3.21	RP11-214K3.23	RP11-214K3.24	RP11-214N9.1	RP11-214O1.2	RP11-214O1.3	RP11-215G15.5	RP11-215H22.1	RP11-216B9.6	RP11-216L13.17	RP11-216L13.19	RP11-216M21.1	RP11-216M21.2	RP11-216N14.5	RP11-216N14.7	RP11-216P16.2	RP11-217B1.2	RP11-217B7.2	RP11-218C14.5	RP11-218C14.8	RP11-218E20.3	RP11-218F10.3	RP11-218F4.1	RP11-218M11.1	RP11-218M22.1	RP11-219B17.1	RP11-219B4.7	RP11-219C20.3	RP11-219D15.3	RP11-219G17.4	RP11-21A7A.2	RP11-21A7A.4	RP11-21B21.4	RP11-21C4.1	RP11-21G15.1	RP11-21L23.2	RP11-21L23.3	RP11-220C2.1	RP11-220I1.1	RP11-220I1.5	RP11-222A11.1	RP11-222G7.2	RP11-222K16.1	RP11-222K16.2	RP11-223A3.1	RP11-223I10.1	RP11-224O19.2	RP11-225B17.2	RP11-225H22.4	RP11-225H22.7	RP11-226L15.5	RP11-227B21.2	RP11-227D13.1	RP11-227G15.2	RP11-227G15.9	RP11-228B15.4	RP11-229P13.15	RP11-229P13.2	RP11-229P13.20	RP11-229P13.23	RP11-229P13.25	RP11-22B23.1	RP11-22L13.1	RP11-22N19.2	RP11-22P4.1	RP11-22P6.2	RP11-22P6.3	RP11-230B22.1	RP11-230C9.2	RP11-230C9.4	RP11-231C14.3	RP11-231C14.4	RP11-231C18.1	RP11-231C18.2	RP11-231D20.2	RP11-231G3.1	RP11-231I16.1	RP11-231P20.2	RP11-234A1.1	RP11-234B24.2	RP11-234K24.3	RP11-235E17.4	RP11-235E17.6	RP11-236J17.6	RP11-236P24.3	RP11-238F2.1	RP11-238K6.1	RP11-239L20.6	RP11-23D24.2	RP11-23F23.2	RP11-23J9.4	RP11-23J9.5	RP11-23N2.4	RP11-23P13.6	RP11-23P13.7	RP11-240L7.4	RP11-242D8.1	RP11-242F4.2	RP11-243A14.1	RP11-244F12.3	RP11-244H3.1	RP11-244K5.8	RP11-244O19.1	RP11-245C23.3	RP11-245G13.2	RP11-245J24.1	RP11-245J9.5	RP11-245J9.6	RP11-247A12.2	RP11-247A12.7	RP11-247C2.2	RP11-247I13.11	RP11-247I13.8	RP11-248J18.2	RP11-248J18.3	RP11-248J23.6	RP11-24B19.3	RP11-24B19.4	RP11-24C3.2	RP11-24J19.1	RP11-250B2.3	RP11-250B2.5	RP11-250B2.6	RP11-250H24.2	RP11-251G23.2	RP11-251G23.5	RP11-251M1.1	RP11-252A24.2	RP11-252A24.3	RP11-252A24.7	RP11-252E2.1	RP11-252K23.2	RP11-253E3.3	RP11-253M7.1	RP11-254F7.2	RP11-254F7.3	RP11-255C15.3	RP11-255C15.4	RP11-255E6.6	RP11-255H23.2	RP11-255J3.2	RP11-255N24.4	RP11-255P5.2	RP11-256I23.1	RP11-256I23.2	RP11-256I23.3	RP11-258C19.5	RP11-258C19.7	RP11-258F1.1	RP11-258F22.1	RP11-259G18.1	RP11-259K15.2	RP11-259K5.1	RP11-259K5.2	RP11-259N19.1	RP11-25G10.2	RP11-25K19.1	RP11-260E18.1	RP11-260M2.1	RP11-261B23.1	RP11-261C10.3	RP11-261C10.5	RP11-261N11.8	RP11-261P9.4	RP11-262D11.2	RP11-262H14.1	RP11-262H14.3	RP11-262H14.4	RP11-262H14.5	RP11-262H14.7	RP11-263K19.4	RP11-263K4.3	RP11-264B17.2	RP11-264B17.3	RP11-264B17.4	RP11-264F23.3	RP11-264F23.4	RP11-264M12.2	RP11-265D17.2	RP11-265E18.1	RP11-265N6.1	RP11-265N6.2	RP11-265N6.3	RP11-266E14.1	RP11-266J6.2	RP11-266K4.9	RP11-266L9.1	RP11-266L9.2	RP11-266L9.3	RP11-266L9.4	RP11-266L9.5	RP11-266L9.6	RP11-266O8.1	RP11-267A15.1	RP11-267C16.1	RP11-267M23.4	RP11-267N12.3	RP11-268G13.1	RP11-268J15.5	RP11-268P4.5	RP11-269F19.2	RP11-269F20.1	RP11-269M20.3	RP11-26F2.1	RP11-26J3.1	RP11-26J3.3	RP11-271K11.5	RP11-271K21.11	RP11-271M24.2	RP11-272L13.3	RP11-273B20.1	RP11-273G15.2	RP11-274B18.2	RP11-274B21.1	RP11-274B21.10	RP11-274B21.2	RP11-274B21.3	RP11-274B21.4	RP11-274B21.8	RP11-274B21.9	RP11-274E7.2	RP11-274H2.5	RP11-275H4.1	RP11-276E15.4	RP11-276H1.3	RP11-276H19.1	RP11-276H7.2	RP11-277B15.3	RP11-277L2.3	RP11-277L2.5	RP11-277P12.10	RP11-277P12.20	RP11-277P12.9	RP11-278C7.1	RP11-278H7.1	RP11-279F6.1	RP11-279O9.4	RP11-27I1.4	RP11-27I1.6	RP11-27K13.3	RP11-27N21.3	RP11-280K24.4	RP11-281A20.2	RP11-281O15.2	RP11-281O15.4	RP11-281O15.7	RP11-281O15.8	RP11-281P23.1	RP11-282E4.1	RP11-282K24.3	RP11-282O18.3	RP11-282O18.6	RP11-282O18.7	RP11-283G6.3	RP11-283G6.4	RP11-283I3.2	RP11-283I3.6	RP11-284F21.10	RP11-284F21.11	RP11-284F21.7	RP11-284F21.8	RP11-284F21.9	RP11-284M14.1	RP11-284N8.3	RP11-285A1.1	RP11-285F16.1	RP11-285F7.2	RP11-285G1.14	RP11-285J16.1	RP11-286B14.1	RP11-286E11.1	RP11-286E11.2	RP11-286H14.4	RP11-286H14.6	RP11-286H14.8	RP11-286H15.1	RP11-286N22.8	RP11-287D1.3	RP11-288G11.3	RP11-288H12.3	RP11-288H12.4	RP11-288K12.1	RP11-288L9.1	RP11-289H16.1	RP11-289I10.2	RP11-28G8.1	RP11-28H5.2	RP11-290F20.1	RP11-290F20.2	RP11-290F20.3	RP11-290F24.6	RP11-290F5.1	RP11-290F5.2	RP11-290I21.2	RP11-290L1.4	RP11-292B8.1	RP11-292F22.7	RP11-292F9.1	RP11-293A21.1	RP11-293D9.2	RP11-293M10.5	RP11-293M10.6	RP11-295D4.1	RP11-295G20.2	RP11-295H24.3	RP11-295K3.1	RP11-295M18.6	RP11-295P9.12	RP11-295P9.3	RP11-295P9.8	RP11-296A18.3	RP11-296E7.1	RP11-296I10.3	RP11-296I10.6	RP11-296O14.3	RP11-297D21.4	RP11-297J22.1	RP11-297M9.2	RP11-297N6.4	RP11-298C3.2	RP11-298D21.1	RP11-298I3.1	RP11-298I3.4	RP11-298I3.5	RP11-298J20.4	RP11-299G20.2	RP11-299H21.1	RP11-299J3.8	RP11-299L17.3	RP11-29B2.5	RP11-29G8.3	RP11-29H23.5	RP11-29H23.6	RP11-29P20.1	RP11-2B6.2	RP11-2C24.4	RP11-2C24.5	RP11-2C24.6	RP11-2E11.5	RP11-2E11.9	RP11-2E17.1	RP11-2H3.6	RP11-2H8.2	RP11-300M24.1	RP11-301G7.1	RP11-301L8.2	RP11-301M17.1	RP11-301O19.1	RP11-302B13.1	RP11-302B13.5	RP11-302J23.1	RP11-302L19.3	RP11-303E16.2	RP11-303E16.3	RP11-303E16.5	RP11-303E16.7	RP11-303E16.8	RP11-304F15.3	RP11-304L19.1	RP11-304L19.11	RP11-304L19.12	RP11-304L19.3	RP11-304L19.5	RP11-304L19.8	RP11-305E17.6	RP11-305E6.4	RP11-305K5.1	RP11-305L7.1	RP11-305L7.3	RP11-305L7.7	RP11-305O4.3	RP11-307B6.3	RP11-307C12.11	RP11-307C12.12	RP11-307C12.13	RP11-307C18.1	RP11-307C19.1	RP11-307C19.2	RP11-307C19.3	RP11-307E17.8	RP11-307L14.1	RP11-307L14.2	RP11-307N16.6	RP11-307O13.1	RP11-308D13.3	RP11-308D16.4	RP11-308N19.1	RP11-308N19.4	RP11-309G3.3	RP11-309I15.1	RP11-309L24.9	RP11-309N17.4	RP11-30K9.6	RP11-30L15.4	RP11-30P6.6	RP11-311C24.1	RP11-311F12.1	RP11-311P8.2	RP11-312J18.5	RP11-312O7.2	RP11-313A24.1	RP11-313F23.5	RP11-313J2.1	RP11-313P13.3	RP11-313P13.4	RP11-313P13.5	RP11-313P22.1	RP11-314A20.2	RP11-314B1.2	RP11-314C16.1	RP11-314N13.3	RP11-314O13.1	RP11-315A16.1	RP11-315F22.1	RP11-315I20.1	RP11-315J22.5	RP11-315O6.1	RP11-316E14.6	RP11-316M1.12	RP11-316M20.1	RP11-316M21.7	RP11-316O14.1	RP11-316P17.2	RP11-317J10.2	RP11-317N12.1	RP11-317N8.3	RP11-317N8.5	RP11-317P15.4	RP11-317P15.5	RP11-318A15.2	RP11-318C24.2	RP11-318E3.4	RP11-318L16.6	RP11-318M2.2	RP11-319E12.2	RP11-319G6.1	RP11-319G9.3	RP11-31F15.1	RP11-31F15.2	RP11-31F19.1	RP11-320H14.1	RP11-320L11.2	RP11-320M2.1	RP11-320P7.1	RP11-321E2.3	RP11-321E8.5	RP11-321N4.5	RP11-322E11.5	RP11-324E6.9	RP11-324H6.5	RP11-324I22.3	RP11-324I22.4	RP11-324L17.1	RP11-325E5.1	RP11-325F22.2	RP11-325I22.2	RP11-325K4.2	RP11-325K4.3	RP11-325L7.1	RP11-325N19.3	RP11-326A19.3	RP11-326A19.5	RP11-326C3.11	RP11-326C3.12	RP11-326C3.13	RP11-326C3.15	RP11-326C3.2	RP11-326C3.7	RP11-326F20.5	RP11-326G21.1	RP11-326I11.3	RP11-326I11.4	RP11-326I11.5	RP11-326K13.4	RP11-327F22.2	RP11-327P2.5	RP11-328C8.4	RP11-328J6.1	RP11-328M4.2	RP11-328N19.1	RP11-329A14.1	RP11-329B9.3	RP11-329B9.4	RP11-329B9.5	RP11-32B5.1	RP11-32B5.7	RP11-330O11.3	RP11-331F4.4	RP11-331G2.6	RP11-332H14.1	RP11-332H14.2	RP11-332H18.3	RP11-332H18.4	RP11-333E1.1	RP11-333E1.2	RP11-333E13.4	RP11-333I13.1	RP11-334A14.8	RP11-334C17.5	RP11-334E6.10	RP11-334E6.12	RP11-334E6.3	RP11-334G22.1	RP11-334J6.6	RP11-336K24.12	RP11-337A23.3	RP11-337C18.10	RP11-337C18.8	RP11-337C18.9	RP11-338I21.1	RP11-338K13.1	RP11-338N10.1	RP11-338N10.2	RP11-338N10.3	RP11-339B21.10	RP11-339B21.11	RP11-339B21.13	RP11-339B21.14	RP11-339B21.15	RP11-339B21.8	RP11-33B1.1	RP11-33B1.4	RP11-33M22.2	RP11-33O4.1	RP11-340F14.5	RP11-340I6.8	RP11-341A11.2	RP11-341G23.4	RP11-341N2.1	RP11-342I1.2	RP11-342K6.1	RP11-342K6.2	RP11-342K6.3	RP11-342K6.4	RP11-342M1.3	RP11-342M1.7	RP11-343B5.1	RP11-343C2.12	RP11-343H19.1	RP11-343H5.4	RP11-343J18.1	RP11-343J3.2	RP11-343L5.2	RP11-343N15.5	RP11-344B5.2	RP11-344B5.4	RP11-344E13.3	RP11-344N10.5	RP11-344P13.6	RP11-345J4.3	RP11-345J4.5	RP11-345J4.8	RP11-345M22.1	RP11-345M22.2	RP11-345P4.6	RP11-345P4.7	RP11-345P4.9	RP11-346C20.3	RP11-346C20.4	RP11-346I3.4	RP11-347C12.1	RP11-347C12.10	RP11-347C12.2	RP11-347C12.3	RP11-347C18.3	RP11-347C18.5	RP11-347E10.1	RP11-347I19.8	RP11-347P5.1	RP11-348F1.2	RP11-348F1.3	RP11-348H3.2	RP11-348N5.7	RP11-348P10.2	RP11-349A22.5	RP11-349A8.3	RP11-34F13.2	RP11-34P13.13	RP11-34P13.14	RP11-34P13.15	RP11-34P13.7	RP11-34P13.8	RP11-350F4.2	RP11-350G8.5	RP11-350J20.5	RP11-350J20.9	RP11-350N15.4	RP11-350N15.5	RP11-350N15.6	RP11-351A11.1	RP11-351D16.3	RP11-351I21.11	RP11-351I21.6	RP11-351J23.1	RP11-351J23.2	RP11-352E8.2	RP11-352G9.1	RP11-353B9.1	RP11-353K11.1	RP11-353N14.2	RP11-353N14.4	RP11-353N14.5	RP11-353N4.1	RP11-353N4.2	RP11-353N4.4	RP11-353N4.5	RP11-353N4.6	RP11-354A14.1	RP11-354E11.2	RP11-354E23.5	RP11-355B11.2	RP11-355F16.1	RP11-355I22.7	RP11-355O1.11	RP11-356B19.11	RP11-356I2.4	RP11-356J5.12	RP11-356K23.1	RP11-357C3.3	RP11-357K6.1	RP11-357K9.2	RP11-358D14.2	RP11-358N4.3	RP11-359B12.2	RP11-359E10.1	RP11-359E3.4	RP11-359E7.2	RP11-359I18.5	RP11-359J14.2	RP11-359K18.4	RP11-359N11.2	RP11-35D5.1	RP11-35G9.3	RP11-35G9.5	RP11-35P15.1	RP11-360F5.3	RP11-360I2.1	RP11-360L9.4	RP11-360L9.7	RP11-360L9.8	RP11-361F15.2	RP11-361K17.2	RP11-362F19.1	RP11-362J17.1	RP11-362K14.5	RP11-362K14.6	RP11-362K14.7	RP11-363D14.1	RP11-363E6.3	RP11-363E6.4	RP11-363E7.4	RP11-363G10.2	RP11-363J20.1	RP11-363J20.2	RP11-364B14.3	RP11-364L4.1	RP11-364L4.3	RP11-365F18.3	RP11-365H22.2	RP11-365N19.2	RP11-365O16.3	RP11-365O16.6	RP11-366L20.2	RP11-366L5.1	RP11-366M4.11	RP11-367G6.3	RP11-367H1.1	RP11-367J11.2	RP11-367J11.3	RP11-367N14.2	RP11-367N14.3	RP11-368I23.2	RP11-368I23.3	RP11-368I23.4	RP11-368I7.4	RP11-368J21.3	RP11-368J22.2	RP11-368P15.3	RP11-36B15.1	RP11-36B6.1	RP11-371A19.2	RP11-371I1.2	RP11-372E1.6	RP11-372K14.2	RP11-373D23.3	RP11-373E16.3	RP11-373L24.1	RP11-373N22.3	RP11-374M1.2	RP11-374M1.4	RP11-374P20.4	RP11-375B1.3	RP11-375I20.6	RP11-375N15.2	RP11-376M2.2	RP11-377D9.3	RP11-378A13.1	RP11-378A13.2	RP11-378I6.1	RP11-378J18.3	RP11-378J18.8	RP11-379B18.5	RP11-379B8.1	RP11-379F4.4	RP11-379F4.7	RP11-379F4.8	RP11-379F4.9	RP11-379H18.1	RP11-379K17.12	RP11-379K17.4	RP11-379K22.2	RP11-379K22.3	RP11-379L18.1	RP11-379P15.1	RP11-37B2.1	RP11-37C7.3	RP11-37E23.5	RP11-37N22.1	RP11-380L11.3	RP11-380L11.4	RP11-380O24.1	RP11-381E24.1	RP11-381K20.2	RP11-381K20.5	RP11-381O7.3	RP11-381O7.4	RP11-381O7.6	RP11-382B18.4	RP11-382D12.2	RP11-382D8.5	RP11-382J12.1	RP11-383C5.3	RP11-383C5.4	RP11-383C5.7	RP11-383H13.1	RP11-383I23.2	RP11-383J24.2	RP11-383J24.6	RP11-384F7.2	RP11-384K6.2	RP11-384K6.6	RP11-384L8.1	RP11-384O8.1	RP11-384P7.6	RP11-384P7.7	RP11-385D13.1	RP11-385F5.4	RP11-385F5.5	RP11-385F7.1	RP11-385J1.2	RP11-386G11.10	RP11-386G11.5	RP11-386I23.1	RP11-386M24.4	RP11-387A1.5	RP11-387D10.2	RP11-387H17.4	RP11-387M24.5	RP11-388C12.1	RP11-388C12.8	RP11-388M20.1	RP11-388M20.9	RP11-388P9.2	RP11-389C8.2	RP11-389C8.3	RP11-389G6.3	RP11-389K14.3	RP11-389O22.1	RP11-38L15.2	RP11-38L15.3	RP11-38L15.8	RP11-38M8.1	RP11-38P22.2	RP11-390B4.5	RP11-390E23.6	RP11-390F4.3	RP11-390F4.6	RP11-390F4.8	RP11-390K5.6	RP11-390P2.4	RP11-391M1.4	RP11-392E22.10	RP11-392E22.12	RP11-392E22.5	RP11-392P7.6	RP11-393I2.4	RP11-393M11.2	RP11-394I13.1	RP11-394I13.2	RP11-394O4.3	RP11-395A13.2	RP11-395B7.2	RP11-395B7.4	RP11-395B7.7	RP11-395G23.3	RP11-395I6.3	RP11-395L14.17	RP11-395N3.2	RP11-395P17.11	RP11-395P17.3	RP11-396B14.2	RP11-396C23.2	RP11-396F22.1	RP11-396K3.1	RP11-397A16.2	RP11-397E7.4	RP11-397O8.7	RP11-398C13.6	RP11-398K22.12	RP11-399D6.2	RP11-399F4.2	RP11-399K21.13	RP11-399K21.14	RP11-399O19.9	RP11-3B12.1	RP11-3B12.4	RP11-3B7.1	RP11-3D4.2	RP11-3D4.3	RP11-3J10.4	RP11-3L21.2	RP11-3N2.13	RP11-3P17.3	RP11-3P17.4	RP11-400F19.18	RP11-400F19.6	RP11-400F19.8	RP11-400K9.4	RP11-400N9.1	RP11-401F2.3	RP11-401N18.1	RP11-401P9.4	RP11-401P9.5	RP11-401P9.6	RP11-402D21.2	RP11-402L6.1	RP11-403A21.1	RP11-403B2.7	RP11-403I13.4	RP11-403I13.5	RP11-403I13.8	RP11-403P17.5	RP11-404E16.1	RP11-404G16.2	RP11-407B7.1	RP11-407N17.5	RP11-408A13.1	RP11-408A13.3	RP11-408A13.4	RP11-408H20.3	RP11-408O19.5	RP11-408P14.1	RP11-409C19.2	RP11-410E4.1	RP11-410L14.2	RP11-411B10.2	RP11-411B10.3	RP11-411B10.4	RP11-411K7.1	RP11-412D9.4	RP11-413E6.1	RP11-413E6.7	RP11-413M3.4	RP11-414H17.5	RP11-414J4.2	RP11-415F23.2	RP11-415F23.3	RP11-415F23.4	RP11-415J8.3	RP11-415J8.7	RP11-416A14.1	RP11-416A17.6	RP11-416I2.1	RP11-416N2.4	RP11-416O18.1	RP11-417E7.1	RP11-417F21.1	RP11-417J8.6	RP11-418J17.1	RP11-419C5.2	RP11-419I17.1	RP11-41O4.1	RP11-420A23.1	RP11-420G6.4	RP11-420K14.6	RP11-420L9.5	RP11-420N3.2	RP11-421E14.2	RP11-421F16.3	RP11-421L10.1	RP11-421L21.2	RP11-421L21.3	RP11-421M1.8	RP11-422J8.1	RP11-422N16.3	RP11-422P24.10	RP11-422P24.11	RP11-423C15.3	RP11-423G4.7	RP11-423H2.1	RP11-423H2.3	RP11-423O2.1	RP11-423O2.5	RP11-423P10.2	RP11-424C20.2	RP11-424G14.1	RP11-424I19.2	RP11-424M24.5	RP11-424N24.2	RP11-425A6.5	RP11-425D10.10	RP11-425I13.3	RP11-425L10.1	RP11-426A6.5	RP11-426C22.4	RP11-426C22.5	RP11-426L16.8	RP11-427H3.3	RP11-428J1.4	RP11-428J1.5	RP11-428K3.1	RP11-428P16.2	RP11-429A20.4	RP11-429B14.4	RP11-429J17.2	RP11-429J17.7	RP11-429J17.8	RP11-42I10.1	RP11-42O15.3	RP11-430B1.2	RP11-430C7.5	RP11-430G17.3	RP11-430H10.1	RP11-430H10.2	RP11-430N14.4	RP11-431K24.1	RP11-431M7.3	RP11-432B6.3	RP11-432I5.1	RP11-432I5.8	RP11-432J24.3	RP11-432J24.6	RP11-433A10.3	RP11-433C9.2	RP11-433J8.1	RP11-433P17.2	RP11-433P17.3	RP11-434B12.1	RP11-434C1.1	RP11-434D9.1	RP11-434H6.6	RP11-434H6.7	RP11-434I12.2	RP11-434I12.5	RP11-434P11.2	RP11-435B5.4	RP11-435B5.5	RP11-435F17.3	RP11-435I10.3	RP11-435I10.5	RP11-435O5.2	RP11-435O5.4	RP11-435O5.5	RP11-436D23.1	RP11-436F9.1	RP11-436G20.1	RP11-436I9.5	RP11-436K8.1	RP11-438B23.2	RP11-438H8.8	RP11-438J1.1	RP11-438L19.1	RP11-438N16.1	RP11-439A17.7	RP11-439A17.9	RP11-439C15.4	RP11-439C15.5	RP11-439E19.1	RP11-439E19.10	RP11-439E19.3	RP11-439E19.9	RP11-439L18.3	RP11-43F13.1	RP11-43F13.3	RP11-43F13.4	RP11-43N5.1	RP11-440D17.3	RP11-440D17.4	RP11-440L14.1	RP11-440L14.4	RP11-441F2.2	RP11-441F2.5	RP11-441O15.3	RP11-442A13.1	RP11-442N24__B.1	RP11-443A13.5	RP11-443B20.1	RP11-443B7.1	RP11-444D3.1	RP11-444E17.6	RP11-445F12.1	RP11-445H22.3	RP11-445H22.4	RP11-446E24.4	RP11-446E9.1	RP11-446E9.2	RP11-446H18.1	RP11-446H18.5	RP11-446H18.6	RP11-447H19.3	RP11-448A19.1	RP11-448G15.3	RP11-449D8.1	RP11-449G16.1	RP11-449H11.1	RP11-449L23.2	RP11-449P15.2	RP11-44D5.1	RP11-44M6.3	RP11-44N11.2	RP11-44N11.3	RP11-44N21.1	RP11-44N22.3	RP11-450K4.1	RP11-451M19.3	RP11-452C13.1	RP11-452F19.3	RP11-452G18.2	RP11-452H21.4	RP11-452K12.4	RP11-452L6.1	RP11-452L6.5	RP11-452L6.7	RP11-453E17.3	RP11-453F18__B.1	RP11-453N18.1	RP11-454F8.2	RP11-454L1.2	RP11-454P21.1	RP11-454P7.3	RP11-455B3.1	RP11-455F5.3	RP11-455F5.4	RP11-455F5.5	RP11-455J20.3	RP11-455O6.2	RP11-456H18.2	RP11-456K23.1	RP11-456P18.2	RP11-457M11.2	RP11-457M11.5	RP11-458D21.1	RP11-458D21.5	RP11-458D21.6	RP11-458F8.4	RP11-458N5.1	RP11-459I19.1	RP11-45A16.4	RP11-45M22.3	RP11-45M22.4	RP11-45M22.5	RP11-45P15.4	RP11-460E7.8	RP11-460N11.2	RP11-460N20.7	RP11-461A8.4	RP11-461G12.2	RP11-461L13.3	RP11-461O7.1	RP11-462G12.1	RP11-462G22.2	RP11-462L8.1	RP11-463M16.4	RP11-463O9.1	RP11-463O9.9	RP11-464D20.6	RP11-464F9.1	RP11-464F9.20	RP11-464F9.22	RP11-464O2.2	RP11-465B22.3	RP11-465B22.8	RP11-465L10.10	RP11-465N4.4	RP11-465N4.5	RP11-466A19.1	RP11-466F5.10	RP11-466F5.6	RP11-466F5.8	RP11-466G12.2	RP11-466G12.3	RP11-466H18.1	RP11-466L17.1	RP11-466P24.2	RP11-466P24.7	RP11-467D6.1	RP11-467H10.1	RP11-467K18.2	RP11-467L20.10	RP11-467P9.1	RP11-468E2.2	RP11-468E2.4	RP11-468E2.5	RP11-468E2.9	RP11-468H14.2	RP11-468O2.1	RP11-469H8.6	RP11-469M7.1	RP11-469N6.1	RP11-46A10.4	RP11-46A10.5	RP11-46C24.5	RP11-46C24.7	RP11-46D6.1	RP11-46F15.2	RP11-46H11.12	RP11-46H11.3	RP11-46J23.1	RP11-470E16.1	RP11-472B18.1	RP11-472N13.3	RP11-473I1.10	RP11-473I1.5	RP11-473I1.9	RP11-473M20.14	RP11-473M20.16	RP11-473M20.5	RP11-473M20.7	RP11-473M20.9	RP11-473N11.2	RP11-473O4.5	RP11-474D1.3	RP11-474D14.2	RP11-474G23.3	RP11-474I16.8	RP11-474N24.6	RP11-475C16.1	RP11-475I24.1	RP11-475I24.3	RP11-475N22.4	RP11-477D19.2	RP11-477H21.2	RP11-477J21.6	RP11-477N3.1	RP11-478C19.2	RP11-478C6.1	RP11-478C6.6	RP11-478K15.6	RP11-479G22.8	RP11-479O17.10	RP11-47A8.5	RP11-47I22.1	RP11-47I22.2	RP11-47I22.3	RP11-47L3.1	RP11-480A16.1	RP11-480C16.1	RP11-480C22.1	RP11-480D4.1	RP11-480D4.6	RP11-480G7.1	RP11-480G7.2	RP11-480I12.4	RP11-480I12.5	RP11-480I12.7	RP11-480I12.9	RP11-481A20.10	RP11-481H12.1	RP11-481J13.1	RP11-482D24.2	RP11-482D24.3	RP11-482H16.1	RP11-482M8.3	RP11-483C6.1	RP11-483F11.7	RP11-483I13.2	RP11-483I13.5	RP11-483P21.2	RP11-483P21.3	RP11-484K9.4	RP11-485G4.2	RP11-485G7.6	RP11-486B10.4	RP11-486G15.2	RP11-486O12.2	RP11-488C13.5	RP11-488C13.6	RP11-488C13.7	RP11-488L18.10	RP11-488L18.3	RP11-488P3.1	RP11-489D6.2	RP11-489E7.4	RP11-489O18.1	RP11-48B14.1	RP11-48B3.3	RP11-48B3.4	RP11-48F14.2	RP11-48G14.2	RP11-490G2.2	RP11-490H24.5	RP11-490K7.4	RP11-490M8.1	RP11-490O6.2	RP11-491F9.1	RP11-491F9.5	RP11-492E3.2	RP11-493E12.2	RP11-493K19.3	RP11-493K23.1	RP11-493K23.4	RP11-494K3.2	RP11-495K9.3	RP11-495K9.5	RP11-495K9.6	RP11-495P10.1	RP11-495P10.2	RP11-495P10.5	RP11-496D24.2	RP11-496H1.1	RP11-496H1.2	RP11-496I2.5	RP11-496I9.1	RP11-496N12.6	RP11-497E19.1	RP11-497H16.4	RP11-497H16.6	RP11-497H16.7	RP11-497H16.9	RP11-497H17.1	RP11-498C9.13	RP11-498C9.15	RP11-498C9.16	RP11-498C9.2	RP11-498C9.3	RP11-498D10.5	RP11-498D10.6	RP11-498E2.7	RP11-498E2.8	RP11-498P14.3	RP11-498P14.5	RP11-499E18.1	RP11-499P20.2	RP11-49C24.1	RP11-49C9.2	RP11-49I11.1	RP11-49K24.8	RP11-4B14.3	RP11-4F22.2	RP11-4F5.2	RP11-4O1.2	RP11-500B12.1	RP11-500C11.3	RP11-500G22.2	RP11-502I4.3	RP11-503E24.2	RP11-503E24.3	RP11-503N18.1	RP11-503N18.3	RP11-503N18.5	RP11-503P10.1	RP11-504A18.1	RP11-504G3.4	RP11-504P24.4	RP11-504P24.8	RP11-505K9.1	RP11-505K9.4	RP11-506K6.4	RP11-506M12.1	RP11-506M13.3	RP11-507K13.6	RP11-507K2.3	RP11-507M3.1	RP11-508N22.12	RP11-508N22.13	RP11-508O18.1	RP11-509E16.1	RP11-509J21.1	RP11-509J21.3	RP11-50C13.1	RP11-50D9.3	RP11-50E11.3	RP11-510H23.1	RP11-510M2.2	RP11-511H9.3	RP11-512F24.1	RP11-512H23.2	RP11-512M8.3	RP11-513I15.6	RP11-513M16.7	RP11-513M16.8	RP11-514P8.6	RP11-514P8.7	RP11-514P8.8	RP11-515O17.2	RP11-517A5.4	RP11-517A5.5	RP11-517B11.4	RP11-517B11.7	RP11-517C16.2	RP11-517H2.6	RP11-517I3.1	RP11-517O13.1	RP11-517P14.2	RP11-517P14.7	RP11-519G16.3	RP11-51B23.3	RP11-51F16.9	RP11-51J9.5	RP11-51J9.6	RP11-51O6.1	RP11-520B13.4	RP11-521B24.3	RP11-521C20.2	RP11-521D12.1	RP11-521D12.5	RP11-521I2.3	RP11-521O16.1	RP11-521O16.2	RP11-522I20.3	RP11-522N14.2	RP11-523G9.3	RP11-523H20.3	RP11-523L20.1	RP11-523O18.5	RP11-524C21.2	RP11-524D16__A.3	RP11-524F11.1	RP11-524O1.4	RP11-525G13.2	RP11-525K10.3	RP11-526I2.5	RP11-527D7.1	RP11-527J8.1	RP11-527L4.2	RP11-528I4.2	RP11-529E10.6	RP11-529H20.5	RP11-529H20.6	RP11-529K1.2	RP11-52A20.2	RP11-52L5.6	RP11-530A18.1	RP11-531A24.3	RP11-531A24.5	RP11-531F16.4	RP11-532F12.5	RP11-532F6.3	RP11-532F6.5	RP11-532M24.1	RP11-533E19.5	RP11-533E19.7	RP11-535A19.2	RP11-535M15.1	RP11-535M15.2	RP11-536C5.2	RP11-536C5.7	RP11-536K7.3	RP11-536L3.4	RP11-536O18.1	RP11-536O18.2	RP11-538D16.2	RP11-539G18.2	RP11-539I5.1	RP11-539L10.2	RP11-539L10.3	RP11-53B2.2	RP11-53B2.3	RP11-53B2.6	RP11-53O19.1	RP11-53O19.3	RP11-540A21.2	RP11-540B6.6	RP11-540O11.1	RP11-541N10.3	RP11-542C16.2	RP11-543C4.1	RP11-543P15.1	RP11-544A12.8	RP11-544I20.2	RP11-544L8__B.4	RP11-545A16.3	RP11-545A16.4	RP11-545E17.3	RP11-545I5.3	RP11-545M17.3	RP11-546B15.2	RP11-546J1.1	RP11-546K22.1	RP11-546K22.3	RP11-547D24.1	RP11-547I7.2	RP11-548H18.2	RP11-548H3.1	RP11-548O1.3	RP11-548P2.2	RP11-549B18.1	RP11-549J18.1	RP11-54A9.1	RP11-54C4.1	RP11-54D18.2	RP11-54D18.3	RP11-54D18.4	RP11-54F2.1	RP11-54K16.2	RP11-54O7.1	RP11-54O7.17	RP11-54O7.3	RP11-550I24.2	RP11-551L14.1	RP11-551L14.4	RP11-552D4.1	RP11-552F3.10	RP11-552F3.12	RP11-552F3.4	RP11-552F3.9	RP11-552M11.4	RP11-552M11.8	RP11-553A10.1	RP11-553A21.3	RP11-553K23.2	RP11-553L6.5	RP11-554A11.4	RP11-554A11.6	RP11-554A11.9	RP11-554F20.1	RP11-554J4.1	RP11-555K12.1	RP11-556E13.1	RP11-556K13.1	RP11-556N21.1	RP11-557H15.4	RP11-557L19.1	RP11-558F24.4	RP11-559M23.1	RP11-559N14.5	RP11-55K13.1	RP11-560I19.1	RP11-560J1.2	RP11-561C5.4	RP11-561C5.5	RP11-561I11.3	RP11-561N12.5	RP11-561N12.7	RP11-561O23.5	RP11-562A8.4	RP11-563J2.2	RP11-563K23.1	RP11-563N4.1	RP11-564C4.6	RP11-564D11.3	RP11-565F19.2	RP11-565J7.1	RP11-565P22.6	RP11-566E18.3	RP11-566K11.4	RP11-566K11.5	RP11-566K19.5	RP11-566K19.6	RP11-567C2.1	RP11-567G24.1	RP11-567M16.1	RP11-568J23.5	RP11-568K15.1	RP11-568N6.1	RP11-569G13.2	RP11-56B16.2	RP11-56M3.1	RP11-571F15.3	RP11-571I18.4	RP11-571L19.8	RP11-571M6.15	RP11-571M6.17	RP11-571M6.18	RP11-571M6.8	RP11-572C15.6	RP11-572M11.3	RP11-572M11.4	RP11-572O17.1	RP11-572O6.1	RP11-572P18.1	RP11-573D15.2	RP11-573D15.6	RP11-573D15.9	RP11-573G6.6	RP11-573G6.8	RP11-573G6.9	RP11-573M3.3	RP11-574F21.2	RP11-574K11.28	RP11-574K11.29	RP11-574K11.31	RP11-574K11.5	RP11-574O7.1	RP11-575H3.1	RP11-575L7.4	RP11-575L7.8	RP11-576D8.4	RP11-576I22.2	RP11-577H5.1	RP11-578F21.10	RP11-578F21.12	RP11-578F21.9	RP11-578O24.2	RP11-579D7.2	RP11-579D7.4	RP11-579O24.3	RP11-57A1.1	RP11-57A19.2	RP11-57B24.1	RP11-57G10.8	RP11-57H12.3	RP11-57H14.2	RP11-57H14.4	RP11-57K17.1	RP11-580I16.2	RP11-582J16.3	RP11-582J16.4	RP11-582J16.5	RP11-583F2.2	RP11-584P21.2	RP11-585P4.5	RP11-586D19.1	RP11-586D19.2	RP11-586K2.1	RP11-588G21.2	RP11-588H23.3	RP11-588K22.2	RP11-589F5.3	RP11-589F5.4	RP11-589M4.1	RP11-589P10.5	RP11-58A12.3	RP11-58B17.2	RP11-58E21.3	RP11-58H15.1	RP11-592B15.3	RP11-592N21.1	RP11-593F23.1	RP11-594N15.3	RP11-597D13.7	RP11-597D13.8	RP11-597D13.9	RP11-598F7.4	RP11-598F7.5	RP11-598F7.6	RP11-598P20.3	RP11-59D5__B.2	RP11-59H7.3	RP11-5A19.5	RP11-5C23.1	RP11-5C23.2	RP11-5P18.10	RP11-600F24.7	RP11-602M11.3	RP11-602N24.3	RP11-603J24.14	RP11-603J24.17	RP11-603J24.5	RP11-603J24.7	RP11-60A24.3	RP11-60I3.5	RP11-611D20.2	RP11-611E13.2	RP11-611L7.1	RP11-611O2.3	RP11-613D13.5	RP11-613D13.8	RP11-613F22.5	RP11-613M10.6	RP11-613M5.1	RP11-615I2.2	RP11-617D20.1	RP11-617F23.1	RP11-618K13.2	RP11-618P17.4	RP11-61A14.1	RP11-61A14.2	RP11-61A14.3	RP11-61A14.4	RP11-61F12.1	RP11-61I13.3	RP11-61J19.4	RP11-61L19.2	RP11-61L19.3	RP11-61L23.2	RP11-61N20.3	RP11-620J15.2	RP11-620J15.3	RP11-621L6.3	RP11-622K12.1	RP11-624M8.1	RP11-626G11.1	RP11-626G11.3	RP11-626G11.4	RP11-626G11.5	RP11-627G23.1	RP11-629G13.1	RP11-629O1.2	RP11-62H7.2	RP11-62J1.3	RP11-631M6.2	RP11-631N16.2	RP11-632C17__A.1	RP11-632K20.2	RP11-632K20.7	RP11-634H22.1	RP11-635N19.1	RP11-637A17.2	RP11-637O19.2	RP11-638F5.1	RP11-638I2.4	RP11-638I2.6	RP11-638I8.1	RP11-638L3.1	RP11-63E5.6	RP11-63E9.1	RP11-63L7.5	RP11-63M22.2	RP11-63P12.6	RP11-640I15.1	RP11-640M9.1	RP11-640M9.2	RP11-640N11.2	RP11-641D5.1	RP11-642C5.1	RP11-642P15.1	RP11-643G16.4	RP11-643M14.1	RP11-644F5.10	RP11-644F5.11	RP11-644K8.1	RP11-644N4.1	RP11-645C24.2	RP11-645C24.5	RP11-646I6.5	RP11-646I6.6	RP11-647K16.1	RP11-647O20.1	RP11-649A18.12	RP11-649A18.4	RP11-649A18.7	RP11-64B16.2	RP11-64K12.10	RP11-650L12.2	RP11-651P23.4	RP11-656D10.3	RP11-658F2.8	RP11-65J21.3	RP11-65J3.1	RP11-65J3.14	RP11-65J3.2	RP11-65J3.3	RP11-65L3.1	RP11-65L3.2	RP11-65L3.4	RP11-65M17.3	RP11-660L16.2	RP11-660M5.1	RP11-661A12.12	RP11-661A12.14	RP11-661A12.5	RP11-661O13.1	RP11-663P9.1	RP11-664D7.4	RP11-665J16.1	RP11-666A1.3	RP11-666A8.12	RP11-666A8.8	RP11-667K14.3	RP11-667M19.9	RP11-66B24.1	RP11-66B24.2	RP11-66B24.4	RP11-66B24.7	RP11-66D17.3	RP11-66D17.5	RP11-66N11.7	RP11-66N11.8	RP11-66N24.3	RP11-66N24.4	RP11-670E13.2	RP11-671J11.4	RP11-672L10.2	RP11-672L10.6	RP11-673C5.1	RP11-673C5.2	RP11-673E1.1	RP11-673E1.3	RP11-674N23.1	RP11-674P19.2	RP11-676J15.1	RP11-676M6.1	RP11-677M14.3	RP11-677M14.5	RP11-677M14.7	RP11-677O4.6	RP11-678G14.3	RP11-679C8.2	RP11-67L2.2	RP11-680A11.5	RP11-680F20.10	RP11-680F20.11	RP11-680F20.12	RP11-680F8.1	RP11-680F8.3	RP11-680F8.4	RP11-680G24.4	RP11-680G24.5	RP11-680H20.1	RP11-682N22.1	RP11-685M7.3	RP11-686D22.3	RP11-686D22.4	RP11-686D22.7	RP11-686D22.8	RP11-686F15.3	RP11-686G8.2	RP11-686O6.1	RP11-686O6.2	RP11-687F6.1	RP11-689K5.3	RP11-689P11.2	RP11-68I18.10	RP11-68I3.11	RP11-68I3.4	RP11-68L18.1	RP11-690D19.3	RP11-690G19.3	RP11-690I21.1	RP11-690I21.2	RP11-690P14.4	RP11-692D12.1	RP11-693J15.4	RP11-693J15.5	RP11-693N9.2	RP11-694I15.7	RP11-696L21.2	RP11-696N14.1	RP11-697E2.4	RP11-697E2.6	RP11-697E2.7	RP11-697E2.9	RP11-697E22.1	RP11-697N18.3	RP11-697N18.4	RP11-698N11.2	RP11-698N11.4	RP11-69E11.4	RP11-69I8.3	RP11-69M1.4	RP11-6F2.5	RP11-6I2.3	RP11-6J24.6	RP11-6L6.2	RP11-6N17.2	RP11-6N17.4	RP11-6N17.6	RP11-6O2.3	RP11-6O2.4	RP11-700H6.1	RP11-700J17.1	RP11-700J17.2	RP11-700P18.1	RP11-703I16.1	RP11-705C15.2	RP11-705C15.3	RP11-705O1.8	RP11-706J10.2	RP11-706J10.3	RP11-706O15.1	RP11-706O15.3	RP11-706O15.5	RP11-707A18.1	RP11-707G14.1	RP11-707M1.1	RP11-707M3.3	RP11-707O23.5	RP11-707P17.2	RP11-708J19.1	RP11-708J19.2	RP11-709A23.1	RP11-709B3.2	RP11-709D24.6	RP11-70C1.1	RP11-70F11.11	RP11-70F11.8	RP11-70L8.4	RP11-70P17.1	RP11-710C12.1	RP11-710E1.2	RP11-710F7.3	RP11-712B9.2	RP11-712B9.4	RP11-712B9.5	RP11-712L6.5	RP11-713C5.1	RP11-713D19.1	RP11-713M15.2	RP11-713P17.3	RP11-713P17.4	RP11-714G18.1	RP11-714L20.1	RP11-715F3.2	RP11-715J22.2	RP11-715J22.3	RP11-715J22.4	RP11-715J22.6	RP11-71E19.1	RP11-71H17.7	RP11-71H17.9	RP11-71N10.1	RP11-720L2.4	RP11-722E23.2	RP11-723O4.2	RP11-723O4.6	RP11-723O4.9	RP11-724N1.1	RP11-725P16.2	RP11-726G1.1	RP11-727A23.10	RP11-727A23.4	RP11-727A23.5	RP11-727F15.11	RP11-727F15.12	RP11-727F15.13	RP11-727F15.9	RP11-728E14.3	RP11-728F11.4	RP11-728G15.1	RP11-728K20.2	RP11-728K20.3	RP11-72I8.1	RP11-730A19.5	RP11-730G20.2	RP11-731C17.2	RP11-731J8.2	RP11-732A19.5	RP11-732A21.2	RP11-732M18.3	RP11-733O18.1	RP11-734K2.4	RP11-736K20.5	RP11-736K20.6	RP11-736N17.4	RP11-737O24.5	RP11-738E22.3	RP11-739L10.1	RP11-73C9.1	RP11-73E17.2	RP11-73K9.2	RP11-73M18.10	RP11-73M18.6	RP11-73M18.7	RP11-73M18.8	RP11-73M18.9	RP11-73M7.6	RP11-742D12.2	RP11-742N3.1	RP11-744N12.3	RP11-746M1.1	RP11-747H7.3	RP11-74E22.3	RP11-74E22.4	RP11-74E24.2	RP11-74K11.2	RP11-74M13.4	RP11-750H9.5	RP11-752D24.2	RP11-752G15.3	RP11-752G15.4	RP11-752G15.6	RP11-752G15.8	RP11-752G15.9	RP11-754B17.1	RP11-755B10.4	RP11-755F10.3	RP11-756P10.3	RP11-757A13.1	RP11-757F18.5	RP11-757G1.6	RP11-758N13.1	RP11-75A9.3	RP11-75C10.7	RP11-75C9.1	RP11-75L1.2	RP11-760H22.2	RP11-760N9.1	RP11-761E20.1	RP11-761I4.3	RP11-761N21.2	RP11-762H8.2	RP11-762I7.4	RP11-762I7.5	RP11-763B22.4	RP11-764K9.4	RP11-766F14.2	RP11-766N7.3	RP11-767C1.2	RP11-767N6.2	RP11-767N6.7	RP11-768F21.1	RP11-769O8.1	RP11-769O8.3	RP11-76N22.2	RP11-770G2.4	RP11-770G2.5	RP11-770J1.3	RP11-770J1.4	RP11-770J1.5	RP11-773D16.1	RP11-774O3.3	RP11-775C24.3	RP11-775D22.2	RP11-776H12.1	RP11-778D9.12	RP11-778D9.13	RP11-778D9.4	RP11-77E14.2	RP11-77H9.2	RP11-77H9.5	RP11-77H9.6	RP11-77I22.2	RP11-77K12.3	RP11-77K12.4	RP11-77K12.7	RP11-77P16.4	RP11-77P6.2	RP11-782C8.1	RP11-782C8.2	RP11-782C8.5	RP11-783K16.10	RP11-783K16.13	RP11-783K16.14	RP11-783K16.5	RP11-785G17.1	RP11-787I22.3	RP11-789C17.1	RP11-78O7.2	RP11-791G15.2	RP11-791G16.2	RP11-792A8.4	RP11-792D21.2	RP11-793H13.10	RP11-793H13.11	RP11-793H13.8	RP11-794G24.1	RP11-795F19.5	RP11-796E2.4	RP11-797A18.4	RP11-797A18.6	RP11-797D24.3	RP11-797H7.1	RP11-797H7.3	RP11-797H7.5	RP11-798G7.5	RP11-798G7.6	RP11-798G7.8	RP11-798K3.2	RP11-798M19.6	RP11-799B12.4	RP11-799D4.4	RP11-799M12.2	RP11-79D8.2	RP11-79H23.3	RP11-79N23.1	RP11-79O8.1	RP11-79P5.2	RP11-79P5.9	RP11-7F17.3	RP11-7F17.5	RP11-7F18.2	RP11-7K24.3	RP11-7O11.3	RP11-800A3.4	RP11-800A3.7	RP11-802E16.3	RP11-802O23.3	RP11-803B1.8	RP11-803P9.1	RP11-804H8.6	RP11-805J14.5	RP11-806H10.4	RP11-806K15.1	RP11-806L2.2	RP11-806O11.1	RP11-807H7.1	RP11-809C18.3	RP11-809C18.4	RP11-809C9.2	RP11-809M12.1	RP11-809O17.1	RP11-80A15.1	RP11-80F22.9	RP11-80H5.5	RP11-80H5.9	RP11-80H8.4	RP11-80K21.3	RP11-810M2.2	RP11-811P12.3	RP11-814H16.2	RP11-814P5.1	RP11-815I9.4	RP11-815J4.6	RP11-817O13.8	RP11-819C21.1	RP11-81A22.5	RP11-81H14.2	RP11-81H3.2	RP11-81K13.1	RP11-81N13.1	RP11-820I16.4	RP11-820L6.1	RP11-822E23.6	RP11-822E23.8	RP11-823P9.3	RP11-826N14.2	RP11-82C23.2	RP11-82L18.2	RP11-82L18.4	RP11-82L2.1	RP11-82L7.4	RP11-830F9.5	RP11-830F9.6	RP11-830F9.7	RP11-834C11.11	RP11-834C11.3	RP11-834C11.4	RP11-834C11.5	RP11-834C11.7	RP11-838N2.4	RP11-838N2.5	RP11-839D17.3	RP11-83A24.2	RP11-83B20.1	RP11-83N9.5	RP11-840I19.5	RP11-844P9.2	RP11-844P9.3	RP11-848G14.2	RP11-848G14.5	RP11-848P1.2	RP11-848P1.4	RP11-848P1.5	RP11-848P1.9	RP11-849F2.5	RP11-849F2.7	RP11-849F2.8	RP11-849F2.9	RP11-849H4.2	RP11-849H4.4	RP11-849I19.1	RP11-84C10.1	RP11-84C10.2	RP11-84C10.4	RP11-84C13.1	RP11-84C13.2	RP11-84E24.3	RP11-84G21.1	RP11-85A1.3	RP11-85B7.2	RP11-85E16.1	RP11-85F14.5	RP11-85G18.6	RP11-85G20.1	RP11-85K15.2	RP11-85M11.2	RP11-85O21.2	RP11-861A13.4	RP11-861E21.2	RP11-861E21.3	RP11-862G15.2	RP11-862L9.3	RP11-863K10.2	RP11-863K10.4	RP11-863K10.7	RP11-863P13.3	RP11-863P13.4	RP11-863P13.5	RP11-864J10.2	RP11-864J10.4	RP11-864N7.2	RP11-867G2.2	RP11-867G23.1	RP11-867G23.10	RP11-867G23.3	RP11-867G23.4	RP11-867G23.8	RP11-869B15.1	RP11-86H7.6	RP11-86H7.7	RP11-872D17.8	RP11-872J21.3	RP11-873E20.1	RP11-874J12.4	RP11-875O11.1	RP11-875O11.2	RP11-876N24.1	RP11-876N24.4	RP11-876N24.5	RP11-879F14.2	RP11-87C12.2	RP11-87E22.2	RP11-87H9.3	RP11-881M11.4	RP11-883G14.1	RP11-884K10.7	RP11-886D15.1	RP11-887P2.3	RP11-887P2.5	RP11-887P2.6	RP11-888D10.3	RP11-888D10.4	RP11-889L3.1	RP11-88H12.2	RP11-88H9.2	RP11-88I18.2	RP11-88L24.4	RP11-890B15.2	RP11-890B15.3	RP11-893F2.13	RP11-893F2.14	RP11-894P9.1	RP11-89B16.2	RP11-89K11.1	RP11-89K21.1	RP11-89M16.1	RP11-89N17.1	RP11-89N17.4	RP11-8L8.2	RP11-902B17.1	RP11-909M7.3	RP11-90E5.1	RP11-90K6.1	RP11-90L20.2	RP11-90P13.1	RP11-91G21.1	RP11-91I20.3	RP11-91I8.3	RP11-91J19.3	RP11-91J19.4	RP11-91K8.5	RP11-91P24.6	RP11-91P24.7	RP11-923I11.6	RP11-923I11.7	RP11-927P21.1	RP11-92A5.2	RP11-92G12.3	RP11-92K15.3	RP11-930P14.1	RP11-930P14.2	RP11-932O9.10	RP11-932O9.7	RP11-932O9.8	RP11-932O9.9	RP11-933H2.4	RP11-936I5.1	RP11-93B14.5	RP11-93B14.6	RP11-93H12.4	RP11-93L9.1	RP11-944L7.4	RP11-94C24.8	RP11-94I2.1	RP11-94I2.4	RP11-94L15.2	RP11-950C14.3	RP11-950C14.7	RP11-953B20.1	RP11-958N24.1	RP11-958N24.2	RP11-95D17.1	RP11-95O2.1	RP11-95O2.5	RP11-95P2.1	RP11-960L18.1	RP11-963H4.3	RP11-966I7.1	RP11-966I7.2	RP11-967K21.1	RP11-968A15.2	RP11-96B5.3	RP11-96C23.11	RP11-96C23.5	RP11-96D1.10	RP11-96D1.11	RP11-96D1.6	RP11-96D1.9	RP11-96H19.1	RP11-96K19.2	RP11-96K19.4	RP11-96K19.5	RP11-96L14.7	RP11-973H7.3	RP11-977B10.2	RP11-977G19.10	RP11-977G19.11	RP11-977G19.12	RP11-977G19.5	RP11-97C16.1	RP11-97O12.2	RP11-97O12.6	RP11-97O12.7	RP11-981G7.1	RP11-981G7.2	RP11-981G7.6	RP11-981P6.1	RP11-982M15.2	RP11-982M15.6	RP11-982M15.8	RP11-983P16.4	RP11-986E7.7	RP11-986G18.1	RP11-98D18.15	RP11-98D18.16	RP11-98D18.17	RP11-98D18.9	RP11-98G7.1	RP11-98I9.4	RP11-98J23.2	RP11-993B23.3	RP11-996F15.2	RP11-999E24.3	RP11-99J16__A.2	RP11-9G1.3	RP11-9L18.2	RP11-9N20.3	RP13-1032I1.7	RP13-1039J1.4	RP13-104F24.1	RP13-104F24.3	RP13-122B23.8	RP13-126C7.1	RP13-131K19.1	RP13-131K19.2	RP13-131K19.6	RP13-137A17.4	RP13-137A17.6	RP13-15E13.1	RP13-15M17.1	RP13-188A5.1	RP13-20L14.1	RP13-20L14.4	RP13-216E22.4	RP13-228J13.1	RP13-228J13.5	RP13-238F13.5	RP13-270P17.1	RP13-270P17.2	RP13-270P17.3	RP13-317D12.3	RP13-33H18.1	RP13-36G14.4	RP13-395E19.2	RP13-39P12.2	RP13-39P12.3	RP13-401N8.1	RP13-401N8.3	RP13-439H18.4	RP13-43E11.1	RP13-467H17.1	RP13-487C10.1	RP13-487P22.1	RP13-514E23.1	RP13-514E23.2	RP13-516M14.1	RP13-516M14.2	RP13-516M14.4	RP13-580F15.2	RP13-582O9.5	RP13-582O9.7	RP13-608F4.1	RP13-608F4.5	RP13-608F4.8	RP13-614K11.1	RP13-638C3.2	RP13-650J16.1	RP13-685P2.7	RP13-726E6.2	RP13-735L24.1	RP13-753N3.1	RP13-766D20.2	RP13-890H12.2	RP13-895J2.2	RP13-895J2.3	RP13-895J2.7	RP13-93L13.2	RP13-941N14.1	RP13-977J11.2	RP13-98N21.2	RP13-98N21.3	RP13-996F3.3	RP13-996F3.5	RP1L1	RP2	RP3-322G13.5	RP3-323P13.2	RP3-323P24.3	RP3-324O17.4	RP3-325F22.5	RP3-326L13.2	RP3-326L13.3	RP3-327A19.5	RP3-329A5.8	RP3-333H23.8	RP3-337H4.10	RP3-337H4.6	RP3-337H4.8	RP3-337H4.9	RP3-340N1.2	RP3-340N1.5	RP3-342P20.2	RP3-355L5.4	RP3-355L5.5	RP3-368A4.5	RP3-368A4.6	RP3-369A17.4	RP3-388M5.9	RP3-393E18.2	RP3-395C13.1	RP3-395M20.12	RP3-395M20.3	RP3-395M20.8	RP3-395M20.9	RP3-399L15.3	RP3-400B16.1	RP3-400N23.6	RP3-402G11.25	RP3-402G11.26	RP3-402G11.27	RP3-402G11.28	RP3-403A15.1	RP3-405J10.3	RP3-406A7.7	RP3-406P24.4	RP3-412A9.16	RP3-414A15.10	RP3-417G15.1	RP3-418C23.2	RP3-426I6.6	RP3-428L16.1	RP3-428L16.2	RP3-437C15.1	RP3-439F8.1	RP3-449M8.9	RP3-449O17.1	RP3-455J7.4	RP3-460G2.2	RP3-461P17.10	RP3-462E2.5	RP3-465N24.5	RP3-465N24.6	RP3-466P17.1	RP3-467K16.2	RP3-467K16.4	RP3-467L1.4	RP3-467L1.6	RP3-467N11.1	RP3-468K18.6	RP3-469D22.1	RP3-470B24.5	RP3-473L9.4	RP3-475N16.1	RP3-477O4.14	RP3-477O4.16	RP3-483K16.4	RP3-486I3.4	RP3-486I3.7	RP3-496C20.1	RP3-500L14.2	RP3-508I15.14	RP3-508I15.18	RP3-508I15.19	RP3-508I15.21	RP3-508I15.22	RP3-508I15.9	RP3-509I19.1	RP3-510D11.2	RP3-512B11.3	RP3-522D1.1	RP3-522J7.6	RP3-523C21.2	RP3-525N10.2	RP4-530I15.9	RP4-535B20.4	RP4-539M6.19	RP4-539M6.20	RP4-539M6.21	RP4-545C24.1	RP4-545K15.3	RP4-545K15.5	RP4-548D19.3	RP4-549L20.3	RP4-553F4.6	RP4-555D20.2	RP4-555D20.4	RP4-559A3.7	RP4-561L24.3	RP4-562J12.2	RP4-564F22.5	RP4-565E6.1	RP4-569M23.2	RP4-569M23.4	RP4-575N6.4	RP4-575N6.5	RP4-583P15.10	RP4-583P15.14	RP4-583P15.15	RP4-584D14.6	RP4-591N18.2	RP4-592A1.2	RP4-593C16.3	RP4-593H12.1	RP4-597N16.4	RP4-604G5.1	RP4-605O3.4	RP4-607I7.1	RP4-607J23.2	RP4-610C12.3	RP4-610C12.4	RP4-612B15.3	RP4-613B23.1	RP4-614O4.12	RP4-621B10.8	RP4-622L5.7	RP4-625H18.2	RP4-630C24.3	RP4-635A23.4	RP4-635E18.6	RP4-635E18.7	RP4-635E18.8	RP4-639F20.1	RP4-647C14.2	RP4-647C14.3	RP4-647J21.1	RP4-657D16.3	RP4-657E11.10	RP4-665J23.1	RP4-665N4.4	RP4-668G5.1	RP4-668J24.2	RP4-669L17.1	RP4-669L17.10	RP4-669L17.8	RP4-669P10.16	RP4-669P10.19	RP4-671G15.2	RP4-673D20.3	RP4-673M15.1	RP4-680D5.2	RP4-680D5.8	RP4-682C21.2	RP4-683L5.1	RP4-686C3.7	RP4-694B14.5	RP4-704D21.2	RP4-706A16.3	RP4-713A8.1	RP4-713B5.2	RP4-714D9.5	RP4-717I23.3	RP4-719C8.1	RP4-724E16.2	RP4-728D4.2	RP4-730K3.3	RP4-734G22.3	RP4-734P14.4	RP4-738P15.1	RP4-739H11.4	RP4-740C4.6	RP4-740C4.7	RP4-740C4.8	RP4-740C4.9	RP4-742J24.2	RP4-749H3.1	RP4-751H13.7	RP4-753F5.1	RP4-753M9.1	RP4-755D9.1	RP4-756G23.5	RP4-756H11.1	RP4-756H11.3	RP4-758J18.10	RP4-758J18.13	RP4-758J18.2	RP4-758J18.7	RP4-758J24.5	RP4-761J14.10	RP4-761J14.8	RP4-769N13.6	RP4-773A18.4	RP4-773N10.4	RP4-777D9.2	RP4-781K5.2	RP4-781K5.8	RP4-782G3.1	RP4-789D17.5	RP4-791M13.3	RP4-792G4.2	RP4-794H19.1	RP4-794H19.2	RP4-798A10.2	RP4-798A10.7	RP4-798P15.3	RP4-800G7.2	RP4-800G7.3	RP4-800J21.3	RP4-803A2.2	RP4-803J11.2	RP4-811H24.9	RP4-813D12.3	RP4-813F11.4	RP4-816N1.6	RP5-1000K24.2	RP5-1007H16.1	RP5-1007M22.2	RP5-1021I20.1	RP5-1021I20.2	RP5-1021I20.4	RP5-1021I20.5	RP5-1022P6.3	RP5-1024C24.1	RP5-1024G6.5	RP5-1024G6.7	RP5-1024G6.8	RP5-1024N4.4	RP5-1029K10.2	RP5-1039K5.16	RP5-1039K5.17	RP5-1039K5.18	RP5-1041C10.3	RP5-1042I8.7	RP5-1042K10.13	RP5-1043L13.1	RP5-1049N15.2	RP5-1050D4.4	RP5-1050D4.5	RP5-1052I5.1	RP5-1057J7.6	RP5-1057J7.7	RP5-1061H20.3	RP5-1061H20.4	RP5-1063M23.1	RP5-1063M23.2	RP5-1065J22.4	RP5-1065J22.8	RP5-1068B5.3	RP5-1068E13.7	RP5-1070A16.1	RP5-1071N3.1	RP5-1073O3.7	RP5-1074L1.1	RP5-1074L1.4	RP5-1085F17.3	RP5-1086K13.1	RP5-1091N2.9	RP5-1092A3.4	RP5-1097F14.3	RP5-1098D14.1	RP5-1099D15.1	RP5-1103G7.4	RP5-1107A17.4	RP5-1109J22.1	RP5-1112D6.4	RP5-1112D6.7	RP5-1112D6.8	RP5-1119A7.17	RP5-1119D9.4	RP5-1120P11.1	RP5-1125A11.1	RP5-1126H10.2	RP5-1136G13.2	RP5-1139B12.2	RP5-1139B12.3	RP5-1142A6.2	RP5-1142A6.8	RP5-1142A6.9	RP5-1148A21.3	RP5-1157M23.2	RP5-1159O4.1	RP5-1159O4.2	RP5-1160K1.3	RP5-1160K1.6	RP5-1165K10.2	RP5-1172N10.2	RP5-1177I5.3	RP5-1177M21.1	RP5-1180C10.2	RP5-1180E21.5	RP5-1186N24.3	RP5-1186P10.2	RP5-1198O20.4	RP5-821D11.7	RP5-826L7.1	RP5-827C21.1	RP5-827C21.4	RP5-827C21.6	RP5-836N10.1	RP5-837J1.2	RP5-837J1.4	RP5-850O15.4	RP5-855D21.1	RP5-855D21.2	RP5-855D21.3	RP5-855F14.1	RP5-857K21.4	RP5-858B6.3	RP5-864K19.4	RP5-867C24.1	RP5-874C20.3	RP5-882C2.2	RP5-884C9.2	RP5-884G6.2	RP5-886K2.1	RP5-886K2.3	RP5-890E16.2	RP5-890O3.9	RP5-892K4.1	RP5-894A10.2	RP5-894A10.6	RP5-894D12.3	RP5-894D12.4	RP5-896L10.1	RP5-899E9.1	RP5-902P8.10	RP5-902P8.12	RP5-912I13.1	RP5-914P20.5	RP5-921G16.1	RP5-930J4.4	RP5-933K21.2	RP5-933K21.3	RP5-935K16.1	RP5-940J5.3	RP5-940J5.6	RP5-940J5.8	RP5-940J5.9	RP5-942I16.1	RP5-943J3.1	RP5-943J3.2	RP5-956O18.3	RP5-966M1.6	RP5-968P14.2	RP5-971N18.3	RP5-973M2.2	RP5-977B1.11	RP5-977B1.7	RP5-978I12.1	RP5-981O7.2	RP5-991G20.4	RP5-994D16.3	RP5-994D16.9	RP5-997D16.2	RP5-998N21.10	RP5-998N21.4	RP6-109B7.2	RP6-109B7.3	RP6-109B7.4	RP6-109B7.5	RP6-191P20.4	RP6-201G10.2	RP6-206I17.1	RP6-206I17.2	RP6-206I17.3	RP6-206I17.4	RP6-24A23.3	RP6-24A23.7	RP6-42F4.1	RP6-65G23.3	RP6-74O6.2	RP6-74O6.3	RP6-74O6.6	RP6-91H8.5	RP6-99M1.2	RP9	RP9P	RPA1	RPA2	RPA3	RPA3-AS1	RPA4	RPAIN	RPAP1	RPAP2	RPAP3	RPE	RPE65	RPF1	RPF2	RPGR	RPGRIP1	RPGRIP1L	RPH3A	RPH3AL	RPIA	RPL10	RPL10A	RPL10AP6	RPL10P15	RPL11	RPL12	RPL12P4	RPL13	RPL13A	RPL13AP17	RPL13AP2	RPL13AP20	RPL13AP5	RPL13P12	RPL13P5	RPL14	RPL14P1	RPL15	RPL15P3	RPL17	RPL17-C18orf32	RPL17P50	RPL18	RPL18A	RPL18AP3	RPL18AP7	RPL19	RPL21	RPL21P135	RPL21P28	RPL21P44	RPL21P75	RPL22	RPL22L1	RPL22P19	RPL23	RPL23A	RPL23AP1	RPL23AP53	RPL23AP67	RPL23AP7	RPL23AP79	RPL23AP81	RPL23P2	RPL24	RPL24P2	RPL24P4	RPL24P8	RPL26	RPL26L1	RPL26P30	RPL27	RPL27A	RPL28	RPL29	RPL29P11	RPL3	RPL30	RPL31	RPL31P52	RPL32	RPL32P29	RPL32P3	RPL34	RPL34-AS1	RPL35	RPL35A	RPL35P2	RPL35P5	RPL36	RPL36A	RPL36A-HNRNPH2	RPL36AL	RPL36P4	RPL37	RPL37A	RPL38	RPL39	RPL39L	RPL3L	RPL3P4	RPL3P6	RPL3P7	RPL4	RPL41	RPL41P1	RPL4P4	RPL4P6	RPL5	RPL5P1	RPL5P23	RPL5P30	RPL5P34	RPL6	RPL6P27	RPL7	RPL7A	RPL7AP10	RPL7AP6	RPL7AP66	RPL7L1	RPL7P57	RPL8	RPL9	RPL9P25	RPL9P29	RPL9P7	RPL9P8	RPL9P9	RPLP0	RPLP0P2	RPLP0P6	RPLP1	RPLP1P11	RPLP2	RPN1	RPN2	RPP21	RPP25	RPP25L	RPP30	RPP38	RPP40	RPPH1	RPRD1A	RPRD1B	RPRD2	RPRM	RPRML	RPS10	RPS10-NUDT3	RPS10P7	RPS11	RPS11P5	RPS11P6	RPS12	RPS12P21	RPS12P28	RPS13	RPS14	RPS14P3	RPS15	RPS15A	RPS16	RPS17	RPS17L	RPS17P2	RPS18	RPS18P9	RPS19	RPS19BP1	RPS19P3	RPS2	RPS20	RPS20P22	RPS20P33	RPS21	RPS23	RPS23P8	RPS24	RPS25	RPS26	RPS26P6	RPS27	RPS27A	RPS27L	RPS27P25	RPS28	RPS29	RPS2P32	RPS2P4	RPS2P45	RPS2P46	RPS2P5	RPS2P55	RPS3	RPS3A	RPS3AP26	RPS3AP34	RPS3AP6	RPS4X	RPS4XP16	RPS4XP22	RPS4Y1	RPS5	RPS6	RPS6KA1	RPS6KA2	RPS6KA3	RPS6KA4	RPS6KA5	RPS6KA6	RPS6KB1	RPS6KB2	RPS6KC1	RPS6KL1	RPS7	RPS7P1	RPS7P10	RPS7P11	RPS7P14	RPS7P3	RPS8	RPS9	RPS9P1	RPSA	RPSAP14	RPSAP15	RPSAP41	RPSAP58	RPSAP9	RPTOR	RPUSD1	RPUSD2	RPUSD3	RPUSD4	RQCD1	RRAD	RRAGA	RRAGB	RRAGC	RRAGD	RRAS	RRAS2	RRBP1	RREB1	RRH	RRM1	RRM2	RRM2B	RRM2P3	RRN3	RRN3P1	RRN3P2	RRN3P3	RRNAD1	RRP1	RRP12	RRP15	RRP1B	RRP36	RRP7A	RRP7B	RRP8	RRP9	RRS1	RS1	RSAD1	RSAD2	RSBN1	RSBN1L	RSBN1L-AS1	RSF1	RSG1	RSL1D1	RSL24D1	RSPH1	RSPH10B	RSPH10B2	RSPH3	RSPH4A	RSPH6A	RSPH9	RSPO1	RSPO2	RSPO3	RSPO4	RSPRY1	RSRC1	RSRC2	RSU1	RTBDN	RTCA	RTCB	RTDR1	RTEL1	RTEL1-TNFRSF6B	RTF1	RTFDC1	RTKN	RTKN2	RTL1	RTN1	RTN2	RTN3	RTN4	RTN4IP1	RTN4R	RTN4RL1	RTN4RL2	RTP1	RTP4	RTTN	RUFY1	RUFY2	RUFY3	RUFY4	RUNDC1	RUNDC3A	RUNDC3B	RUNX1	RUNX1T1	RUNX2	RUNX3	RUSC1	RUSC1-AS1	RUSC2	RUVBL1	RUVBL2	RWDD1	RWDD2A	RWDD2B	RWDD3	RWDD4	RWDD4P2	RXFP1	RXFP3	RXFP4	RXRA	RXRB	RXRG	RYBP	RYK	RYKP1	RYR1	RYR2	RYR3	S100A1	S100A10	S100A11	S100A12	S100A13	S100A14	S100A16	S100A2	S100A3	S100A4	S100A6	S100A8	S100A9	S100B	S100P	S100PBP	S100Z	S1PR1	S1PR2	S1PR3	S1PR4	S1PR5	SAA1	SAA2	SAA4	SAAL1	SAC3D1	SACM1L	SACS	SACS-AS1	SAE1	SAFB	SAFB2	SALL1	SALL2	SALL3	SALL4	SAMD1	SAMD10	SAMD11	SAMD11P1	SAMD12	SAMD13	SAMD14	SAMD15	SAMD3	SAMD4A	SAMD4B	SAMD5	SAMD8	SAMD9	SAMD9L	SAMHD1	SAMM50	SAMSN1	SAP130	SAP18	SAP25	SAP30	SAP30BP	SAP30L	SAP30L-AS1	SAPCD1	SAPCD1-AS1	SAPCD2	SAR1A	SAR1B	SARDH	SARM1	SARNP	SARS	SARS2	SART1	SART3	SASH1	SASH3	SASS6	SAT1	SAT2	SATB1	SATB2	SATB2-AS1	SATL1	SAV1	SAYSD1	SBDS	SBDSP1	SBF1	SBF1P1	SBF2	SBF2-AS1	SBK1	SBNO1	SBNO2	SBSN	SBSPON	SC22CB-1E7.1	SC5D	SCAF1	SCAF11	SCAF4	SCAF8	SCAI	SCAMP1	SCAMP2	SCAMP3	SCAMP4	SCAMP5	SCAND1	SCAND2P	SCAND3	SCAP	SCAPER	SCARA3	SCARA5	SCARB1	SCARB2	SCARF1	SCARF2	SCARNA10	SCARNA12	SCARNA13	SCARNA2	SCARNA7	SCARNA9	SCCPDH	SCD	SCD5	SCEL	SCFD1	SCFD2	SCG2	SCG3	SCG5	SCGB1B2P	SCGB1D2	SCGB2B2	SCGB3A1	SCGN	SCHIP1	SCIMP	SCIN	SCLT1	SCLY	SCMH1	SCML1	SCML2	SCML2P2	SCML4	SCN11A	SCN1A	SCN1B	SCN2A	SCN2B	SCN3A	SCN3B	SCN4A	SCN4B	SCN5A	SCN7A	SCN8A	SCN9A	SCNM1	SCNN1A	SCNN1B	SCNN1D	SCNN1G	SCO1	SCO2	SCOC	SCP2	SCPEP1	SCRG1	SCRIB	SCRN1	SCRN2	SCRN3	SCRT1	SCRT2	SCT	SCTR	SCUBE1	SCUBE2	SCUBE3	SCXA	SCXB	SCYL1	SCYL2	SCYL3	SDAD1	SDAD1P1	SDC1	SDC2	SDC3	SDC4	SDCBP	SDCBP2	SDCBP2-AS1	SDCCAG3	SDCCAG8	SDE2	SDF2	SDF2L1	SDF4	SDHA	SDHAF1	SDHAF2	SDHAP1	SDHAP2	SDHAP3	SDHB	SDHC	SDHDP6	SDK1	SDK2	SDPR	SDR16C5	SDR39U1	SDR42E2	SDR9C7	SDS	SDSL	SEC11A	SEC11C	SEC13	SEC13P1	SEC14L1	SEC14L1P1	SEC14L2	SEC14L3	SEC14L4	SEC14L5	SEC14L6	SEC16A	SEC16B	SEC1P	SEC22A	SEC22B	SEC22C	SEC23A	SEC23B	SEC23IP	SEC24A	SEC24B	SEC24B-AS1	SEC24C	SEC24D	SEC31A	SEC31B	SEC61A1	SEC61A2	SEC61B	SEC61G	SEC62	SEC63	SECISBP2	SECISBP2L	SECTM1	SEH1L	SEL1L	SEL1L2	SEL1L3	SELE	SELENBP1	SELK	SELL	SELM	SELO	SELP	SELPLG	SELRC1	SELT	SELV	SEMA3A	SEMA3B	SEMA3B-AS1	SEMA3C	SEMA3D	SEMA3E	SEMA3F	SEMA3G	SEMA4A	SEMA4B	SEMA4C	SEMA4D	SEMA4F	SEMA4G	SEMA5A	SEMA5B	SEMA6A	SEMA6B	SEMA6C	SEMA6D	SEMA7A	SENP1	SENP2	SENP3	SENP3-EIF4A1	SENP5	SENP6	SENP7	SENP8	SEP15	SEPHS1	SEPHS1P1	SEPHS1P6	SEPHS2	SEPN1	SEPP1	SEPSECS	SEPT10	SEPT11	SEPT12	SEPT2	SEPT3	SEPT4	SEPT5	SEPT6	SEPT7	SEPT7P2	SEPT7P9	SEPT8	SEPT9	SEPW1	SERAC1	SERBP1	SERBP1P1	SERBP1P3	SERBP1P5	SERF1A	SERF1B	SERF2	SERGEF	SERHL	SERHL2	SERINC1	SERINC2	SERINC3	SERINC4	SERINC5	SERP1	SERP2	SERPINA1	SERPINA3	SERPINA5	SERPINB1	SERPINB2	SERPINB6	SERPINB8	SERPINB9	SERPINC1	SERPIND1	SERPINE1	SERPINE2	SERPINE3	SERPINF1	SERPINF2	SERPING1	SERPINH1	SERPINI1	SERPINI2	SERTAD1	SERTAD2	SERTAD3	SERTAD4	SERTAD4-AS1	SERTM1	SESN1	SESN2	SESN3	SESTD1	SET	SETBP1	SETD1A	SETD1B	SETD2	SETD3	SETD4	SETD5	SETD5-AS1	SETD6	SETD7	SETD8	SETD9	SETDB1	SETDB2	SETMAR	SETP14	SETP17	SETX	SEZ6	SEZ6L	SEZ6L2	SF1	SF3A1	SF3A2	SF3A3	SF3B1	SF3B14	SF3B2	SF3B3	SF3B4	SF3B5	SFI1	SFMBT1	SFMBT2	SFN	SFPQ	SFR1	SFRP1	SFRP2	SFRP4	SFRP5	SFSWAP	SFT2D1	SFT2D2	SFT2D3	SFTA1P	SFTA3	SFTPA2	SFTPB	SFTPC	SFTPD	SFXN1	SFXN2	SFXN3	SFXN4	SFXN5	SGCA	SGCB	SGCD	SGCE	SGCG	SGCZ	SGIP1	SGK1	SGK2	SGK223	SGK3	SGK494	SGMS1	SGMS2	SGOL1	SGOL1-AS1	SGOL2	SGPL1	SGPP1	SGPP2	SGSH	SGSM1	SGSM2	SGSM3	SGTA	SGTB	SH2B1	SH2B2	SH2B3	SH2D1A	SH2D1B	SH2D2A	SH2D3A	SH2D3C	SH2D4A	SH2D4B	SH2D5	SH2D6	SH2D7	SH3BGR	SH3BGRL	SH3BGRL2	SH3BGRL3	SH3BP1	SH3BP2	SH3BP4	SH3BP5	SH3BP5-AS1	SH3BP5L	SH3D19	SH3D21	SH3GL1	SH3GL1P1	SH3GL1P2	SH3GL1P3	SH3GL2	SH3GL3	SH3GLB1	SH3GLB2	SH3KBP1	SH3PXD2A	SH3PXD2B	SH3RF1	SH3RF2	SH3RF3	SH3RF3-AS1	SH3TC1	SH3TC2	SH3YL1	SHANK1	SHANK2	SHANK2-AS1	SHANK3	SHARPIN	SHB	SHBG	SHC1	SHC2	SHC3	SHC4	SHCBP1	SHD	SHE	SHF	SHFM1	SHH	SHISA2	SHISA3	SHISA4	SHISA5	SHISA6	SHISA7	SHISA8	SHISA9	SHKBP1	SHMT1	SHMT2	SHOC2	SHOX2	SHPRH	SHQ1	SHROOM1	SHROOM2	SHROOM3	SHROOM4	SIAE	SIAH1	SIAH2	SIAH3	SIDT1	SIDT2	SIGIRR	SIGLEC1	SIGLEC10	SIGLEC11	SIGLEC12	SIGLEC14	SIGLEC15	SIGLEC16	SIGLEC17P	SIGLEC22P	SIGLEC7	SIGLEC8	SIGLEC9	SIGMAR1	SIK1	SIK2	SIK3	SIK3-IT1	SIKE1	SIL1	SIM2	SIMC1	SIN3A	SIN3B	SIPA1	SIPA1L1	SIPA1L2	SIPA1L3	SIRPA	SIRPAP1	SIRPB1	SIRPB2	SIRPG	SIRT1	SIRT2	SIRT3	SIRT4	SIRT5	SIRT6	SIRT7	SIT1	SIVA1	SIX1	SIX2	SIX3	SIX3-AS1	SIX4	SIX5	SIX6	SKA1	SKA2	SKA3	SKAP1	SKAP2	SKI	SKIDA1	SKIL	SKINTL	SKIV2L	SKIV2L2	SKOR1	SKOR2	SKP1	SKP1P1	SKP2	SLA	SLA2	SLAIN1	SLAIN2	SLAMF1	SLAMF6	SLAMF7	SLAMF8	SLAMF9	SLBP	SLC10A1	SLC10A3	SLC10A4	SLC10A5	SLC10A6	SLC10A7	SLC11A1	SLC11A2	SLC12A1	SLC12A2	SLC12A3	SLC12A4	SLC12A5	SLC12A6	SLC12A7	SLC12A8	SLC12A9	SLC13A3	SLC13A4	SLC13A5	SLC14A1	SLC14A2	SLC15A2	SLC15A3	SLC15A4	SLC15A5	SLC16A1	SLC16A10	SLC16A11	SLC16A12	SLC16A13	SLC16A14	SLC16A2	SLC16A3	SLC16A4	SLC16A5	SLC16A6	SLC16A6P1	SLC16A7	SLC16A8	SLC16A9	SLC17A5	SLC17A6	SLC17A7	SLC17A8	SLC17A9	SLC18A1	SLC18A2	SLC18A3	SLC18B1	SLC19A1	SLC19A2	SLC19A3	SLC1A1	SLC1A2	SLC1A3	SLC1A4	SLC1A5	SLC1A6	SLC1A7	SLC20A1	SLC20A2	SLC22A1	SLC22A10	SLC22A11	SLC22A12	SLC22A13	SLC22A14	SLC22A15	SLC22A16	SLC22A17	SLC22A18	SLC22A18AS	SLC22A2	SLC22A20	SLC22A23	SLC22A3	SLC22A31	SLC22A4	SLC22A5	SLC22A6	SLC22A7	SLC22A8	SLC23A1	SLC23A2	SLC23A3	SLC24A1	SLC24A2	SLC24A3	SLC24A4	SLC24A5	SLC25A1	SLC25A11	SLC25A12	SLC25A13	SLC25A14	SLC25A14P1	SLC25A15	SLC25A16	SLC25A17	SLC25A18	SLC25A19	SLC25A1P5	SLC25A2	SLC25A20	SLC25A21	SLC25A21-AS1	SLC25A22	SLC25A23	SLC25A24	SLC25A25	SLC25A26	SLC25A27	SLC25A28	SLC25A29	SLC25A3	SLC25A30	SLC25A30-AS1	SLC25A32	SLC25A33	SLC25A34	SLC25A35	SLC25A36	SLC25A37	SLC25A38	SLC25A39	SLC25A4	SLC25A40	SLC25A41	SLC25A42	SLC25A43	SLC25A44	SLC25A45	SLC25A46	SLC25A47	SLC25A48	SLC25A5	SLC25A5-AS1	SLC25A51	SLC25A53	SLC25A5P1	SLC25A6	SLC25A6P4	SLC26A1	SLC26A10	SLC26A11	SLC26A2	SLC26A4	SLC26A4-AS1	SLC26A6	SLC26A7	SLC26A8	SLC26A9	SLC27A1	SLC27A2	SLC27A3	SLC27A4	SLC27A5	SLC27A6	SLC28A1	SLC28A3	SLC29A1	SLC29A2	SLC29A3	SLC29A4	SLC2A1	SLC2A1-AS1	SLC2A10	SLC2A11	SLC2A12	SLC2A13	SLC2A14	SLC2A3	SLC2A3P2	SLC2A3P4	SLC2A4	SLC2A4RG	SLC2A5	SLC2A6	SLC2A8	SLC2A9	SLC30A1	SLC30A10	SLC30A2	SLC30A3	SLC30A4	SLC30A5	SLC30A6	SLC30A7	SLC30A9	SLC31A1	SLC31A2	SLC32A1	SLC33A1	SLC34A2	SLC34A3	SLC35A1	SLC35A2	SLC35A3	SLC35A4	SLC35A5	SLC35B1	SLC35B2	SLC35B3	SLC35B4	SLC35C1	SLC35C2	SLC35D1	SLC35D2	SLC35D3	SLC35E1	SLC35E1P1	SLC35E2	SLC35E2B	SLC35E3	SLC35E4	SLC35F1	SLC35F2	SLC35F3	SLC35F4	SLC35F5	SLC35F6	SLC35G1	SLC35G2	SLC35G5	SLC35G6	SLC36A1	SLC36A4	SLC37A1	SLC37A2	SLC37A3	SLC37A4	SLC38A1	SLC38A10	SLC38A11	SLC38A2	SLC38A3	SLC38A4	SLC38A5	SLC38A6	SLC38A7	SLC38A8	SLC38A9	SLC39A1	SLC39A10	SLC39A11	SLC39A12	SLC39A12-AS1	SLC39A13	SLC39A14	SLC39A2	SLC39A3	SLC39A4	SLC39A5	SLC39A6	SLC39A7	SLC39A8	SLC39A9	SLC3A1	SLC3A2	SLC40A1	SLC41A1	SLC41A2	SLC41A3	SLC43A1	SLC43A2	SLC43A3	SLC44A1	SLC44A2	SLC44A3	SLC44A4	SLC44A5	SLC45A1	SLC45A2	SLC45A3	SLC45A4	SLC46A1	SLC46A2	SLC46A3	SLC47A1	SLC47A2	SLC48A1	SLC4A1	SLC4A10	SLC4A11	SLC4A1AP	SLC4A2	SLC4A3	SLC4A4	SLC4A5	SLC4A7	SLC4A8	SLC4A9	SLC50A1	SLC51A	SLC51B	SLC52A1	SLC52A2	SLC52A3	SLC5A1	SLC5A10	SLC5A11	SLC5A12	SLC5A2	SLC5A4	SLC5A5	SLC5A6	SLC5A9	SLC6A1	SLC6A11	SLC6A12	SLC6A13	SLC6A15	SLC6A16	SLC6A17	SLC6A2	SLC6A20	SLC6A3	SLC6A4	SLC6A5	SLC6A6	SLC6A7	SLC6A8	SLC6A9	SLC7A1	SLC7A10	SLC7A11	SLC7A11-AS1	SLC7A14	SLC7A2	SLC7A3	SLC7A4	SLC7A5	SLC7A5P1	SLC7A5P2	SLC7A6	SLC7A6OS	SLC7A7	SLC7A8	SLC7A9	SLC8A1	SLC8A1-AS1	SLC8A2	SLC8A3	SLC8B1	SLC9A1	SLC9A2	SLC9A3	SLC9A3R1	SLC9A3R2	SLC9A5	SLC9A6	SLC9A7	SLC9A7P1	SLC9A8	SLC9A9	SLC9B1	SLC9B2	SLC9C2	SLCO1A2	SLCO1C1	SLCO2A1	SLCO2B1	SLCO3A1	SLCO4A1	SLCO5A1	SLFN11	SLFN12	SLFN12L	SLFN13	SLFN5	SLFNL1	SLIRP	SLIT1	SLIT2	SLIT3	SLITRK1	SLITRK2	SLITRK3	SLITRK4	SLITRK5	SLITRK6	SLK	SLMAP	SLMO1	SLMO2	SLN	SLPI	SLTM	SLU7	SLX1A	SLX1A-SULT1A3	SLX1B	SLX4	SLX4IP	SMAD1	SMAD2	SMAD3	SMAD4	SMAD5	SMAD5-AS1	SMAD6	SMAD7	SMAD9	SMAGP	SMAP1	SMAP2	SMARCA1	SMARCA2	SMARCA4	SMARCA5	SMARCA5-AS1	SMARCAD1	SMARCAL1	SMARCB1	SMARCC1	SMARCC2	SMARCD1	SMARCD2	SMARCD3	SMARCE1	SMARCE1P5	SMARCE1P6	SMC1A	SMC1B	SMC2	SMC3	SMC4	SMC5	SMC5-AS1	SMC6	SMCHD1	SMCO1	SMCO2	SMCO3	SMCO4	SMCR2	SMCR5	SMCR8	SMDT1	SMEK1	SMEK2	SMG1	SMG1P1	SMG5	SMG6	SMG7	SMG7-AS1	SMG8	SMG9	SMIM1	SMIM10	SMIM11	SMIM12	SMIM13	SMIM14	SMIM15	SMIM17	SMIM18	SMIM19	SMIM2-AS1	SMIM20	SMIM22	SMIM4	SMIM5	SMIM6	SMIM7	SMIM8	SMKR1	SMN1	SMN2	SMNDC1	SMO	SMOC1	SMOC2	SMOX	SMPD1	SMPD2	SMPD3	SMPD4	SMPDL3A	SMPDL3B	SMPX	SMS	SMTN	SMTNL1	SMTNL2	SMU1	SMUG1	SMURF1	SMURF2	SMYD1	SMYD2	SMYD3	SMYD4	SMYD5	SNAI1	SNAI1P1	SNAI2	SNAI3	SNAI3-AS1	SNAP23	SNAP25	SNAP25-AS1	SNAP29	SNAP47	SNAP91	SNAPC1	SNAPC2	SNAPC3	SNAPC4	SNAPC5	SNAPIN	SNCA	SNCAIP	SNCB	SNCG	SND1	SNED1	SNF8	SNHG1	SNHG10	SNHG11	SNHG12	SNHG14	SNHG15	SNHG16	SNHG17	SNHG18	SNHG3	SNHG5	SNHG6	SNHG7	SNHG8	SNHG9	SNIP1	SNN	SNORD109A	SNORD116-20	SNORD3A	SNORD3B-1	SNORD3B-2	SNORD3D	SNPH	SNRK	SNRK-AS1	SNRNP200	SNRNP25	SNRNP27	SNRNP35	SNRNP40	SNRNP48	SNRNP70	SNRPA	SNRPA1	SNRPB	SNRPB2	SNRPC	SNRPD1	SNRPD2	SNRPD3	SNRPE	SNRPEP4	SNRPF	SNRPG	SNRPGP10	SNRPN	SNTA1	SNTB1	SNTB2	SNTG1	SNTG2	SNUPN	SNW1	SNX1	SNX10	SNX11	SNX12	SNX13	SNX14	SNX15	SNX16	SNX17	SNX18	SNX18P3	SNX18P4	SNX18P9	SNX19	SNX2	SNX20	SNX21	SNX22	SNX24	SNX25	SNX27	SNX29	SNX3	SNX30	SNX31	SNX32	SNX33	SNX4	SNX5	SNX6	SNX7	SNX8	SNX9	SOAT1	SOBP	SOCS1	SOCS2	SOCS2-AS1	SOCS3	SOCS4	SOCS5	SOCS5P4	SOCS6	SOCS7	SOD1	SOD2	SOD3	SOGA1	SOGA2	SOHLH1	SOHLH2	SON	SORBS1	SORBS2	SORBS3	SORCS1	SORCS2	SORCS3	SORD	SORL1	SORT1	SOS1	SOS1-IT1	SOS2	SOSTDC1	SOWAHA	SOWAHB	SOWAHC	SOWAHD	SOX1	SOX10	SOX11	SOX12	SOX13	SOX15	SOX17	SOX18	SOX2	SOX2-OT	SOX21	SOX21-AS1	SOX3	SOX30	SOX4	SOX5	SOX6	SOX8	SOX9	SP1	SP100	SP110	SP140	SP140L	SP2	SP3	SP4	SP5	SP6	SP7	SP8	SP9	SPA17	SPACA4	SPACA5	SPAG1	SPAG16	SPAG17	SPAG4	SPAG5	SPAG5-AS1	SPAG6	SPAG7	SPAG8	SPAG9	SPARC	SPARCL1	SPAST	SPATA1	SPATA12	SPATA13	SPATA17	SPATA18	SPATA2	SPATA20	SPATA21	SPATA22	SPATA24	SPATA25	SPATA2L	SPATA31C1	SPATA31C2	SPATA32	SPATA33	SPATA4	SPATA41	SPATA5	SPATA5L1	SPATA6	SPATA6L	SPATA7	SPATA9	SPATC1	SPATC1L	SPATS2	SPATS2L	SPC24	SPC25	SPCS1	SPCS2	SPCS2P4	SPCS3	SPDEF	SPDL1	SPDYA	SPDYE1	SPDYE2	SPDYE2B	SPDYE3	SPDYE6	SPDYE8P	SPECC1	SPECC1L	SPEF1	SPEF2	SPEG	SPEN	SPESP1	SPG11	SPG20	SPG20OS	SPG21	SPG7	SPHK1	SPHK2	SPHKAP	SPI1	SPIB	SPICE1	SPIDR	SPIN1	SPIN2A	SPIN2B	SPIN3	SPIN4	SPINK2	SPINK5	SPINK8	SPINT1	SPINT2	SPIRE1	SPIRE2	SPN	SPNS1	SPNS2	SPNS3	SPOCD1	SPOCK1	SPOCK2	SPOCK3	SPON1	SPON2	SPOP	SPOPL	SPP1	SPPL2A	SPPL2B	SPPL2C	SPPL3	SPR	SPRED1	SPRED2	SPRED3	SPRN	SPRTN	SPRY1	SPRY2	SPRY3	SPRY4	SPRYD3	SPRYD4	SPRYD7	SPSB1	SPSB2	SPSB3	SPSB4	SPTAN1	SPTB	SPTBN1	SPTBN2	SPTBN4	SPTBN5	SPTLC1	SPTLC2	SPTLC3	SPTSSA	SPTSSB	SPTY2D1	SPTY2D1-AS1	SQLE	SQRDL	SQSTM1	SRA1	SRBD1	SRC	SRCAP	SRCIN1	SRCRB4D	SRD5A1	SRD5A2	SRD5A3	SRD5A3-AS1	SREBF1	SREBF2	SREK1	SREK1IP1	SRF	SRFBP1	SRGAP1	SRGAP2	SRGAP2B	SRGAP2C	SRGAP3	SRGAP3-AS4	SRGN	SRI	SRL	SRM	SRP14	SRP14-AS1	SRP19	SRP54	SRP68	SRP72	SRP72P2	SRP9	SRP9P1	SRPK1	SRPK2	SRPK3	SRPR	SRPRB	SRPX	SRPX2	SRR	SRRD	SRRM1	SRRM1P3	SRRM2	SRRM2-AS1	SRRM3	SRRM4	SRRM5	SRRT	SRSF1	SRSF10	SRSF11	SRSF12	SRSF2	SRSF3	SRSF4	SRSF5	SRSF6	SRSF7	SRSF9	SRSF9P1	SRXN1	SS18	SS18L1	SS18L2	SSB	SSBP1	SSBP2	SSBP3	SSBP3-AS1	SSBP4	SSC5D	SSFA2	SSH1	SSH2	SSH3	SSNA1	SSPN	SSPO	SSR1	SSR2	SSR3	SSR4	SSR4P1	SSRP1	SSSCA1	SSSCA1-AS1	SST	SSTR1	SSTR2	SSTR3	SSTR5	SSTR5-AS1	SSU72	SSUH2	SSX2IP	ST13	ST13P15	ST13P18	ST13P3	ST13P4	ST13P5	ST13P6	ST14	ST18	ST20	ST20-MTHFS	ST3GAL1	ST3GAL2	ST3GAL3	ST3GAL4	ST3GAL5	ST3GAL6	ST3GAL6-AS1	ST5	ST6GAL1	ST6GAL2	ST6GALNAC1	ST6GALNAC2	ST6GALNAC3	ST6GALNAC4	ST6GALNAC4P1	ST6GALNAC5	ST6GALNAC6	ST7	ST7-AS1	ST7-AS2	ST7-OT4	ST7L	ST8SIA1	ST8SIA2	ST8SIA3	ST8SIA4	ST8SIA5	ST8SIA6	STAB1	STAB2	STAC	STAC2	STAC3	STAG1	STAG2	STAG3	STAG3L1	STAG3L2	STAG3L3	STAG3L4	STAG3L5P	STAG3L5P-PVRIG2P-PILRB	STAM	STAM2	STAMBP	STAMBPL1	STAP1	STAP2	STAR	STARD10	STARD13	STARD3	STARD3NL	STARD4	STARD4-AS1	STARD5	STARD6	STARD7	STARD8	STARD9	STAT1	STAT2	STAT3	STAT4	STAT5A	STAT5B	STAT6	STAU1	STAU2	STAU2-AS1	STC1	STC2	STEAP1	STEAP1B	STEAP2	STEAP3	STEAP3-AS1	STEAP4	STH	STIL	STIM1	STIM2	STIP1	STK10	STK11	STK11IP	STK16	STK17A	STK17B	STK19	STK24	STK24-AS1	STK25	STK3	STK31	STK32A	STK32B	STK32C	STK33	STK35	STK36	STK38	STK38L	STK39	STK4	STK4-AS1	STK40	STMN1	STMN2	STMN3	STMN4	STOM	STOML1	STOML2	STON1	STON1-GTF2A1L	STON2	STOX1	STOX2	STPG1	STPG2	STRA13	STRA6	STRADA	STRADB	STRAP	STRBP	STRC	STRCP1	STRIP1	STRIP2	STRN	STRN3	STRN4	STS	STT3A	STT3B	STUB1	STX10	STX11	STX12	STX16	STX16-NPEPL1	STX17	STX18	STX18-AS1	STX19	STX1A	STX1B	STX2	STX3	STX4	STX5	STX6	STX7	STX8	STXBP1	STXBP2	STXBP3	STXBP4	STXBP5	STXBP5-AS1	STXBP5L	STXBP6	STYK1	STYX	STYXL1	SUB1	SUB1P1	SUCLA2	SUCLA2-AS1	SUCLG1	SUCLG2	SUCNR1	SUCO	SUDS3	SUDS3P1	SUFU	SUGP1	SUGP2	SUGT1	SUGT1P2	SUGT1P3	SULF1	SULF2	SULT1A1	SULT1A2	SULT1A3	SULT1A4	SULT1B1	SULT1C2	SULT1C4	SULT2B1	SULT4A1	SUMF1	SUMF2	SUMO1	SUMO2	SUMO3	SUN1	SUN2	SUN3	SUOX	SUPT16H	SUPT20H	SUPT3H	SUPT4H1	SUPT5H	SUPT6H	SUPT7L	SUPV3L1	SURF1	SURF2	SURF4	SURF6	SUSD1	SUSD2	SUSD3	SUSD4	SUSD5	SUV39H1	SUV39H2	SUV420H1	SUV420H2	SUZ12	SUZ12P	SV2A	SV2B	SV2C	SVEP1	SVIL	SVIP	SVOP	SVOPL	SWAP70	SWI5	SWSAP1	SWT1	SYAP1	SYBU	SYCE1	SYCE1L	SYCE2	SYCE3	SYCP2	SYCP2L	SYCP3	SYDE1	SYDE2	SYF2	SYK	SYMPK	SYN1	SYN2	SYN3	SYNC	SYNCRIP	SYNDIG1	SYNDIG1L	SYNE1	SYNE1-AS1	SYNE2	SYNE3	SYNE4	SYNGAP1	SYNGR1	SYNGR2	SYNGR3	SYNGR4	SYNJ1	SYNJ2	SYNJ2BP	SYNM	SYNPO	SYNPO2	SYNPO2L	SYNPR	SYNRG	SYP	SYPL1	SYPL2	SYS1	SYS1-DBNDD2	SYT1	SYT11	SYT12	SYT13	SYT14	SYT15	SYT16	SYT17	SYT2	SYT3	SYT4	SYT5	SYT6	SYT7	SYT8	SYT9	SYTL1	SYTL2	SYTL3	SYTL4	SYTL5	SYVN1	SZRD1	SZT2	SZT2-AS1	TAAR3	TAB1	TAB2	TAB3	TAC1	TAC3	TAC4	TACC1	TACC2	TACC3	TACO1	TACR1	TACR2	TACR3	TACSTD2	TADA1	TADA2A	TADA2B	TADA3	TAF1	TAF10	TAF11	TAF12	TAF13	TAF15	TAF1A	TAF1B	TAF1C	TAF1D	TAF2	TAF3	TAF4	TAF4B	TAF5	TAF5L	TAF6	TAF6L	TAF7	TAF7L	TAF8	TAF9	TAF9B	TAGAP	TAGLN	TAGLN2	TAGLN3	TAL1	TAL2	TALDO1	TAMM41	TANC1	TANC2	TANGO2	TANGO6	TANK	TAOK1	TAOK2	TAOK3	TAP1	TAPBP	TAPBPL	TAPSAR1	TAPT1	TAPT1-AS1	TARBP1	TARBP2	TARDBP	TARS	TARS2	TARSL2	TAS1R1	TAS1R3	TAS2R10	TAS2R14	TAS2R15	TAS2R19	TAS2R20	TAS2R31	TAS2R4	TAS2R5	TAS2R6	TAS2R64P	TASP1	TAT	TATDN1	TATDN2	TATDN2P2	TATDN3	TAX1BP1	TAX1BP3	TAZ	TBC1D1	TBC1D10A	TBC1D10B	TBC1D10C	TBC1D12	TBC1D13	TBC1D14	TBC1D15	TBC1D16	TBC1D17	TBC1D19	TBC1D2	TBC1D20	TBC1D22A	TBC1D22B	TBC1D23	TBC1D24	TBC1D25	TBC1D26	TBC1D29	TBC1D2B	TBC1D3	TBC1D30	TBC1D31	TBC1D32	TBC1D3C	TBC1D3F	TBC1D3G	TBC1D3H	TBC1D4	TBC1D5	TBC1D7	TBC1D8	TBC1D8B	TBC1D9	TBC1D9B	TBCA	TBCB	TBCC	TBCCD1	TBCD	TBCE	TBCEL	TBCK	TBK1	TBKBP1	TBL1X	TBL1XR1	TBL2	TBL3	TBP	TBPL1	TBR1	TBRG1	TBRG4	TBX1	TBX15	TBX18	TBX19	TBX2	TBX21	TBX3	TBX4	TBX5	TBX5-AS1	TBX6	TBXA2R	TBXAS1	TC2N	TCAIM	TCAM1P	TCAP	TCEA1	TCEA1P2	TCEA1P4	TCEA2	TCEA3	TCEAL1	TCEAL2	TCEAL3	TCEAL4	TCEAL5	TCEAL6	TCEAL7	TCEAL8	TCEANC	TCEANC2	TCEB1	TCEB1P19	TCEB2	TCEB3	TCEB3B	TCEB3C	TCEB3CL	TCERG1	TCERG1L	TCF12	TCF15	TCF19	TCF20	TCF24	TCF25	TCF3	TCF4	TCF7	TCF7L1	TCF7L2	TCFL5	TCHH	TCHP	TCIRG1	TCL1A	TCL6	TCN2	TCOF1	TCP1	TCP10L	TCP11	TCP11L1	TCP11L2	TCTA	TCTE1	TCTEX1D1	TCTEX1D2	TCTEX1D4	TCTN1	TCTN2	TCTN3	TDG	TDGF1	TDH	TDO2	TDP1	TDP2	TDRD1	TDRD10	TDRD12	TDRD3	TDRD5	TDRD6	TDRD7	TDRD9	TDRG1	TDRKH	TDRP	TEAD1	TEAD2	TEAD3	TEAD4	TEC	TECPR1	TECPR2	TECR	TECRP1	TECTA	TECTB	TEF	TEFM	TEK	TEKT1	TEKT2	TEKT3	TEKT4	TEKT4P2	TEKT5	TELO2	TEN1	TEN1-CDK3	TENC1	TENM1	TENM2	TENM3	TENM4	TEP1	TEPP	TERC	TERF1	TERF2	TERF2IP	TERT	TES	TESC	TESK1	TESK2	TESPA1	TET1	TET2	TET3	TEX10	TEX12	TEX14	TEX15	TEX19	TEX2	TEX21P	TEX22	TEX26	TEX26-AS1	TEX261	TEX264	TEX29	TEX30	TEX38	TEX40	TEX41	TEX9	TF	TFAM	TFAP2A	TFAP2A-AS1	TFAP2B	TFAP2C	TFAP2E	TFAP4	TFB1M	TFB2M	TFCP2	TFCP2L1	TFDP1	TFDP2	TFE3	TFEB	TFEC	TFF3	TFG	TFIP11	TFP1	TFPI	TFPI2	TFPT	TFR2	TFRC	TG	TGDS	TGFA	TGFB1	TGFB1I1	TGFB2	TGFB3	TGFBI	TGFBR1	TGFBR2	TGFBR3	TGFBR3L	TGFBRAP1	TGIF1	TGIF2	TGM1	TGM2	TGM3	TGM4	TGM5	TGOLN2	TGS1	TH	THADA	THAP1	THAP10	THAP11	THAP2	THAP3	THAP4	THAP5	THAP6	THAP7	THAP7-AS1	THAP8	THAP9	THAP9-AS1	THBD	THBS1	THBS2	THBS3	THBS4	THEM4	THEM6	THEMIS	THEMIS2	THG1L	THNSL1	THNSL2	THOC1	THOC2	THOC3	THOC5	THOC6	THOC7	THOP1	THPO	THRA	THRAP3	THRB	THRB-AS1	THRSP	THSD1	THSD4	THSD7A	THSD7B	THTPA	THUMPD1	THUMPD2	THUMPD3	THY1	THYN1	TIA1	TIAF1	TIAL1	TIAM1	TIAM2	TICAM1	TICAM2	TICRR	TIE1	TIFA	TIFAB	TIGD1	TIGD2	TIGD3	TIGD4	TIGD5	TIGD6	TIGD7	TIGIT	TIMD4	TIMELESS	TIMM10	TIMM13	TIMM17A	TIMM17B	TIMM21	TIMM22	TIMM23	TIMM23B	TIMM44	TIMM50	TIMM8A	TIMM8B	TIMM9	TIMMDC1	TIMP1	TIMP2	TIMP3	TIMP4	TINAGL1	TINCR	TINF2	TIPARP	TIPARP-AS1	TIPIN	TIPRL	TIRAP	TJAP1	TJP1	TJP2	TJP3	TK1	TK2	TKT	TKTL1	TKTL2	TLCD1	TLCD2	TLDC1	TLDC2	TLE1	TLE1P1	TLE2	TLE3	TLE4	TLE6	TLK1	TLK2	TLK2P1	TLL1	TLL2	TLN1	TLN2	TLR1	TLR10	TLR2	TLR3	TLR4	TLR5	TLR6	TLR7	TLR8	TLX1	TLX1NB	TLX2	TM2D1	TM2D2	TM2D3	TM4SF1	TM4SF18	TM4SF19-AS1	TM4SF20	TM6SF1	TM6SF2	TM7SF2	TM7SF3	TM9SF2	TM9SF3	TM9SF4	TMA16	TMA7	TMBIM1	TMBIM6	TMC1	TMC2	TMC3	TMC4	TMC5	TMC6	TMC7	TMC8	TMCC1	TMCC1-AS1	TMCC2	TMCC3	TMCO1	TMCO3	TMCO4	TMCO6	TMED1	TMED10	TMED2	TMED3	TMED4	TMED5	TMED6	TMED7	TMED7-TICAM2	TMED8	TMED9	TMEFF1	TMEFF2	TMEM100	TMEM101	TMEM102	TMEM104	TMEM105	TMEM106A	TMEM106B	TMEM106C	TMEM107	TMEM108	TMEM109	TMEM11	TMEM110	TMEM110-MUSTN1	TMEM114	TMEM115	TMEM116	TMEM117	TMEM119	TMEM120A	TMEM120B	TMEM121	TMEM123	TMEM125	TMEM126A	TMEM126B	TMEM127	TMEM128	TMEM129	TMEM130	TMEM131	TMEM132A	TMEM132B	TMEM132C	TMEM132D	TMEM132E	TMEM133	TMEM134	TMEM135	TMEM136	TMEM138	TMEM139	TMEM140	TMEM141	TMEM143	TMEM144	TMEM145	TMEM147	TMEM14A	TMEM14B	TMEM14C	TMEM150A	TMEM150B	TMEM150C	TMEM151A	TMEM151B	TMEM154	TMEM155	TMEM156	TMEM158	TMEM159	TMEM160	TMEM161A	TMEM161B	TMEM161B-AS1	TMEM163	TMEM164	TMEM165	TMEM167A	TMEM167B	TMEM168	TMEM169	TMEM17	TMEM170A	TMEM170B	TMEM171	TMEM173	TMEM174	TMEM175	TMEM176A	TMEM176B	TMEM177	TMEM178A	TMEM178B	TMEM179	TMEM179B	TMEM18	TMEM180	TMEM181	TMEM182	TMEM183A	TMEM184A	TMEM184B	TMEM184C	TMEM185A	TMEM185B	TMEM186	TMEM187	TMEM189	TMEM19	TMEM191A	TMEM191C	TMEM192	TMEM194A	TMEM194B	TMEM196	TMEM198	TMEM198B	TMEM199	TMEM2	TMEM200A	TMEM200B	TMEM200C	TMEM201	TMEM203	TMEM204	TMEM205	TMEM206	TMEM208	TMEM209	TMEM213	TMEM214	TMEM215	TMEM216	TMEM217	TMEM218	TMEM219	TMEM220	TMEM221	TMEM222	TMEM223	TMEM229A	TMEM229B	TMEM230	TMEM231	TMEM232	TMEM233	TMEM234	TMEM235	TMEM237	TMEM238	TMEM240	TMEM241	TMEM242	TMEM243	TMEM245	TMEM246	TMEM248	TMEM25	TMEM251	TMEM253	TMEM254	TMEM254-AS1	TMEM255A	TMEM255B	TMEM256	TMEM256-PLSCR3	TMEM257	TMEM258	TMEM259	TMEM26	TMEM260	TMEM261	TMEM27	TMEM30A	TMEM30B	TMEM31	TMEM33	TMEM35	TMEM37	TMEM38A	TMEM38B	TMEM39A	TMEM39B	TMEM40	TMEM41A	TMEM41B	TMEM42	TMEM43	TMEM44	TMEM44-AS1	TMEM45A	TMEM45B	TMEM47	TMEM5	TMEM50A	TMEM50B	TMEM51	TMEM51-AS1	TMEM52	TMEM52B	TMEM53	TMEM54	TMEM55A	TMEM55B	TMEM56	TMEM57	TMEM59	TMEM59L	TMEM60	TMEM61	TMEM62	TMEM63A	TMEM63B	TMEM63C	TMEM64	TMEM65	TMEM66	TMEM67	TMEM68	TMEM69	TMEM70	TMEM71	TMEM72	TMEM72-AS1	TMEM74	TMEM74B	TMEM79	TMEM80	TMEM81	TMEM86A	TMEM86B	TMEM87A	TMEM87B	TMEM88	TMEM88B	TMEM8A	TMEM8B	TMEM9	TMEM91	TMEM92	TMEM97	TMEM98	TMEM99	TMEM9B	TMEM9B-AS1	TMF1	TMIE	TMIGD2	TMLHE	TMLHE-AS1	TMOD1	TMOD2	TMOD3	TMOD4	TMPO	TMPO-AS1	TMPPE	TMPRSS13	TMPRSS2	TMPRSS3	TMPRSS5	TMPRSS6	TMPRSS9	TMSB10	TMSB15A	TMSB15B	TMSB4X	TMSB4XP4	TMSB4XP8	TMSB4Y	TMTC1	TMTC2	TMTC3	TMTC4	TMUB1	TMUB2	TMX1	TMX2	TMX2-CTNND1	TMX3	TMX4	TNC	TNF	TNFAIP1	TNFAIP2	TNFAIP3	TNFAIP6	TNFAIP8	TNFAIP8L1	TNFAIP8L2	TNFAIP8L3	TNFRSF10A	TNFRSF10B	TNFRSF10C	TNFRSF10D	TNFRSF11A	TNFRSF11B	TNFRSF12A	TNFRSF13B	TNFRSF13C	TNFRSF14	TNFRSF17	TNFRSF18	TNFRSF19	TNFRSF1A	TNFRSF1B	TNFRSF21	TNFRSF25	TNFRSF4	TNFRSF6B	TNFRSF8	TNFRSF9	TNFSF10	TNFSF12	TNFSF13	TNFSF13B	TNFSF14	TNFSF15	TNFSF18	TNFSF4	TNFSF8	TNFSF9	TNIK	TNIP1	TNIP2	TNIP3	TNK1	TNK2	TNK2-AS1	TNKS	TNKS1BP1	TNKS2	TNKS2-AS1	TNMD	TNN	TNNC1	TNNC2	TNNI1	TNNI2	TNNI3	TNNI3K	TNNT1	TNNT2	TNNT3	TNPO1	TNPO2	TNPO3	TNR	TNRC18	TNRC18P1	TNRC6A	TNRC6B	TNRC6C	TNRC6C-AS1	TNS1	TNS3	TNXA	TNXB	TOB1	TOB1-AS1	TOB2	TOB2P1	TOE1	TOLLIP	TOLLIP-AS1	TOM1	TOM1L1	TOM1L2	TOMM20	TOMM22	TOMM34	TOMM40	TOMM40L	TOMM5	TOMM6	TOMM7	TOMM70A	TONSL	TOP1	TOP1MT	TOP2A	TOP2B	TOP3A	TOP3B	TOP3BP1	TOPBP1	TOPORS	TOPORS-AS1	TOR1A	TOR1AIP1	TOR1AIP2	TOR1B	TOR2A	TOR3A	TOR4A	TOX	TOX2	TOX3	TOX4	TP53	TP53AIP1	TP53BP1	TP53BP2	TP53I11	TP53I13	TP53I3	TP53INP1	TP53INP2	TP53RK	TP53TG1	TP53TG3C	TP53TG3D	TP53TG5	TP63	TP73	TP73-AS1	TPBG	TPBGL	TPCN1	TPCN2	TPD52	TPD52L1	TPD52L2	TPGS1	TPGS2	TPH1	TPH2	TPI1	TPI1P1	TPI1P2	TPK1	TPM1	TPM2	TPM3	TPM3P9	TPM4	TPMT	TPO	TPP1	TPP2	TPPP	TPPP2	TPPP3	TPR	TPRA1	TPRG1	TPRG1L	TPRKB	TPRN	TPRXL	TPSAB1	TPSB2	TPST1	TPST2	TPT1	TPT1-AS1	TPTE2	TPTE2P1	TPTE2P2	TPTE2P3	TPTE2P5	TPTE2P6	TPTEP1	TPX2	TRA2A	TRA2B	TRABD	TRABD2A	TRABD2B	TRAC	TRADD	TRAF1	TRAF2	TRAF3	TRAF3IP1	TRAF3IP2	TRAF3IP2-AS1	TRAF3IP3	TRAF4	TRAF5	TRAF6	TRAF7	TRAFD1	TRAIP	TRAK1	TRAK2	TRAM1	TRAM1L1	TRAM2	TRAM2-AS1	TRANK1	TRAP1	TRAPPC1	TRAPPC10	TRAPPC11	TRAPPC12	TRAPPC12-AS1	TRAPPC13	TRAPPC2	TRAPPC2L	TRAPPC2P1	TRAPPC3	TRAPPC3L	TRAPPC4	TRAPPC5	TRAPPC6A	TRAPPC6B	TRAPPC8	TRAPPC9	TRAT1	TRBC2	TRDC	TRDMT1	TRDN	TREH	TREM1	TREM2	TREML1	TREML2	TREML3P	TRERF1	TREX1	TREX2	TRGC1	TRGC2	TRGV9	TRH	TRHDE	TRHDE-AS1	TRIAP1	TRIB1	TRIB2	TRIB3	TRIL	TRIM11	TRIM13	TRIM14	TRIM16	TRIM16L	TRIM17	TRIM2	TRIM21	TRIM22	TRIM23	TRIM24	TRIM25	TRIM26	TRIM27	TRIM28	TRIM29	TRIM3	TRIM32	TRIM33	TRIM34	TRIM35	TRIM36	TRIM37	TRIM38	TRIM39	TRIM4	TRIM41	TRIM44	TRIM45	TRIM46	TRIM47	TRIM5	TRIM50	TRIM52	TRIM52-AS1	TRIM54	TRIM55	TRIM56	TRIM58	TRIM59	TRIM6	TRIM6-TRIM34	TRIM60P18	TRIM61	TRIM62	TRIM63	TRIM65	TRIM66	TRIM67	TRIM68	TRIM69	TRIM7	TRIM71	TRIM72	TRIM73	TRIM74	TRIM8	TRIM9	TRIML2	TRIO	TRIOBP	TRIP10	TRIP11	TRIP12	TRIP13	TRIP4	TRIP6	TRIQK	TRIT1	TRMT1	TRMT10A	TRMT10B	TRMT10C	TRMT11	TRMT112	TRMT12	TRMT13	TRMT1L	TRMT2A	TRMT2B	TRMT44	TRMT5	TRMT6	TRMT61A	TRMT61B	TRMU	TRNAU1AP	TRNP1	TRNT1	TRO	TROAP	TROVE2	TRPA1	TRPC1	TRPC2	TRPC3	TRPC4	TRPC4AP	TRPC5	TRPC5OS	TRPC6	TRPC7	TRPM2	TRPM3	TRPM4	TRPM5	TRPM6	TRPM7	TRPM8	TRPS1	TRPT1	TRPV1	TRPV2	TRPV3	TRPV4	TRPV5	TRPV6	TRRAP	TRUB1	TRUB2	TSACC	TSC1	TSC2	TSC22D1	TSC22D2	TSC22D3	TSC22D4	TSEN15	TSEN2	TSEN34	TSEN54	TSFM	TSG101	TSGA10	TSGA10IP	TSHR	TSHZ1	TSHZ2	TSHZ3	TSKS	TSKU	TSLP	TSN	TSNARE1	TSNAX	TSNAXIP1	TSPAN1	TSPAN10	TSPAN11	TSPAN12	TSPAN13	TSPAN14	TSPAN15	TSPAN17	TSPAN18	TSPAN19	TSPAN2	TSPAN3	TSPAN31	TSPAN32	TSPAN33	TSPAN4	TSPAN5	TSPAN6	TSPAN7	TSPAN8	TSPAN9	TSPEAR	TSPEAR-AS1	TSPO	TSPY26P	TSPYL1	TSPYL2	TSPYL4	TSPYL5	TSPYL6	TSR1	TSR2	TSR3	TSSC1	TSSC1-IT1	TSSC2	TSSC4	TSSK1A	TSSK3	TSSK4	TSSK6	TST	TSTA3	TSTD1	TSTD2	TSTD3	TTBK1	TTBK2	TTC1	TTC12	TTC13	TTC14	TTC16	TTC17	TTC18	TTC19	TTC21A	TTC21B	TTC22	TTC23	TTC23L	TTC24	TTC25	TTC26	TTC27	TTC28	TTC28-AS1	TTC29	TTC3	TTC30A	TTC30B	TTC31	TTC32	TTC33	TTC34	TTC36	TTC37	TTC38	TTC39A	TTC39B	TTC39C	TTC3P1	TTC4	TTC40	TTC5	TTC6	TTC7A	TTC7B	TTC8	TTC9	TTC9B	TTC9C	TTF1	TTF2	TTI1	TTI2	TTK	TTL	TTLL1	TTLL10	TTLL11	TTLL11-IT1	TTLL12	TTLL13	TTLL2	TTLL3	TTLL4	TTLL5	TTLL6	TTLL7	TTLL7-IT1	TTLL9	TTN	TTN-AS1	TTPA	TTPAL	TTR	TTTY14	TTTY15	TTYH1	TTYH2	TTYH3	TUB	TUBA1A	TUBA1B	TUBA1C	TUBA3D	TUBA3FP	TUBA4A	TUBA8	TUBB	TUBB1	TUBB2A	TUBB2B	TUBB2BP1	TUBB4A	TUBB4B	TUBB6	TUBB8	TUBB8P7	TUBBP1	TUBBP5	TUBD1	TUBE1	TUBG1	TUBG1P	TUBG2	TUBGCP2	TUBGCP3	TUBGCP4	TUBGCP5	TUBGCP6	TUFM	TUFT1	TUG1	TULP1	TULP2	TULP3	TULP4	TUSC1	TUSC2	TUSC3	TUSC5	TUT1	TVP23A	TVP23B	TVP23C	TVP23C-CDRT4	TWF1	TWF1P1	TWF2	TWIST1	TWIST2	TWISTNB	TWSG1	TXK	TXLNA	TXLNB	TXLNG	TXLNG2P	TXN	TXN2	TXNDC11	TXNDC12	TXNDC15	TXNDC16	TXNDC17	TXNDC2	TXNDC5	TXNDC9	TXNIP	TXNL1	TXNL4A	TXNL4B	TXNRD1	TXNRD2	TXNRD3	TYK2	TYMP	TYMS	TYRO3	TYRO3P	TYROBP	TYRP1	TYSND1	TYW1	TYW1B	TYW3	TYW5	U2AF1	U2AF1L4	U2AF2	U2SURP	U47924.30	U47924.31	U52111.14	U73166.2	U82695.10	U82695.9	U91319.1	U91328.19	U91328.20	U91328.22	UACA	UAP1	UAP1L1	UBA1	UBA2	UBA3	UBA5	UBA52	UBA52P8	UBA6	UBA6-AS1	UBA7	UBAC1	UBAC2	UBAC2-AS1	UBALD1	UBALD2	UBAP1	UBAP1L	UBAP2	UBAP2L	UBASH3A	UBASH3B	UBB	UBBP4	UBC	UBD	UBE2A	UBE2B	UBE2C	UBE2D1	UBE2D2	UBE2D3	UBE2D4	UBE2E1	UBE2E1-AS1	UBE2E2	UBE2E3	UBE2F	UBE2F-SCLY	UBE2FP1	UBE2FP3	UBE2G1	UBE2G2	UBE2H	UBE2I	UBE2J1	UBE2J2	UBE2K	UBE2L3	UBE2L4	UBE2L6	UBE2M	UBE2MP1	UBE2N	UBE2O	UBE2Q1	UBE2Q2	UBE2Q2P1	UBE2Q2P2	UBE2Q2P3	UBE2QL1	UBE2R2	UBE2S	UBE2SP1	UBE2T	UBE2V1	UBE2V2	UBE2W	UBE2Z	UBE3A	UBE3B	UBE3C	UBE3D	UBE4A	UBE4B	UBFD1	UBIAD1	UBL3	UBL4A	UBL4B	UBL5	UBL7	UBL7-AS1	UBLCP1	UBN1	UBN2	UBOX5	UBP1	UBQLN1	UBQLN2	UBQLN4	UBQLN4P1	UBQLNL	UBR1	UBR2	UBR3	UBR4	UBR5	UBR7	UBTD1	UBTD2	UBTF	UBTFL6	UBXN1	UBXN10	UBXN11	UBXN2A	UBXN2B	UBXN4	UBXN6	UBXN7	UBXN7-AS1	UBXN8	UCHL1	UCHL3	UCHL5	UCK1	UCK2	UCKL1	UCN	UCN2	UCP2	UCP3	UEVLD	UFC1	UFD1L	UFL1	UFM1	UFSP1	UFSP2	UGCG	UGDH	UGDH-AS1	UGGT1	UGGT2	UGP2	UGT3A2	UGT8	UHMK1	UHRF1	UHRF1BP1	UHRF1BP1L	UHRF2	UIMC1	ULBP1	ULBP2	ULBP3	ULK1	ULK2	ULK3	ULK4	ULK4P2	ULK4P3	UMODL1	UMPS	UNC119	UNC119B	UNC13A	UNC13B	UNC13C	UNC13D	UNC45A	UNC45B	UNC50	UNC5A	UNC5B	UNC5B-AS1	UNC5C	UNC5CL	UNC5D	UNC79	UNC80	UNC93B1	UNC93B3	UNC93B6	UNG	UNGP3	UNK	UNKL	UPB1	UPF1	UPF2	UPF3A	UPF3AP1	UPF3AP2	UPF3AP3	UPF3B	UPK1A	UPK2	UPK3A	UPK3B	UPK3BL	UPP1	UPP2	UPRT	UQCC1	UQCC2	UQCR10	UQCRB	UQCRC1	UQCRC2	UQCRFS1	UQCRFS1P1	UQCRH	UQCRQ	URAHP	URB1	URB2	URGCP	URGCP-MRPS24	URI1	URM1	UROC1	UROD	UROS	USB1	USE1	USF1	USF2	USH1C	USH1G	USH2A	USHBP1	USMG5	USO1	USP1	USP10	USP11	USP12	USP12-AS2	USP13	USP14	USP15	USP16	USP18	USP19	USP2	USP2-AS1	USP20	USP21	USP22	USP24	USP25	USP27X	USP27X-AS1	USP28	USP3	USP3-AS1	USP30	USP30-AS1	USP31	USP32	USP32P1	USP32P2	USP32P3	USP33	USP34	USP35	USP36	USP37	USP38	USP39	USP4	USP40	USP41	USP42	USP43	USP44	USP45	USP46	USP46-AS1	USP47	USP48	USP49	USP5	USP51	USP53	USP54	USP6	USP6NL	USP7	USP8	USP9X	USP9Y	USPL1	UST	UTF1	UTP11L	UTP14A	UTP14C	UTP15	UTP18	UTP20	UTP23	UTP3	UTP6	UTRN	UTS2	UTS2B	UTS2R	UTY	UVRAG	UVSSA	UXS1	UXT	VAC14	VAC14-AS1	VAMP1	VAMP2	VAMP3	VAMP4	VAMP5	VAMP7	VAMP8	VANGL1	VANGL2	VAPA	VAPB	VARS	VARS2	VASH1	VASH2	VASN	VASP	VAT1	VAT1L	VAV1	VAV2	VAV3	VAX1	VAX2	VBP1	VCAM1	VCAN	VCL	VCP	VCPIP1	VCPKMT	VCX3A	VCX3B	VDAC1	VDAC1P8	VDAC2	VDAC3	VDR	VEGFA	VEGFB	VEGFC	VENTX	VEPH1	VEZF1	VEZT	VGF	VGLL2	VGLL3	VGLL4	VHL	VHLL	VIL1	VILL	VIM	VIM-AS1	VIMP	VIP	VIPAS39	VIPR1	VIPR2	VIT	VKORC1	VKORC1L1	VLDLR	VMA21	VMAC	VMO1	VMP1	VN1R1	VN1R108P	VN1R20P	VN1R51P	VN1R81P	VN1R82P	VN1R83P	VN2R17P	VN2R19P	VNN1	VNN2	VNN3	VOPP1	VPRBP	VPREB3	VPS11	VPS13A	VPS13B	VPS13C	VPS13D	VPS16	VPS18	VPS25	VPS26A	VPS26B	VPS28	VPS29	VPS33A	VPS33B	VPS35	VPS36	VPS37A	VPS37B	VPS37C	VPS37D	VPS39	VPS41	VPS45	VPS4A	VPS4B	VPS51	VPS52	VPS53	VPS54	VPS72	VPS8	VPS9D1	VPS9D1-AS1	VRK1	VRK2	VRK3	VSIG1	VSIG10	VSIG10L	VSIG2	VSIG4	VSIG8	VSNL1	VSTM1	VSTM2A	VSTM2B	VSTM2L	VSTM4	VSTM5	VSX1	VSX2	VTA1	VTCN1	VTI1A	VTI1B	VTI1BP2	VTN	VWA1	VWA2	VWA3A	VWA3B	VWA5A	VWA5B1	VWA5B2	VWA7	VWA8	VWA9	VWC2	VWC2L	VWCE	VWDE	VWF	VWFP1	WAC	WAC-AS1	WAPAL	WARS	WARS2	WARS2-IT1	WAS	WASF1	WASF2	WASF3	WASH2P	WASH3P	WASH4P	WASH5P	WASH6P	WASH7P	WASIR2	WASL	WBP1	WBP11	WBP1L	WBP1LP2	WBP2	WBP2NL	WBP4	WBP5	WBSCR16	WBSCR17	WBSCR22	WBSCR27	WDFY1	WDFY2	WDFY3	WDFY3-AS2	WDFY4	WDHD1	WDPCP	WDR1	WDR11	WDR11-AS1	WDR12	WDR13	WDR16	WDR17	WDR18	WDR19	WDR20	WDR24	WDR25	WDR26	WDR27	WDR3	WDR31	WDR33	WDR34	WDR35	WDR36	WDR37	WDR38	WDR4	WDR41	WDR43	WDR44	WDR45	WDR45B	WDR46	WDR47	WDR48	WDR49	WDR5	WDR52	WDR53	WDR54	WDR55	WDR59	WDR5B	WDR6	WDR60	WDR61	WDR62	WDR63	WDR65	WDR66	WDR7	WDR70	WDR72	WDR73	WDR74	WDR75	WDR76	WDR77	WDR78	WDR81	WDR82	WDR83	WDR83OS	WDR86	WDR86-AS1	WDR87	WDR88	WDR89	WDR90	WDR91	WDR92	WDR93	WDR96	WDSUB1	WDTC1	WDYHV1	WEE1	WEE2	WEE2-AS1	WFDC1	WFDC2	WFDC3	WFIKKN1	WFIKKN2	WFS1	WHAMM	WHAMMP2	WHAMMP3	WHSC1	WHSC1L1	WI2-1896O14.1	WI2-1959D15.1	WI2-2334D6.1	WI2-3658N16.1	WI2-81516E3.1	WI2-85898F10.1	WI2-89031B12.1	WIBG	WIF1	WIPF1	WIPF2	WIPF3	WIPI1	WIPI2	WISP1	WISP2	WISP3	WIZ	WLS	WNK1	WNK2	WNK3	WNK4	WNT1	WNT10A	WNT10B	WNT11	WNT16	WNT2	WNT2B	WNT3	WNT4	WNT5A	WNT5A-AS1	WNT5B	WNT6	WNT7A	WNT7B	WNT8B	WNT9A	WNT9B	WRAP53	WRAP73	WRB	WRN	WRNIP1	WSB1	WSB2	WSCD1	WSCD2	WT1	WTAP	WTIP	WWC1	WWC2	WWC2-AS2	WWC3	WWOX	WWP1	WWP2	WWTR1	WWTR1-AS1	XAB2	XAF1	XBP1	XBP1P1	XCL1	XCL2	XCR1	XG	XIAP	XIRP1	XIRP2	XIST	XK	XKR4	XKR5	XKR6	XKR7	XKR8	XKR9	XKRX	XPA	XPC	XPNPEP1	XPNPEP2	XPNPEP3	XPO1	XPO4	XPO5	XPO6	XPO7	XPOT	XPR1	XRCC1	XRCC2	XRCC3	XRCC4	XRCC5	XRCC6	XRCC6BP1	XRCC6P2	XRN1	XRN2	XRRA1	XX-CR54.3	XXYLT1	XXbac-B135H6.15	XXbac-B135H6.18	XXbac-B444P24.13	XXbac-B444P24.14	XXbac-B461K10.4	XXbac-B476C20.13	XXbac-B476C20.9	XXbac-B562F10.11	XXbac-BPG154L12.4	XXbac-BPG157A10.21	XXbac-BPG181B23.7	XXbac-BPG252P9.10	XXbac-BPG252P9.9	XXbac-BPG299F13.14	XXbac-BPG299F13.17	XXbac-BPG308K3.5	XXbac-BPG308K3.6	XXbac-BPGBPG55C20.1	XXbac-BPGBPG55C20.2	XXbac-BPGBPG55C20.3	XXcos-LUCA11.4	XXyac-YRM2039.2	XXyac-YX155B6.7	XXyac-YX65C7_A.2	XYLB	XYLT1	XYLT2	YAE1D1	YAF2	YAP1	YARS	YARS2	YBEY	YBX1	YBX1P1	YBX1P10	YBX1P2	YBX1P4	YBX2	YBX3	YDJC	YEATS2	YEATS2-AS1	YEATS4	YES1	YIF1A	YIF1B	YIPF1	YIPF2	YIPF3	YIPF4	YIPF5	YIPF6	YIPF7	YJEFN3	YKT6	YLPM1	YME1L1	YOD1	YPEL1	YPEL2	YPEL3	YPEL4	YPEL5	YRDC	YTHDC1	YTHDC2	YTHDF1	YTHDF2	YTHDF3	YTHDF3-AS1	YWHAB	YWHAE	YWHAG	YWHAH	YWHAQ	YWHAZ	YWHAZP3	YWHAZP4	YY1	YY1AP1	YY2	Z69666.2	Z82188.1	Z83001.1	Z83844.1	Z83851.1	Z83851.3	Z95704.2	Z95704.5	Z97634.3	Z98049.1	ZACN	ZADH2	ZAP70	ZAR1	ZAR1L	ZBBX	ZBED1	ZBED3	ZBED3-AS1	ZBED4	ZBED5	ZBED5-AS1	ZBED6	ZBED6CL	ZBP1	ZBTB1	ZBTB10	ZBTB11	ZBTB11-AS1	ZBTB12	ZBTB12P1	ZBTB14	ZBTB16	ZBTB17	ZBTB18	ZBTB2	ZBTB20	ZBTB20-AS4	ZBTB21	ZBTB22	ZBTB24	ZBTB25	ZBTB26	ZBTB3	ZBTB32	ZBTB33	ZBTB34	ZBTB37	ZBTB38	ZBTB39	ZBTB4	ZBTB40	ZBTB41	ZBTB42	ZBTB43	ZBTB44	ZBTB45	ZBTB46	ZBTB47	ZBTB48	ZBTB49	ZBTB5	ZBTB6	ZBTB7A	ZBTB7B	ZBTB7C	ZBTB8A	ZBTB8B	ZBTB8OS	ZBTB9	ZC2HC1A	ZC2HC1B	ZC2HC1C	ZC3H10	ZC3H11A	ZC3H11B	ZC3H12A	ZC3H12B	ZC3H12C	ZC3H12D	ZC3H13	ZC3H14	ZC3H15	ZC3H18	ZC3H3	ZC3H4	ZC3H6	ZC3H7A	ZC3H7B	ZC3H8	ZC3HAV1	ZC3HAV1L	ZC3HC1	ZC4H2	ZCCHC10	ZCCHC11	ZCCHC12	ZCCHC14	ZCCHC17	ZCCHC18	ZCCHC2	ZCCHC24	ZCCHC3	ZCCHC4	ZCCHC6	ZCCHC7	ZCCHC8	ZCCHC9	ZCRB1	ZCWPW1	ZCWPW2	ZDBF2	ZDHHC1	ZDHHC11	ZDHHC11B	ZDHHC12	ZDHHC13	ZDHHC14	ZDHHC15	ZDHHC16	ZDHHC17	ZDHHC18	ZDHHC19	ZDHHC2	ZDHHC20	ZDHHC21	ZDHHC22	ZDHHC23	ZDHHC24	ZDHHC3	ZDHHC4	ZDHHC5	ZDHHC6	ZDHHC7	ZDHHC8	ZDHHC8P1	ZDHHC9	ZEB1	ZEB1-AS1	ZEB2	ZEB2-AS1	ZEB2P1	ZER1	ZFAND1	ZFAND2A	ZFAND2B	ZFAND3	ZFAND4	ZFAND5	ZFAND6	ZFAS1	ZFAT	ZFC3H1	ZFHX2	ZFHX3	ZFHX4	ZFHX4-AS1	ZFP1	ZFP14	ZFP2	ZFP28	ZFP3	ZFP30	ZFP36	ZFP36L1	ZFP36L2	ZFP37	ZFP57	ZFP62	ZFP64	ZFP69	ZFP69B	ZFP82	ZFP90	ZFP91	ZFP92	ZFPL1	ZFPM1	ZFPM2	ZFR	ZFR2	ZFX	ZFY	ZFYVE1	ZFYVE16	ZFYVE19	ZFYVE20	ZFYVE21	ZFYVE26	ZFYVE27	ZFYVE28	ZFYVE9	ZG16B	ZGLP1	ZGPAT	ZHX1	ZHX1-C8ORF76	ZHX2	ZHX3	ZIC1	ZIC2	ZIC3	ZIC4	ZIC5	ZIK1	ZIM2	ZKSCAN1	ZKSCAN2	ZKSCAN3	ZKSCAN4	ZKSCAN5	ZKSCAN7	ZKSCAN8	ZMAT1	ZMAT2	ZMAT3	ZMAT4	ZMAT5	ZMIZ1	ZMIZ1-AS1	ZMIZ2	ZMPSTE24	ZMYM1	ZMYM2	ZMYM3	ZMYM4	ZMYM5	ZMYM6NB	ZMYND10	ZMYND11	ZMYND12	ZMYND15	ZMYND19	ZMYND8	ZNF10	ZNF100	ZNF101	ZNF106	ZNF107	ZNF112	ZNF114	ZNF117	ZNF12	ZNF121	ZNF124	ZNF131	ZNF132	ZNF133	ZNF134	ZNF135	ZNF136	ZNF137P	ZNF138	ZNF14	ZNF140	ZNF141	ZNF142	ZNF143	ZNF146	ZNF148	ZNF154	ZNF155	ZNF157	ZNF16	ZNF160	ZNF165	ZNF169	ZNF17	ZNF174	ZNF175	ZNF18	ZNF180	ZNF181	ZNF182	ZNF184	ZNF185	ZNF189	ZNF19	ZNF192P1	ZNF195	ZNF197	ZNF197-AS1	ZNF2	ZNF20	ZNF200	ZNF202	ZNF204P	ZNF205	ZNF205-AS1	ZNF207	ZNF208	ZNF211	ZNF212	ZNF213	ZNF214	ZNF215	ZNF217	ZNF219	ZNF22	ZNF221	ZNF222	ZNF224	ZNF225	ZNF226	ZNF227	ZNF229	ZNF23	ZNF230	ZNF232	ZNF233	ZNF234	ZNF235	ZNF236	ZNF239	ZNF24	ZNF248	ZNF25	ZNF250	ZNF251	ZNF252P	ZNF252P-AS1	ZNF253	ZNF254	ZNF256	ZNF257	ZNF259	ZNF259P1	ZNF26	ZNF260	ZNF263	ZNF264	ZNF266	ZNF267	ZNF268	ZNF271	ZNF273	ZNF274	ZNF275	ZNF276	ZNF277	ZNF28	ZNF280B	ZNF280C	ZNF280D	ZNF281	ZNF282	ZNF283	ZNF284	ZNF285	ZNF285B	ZNF286B	ZNF287	ZNF292	ZNF295-AS1	ZNF296	ZNF3	ZNF30	ZNF300	ZNF300P1	ZNF302	ZNF304	ZNF311	ZNF316	ZNF317	ZNF318	ZNF319	ZNF32	ZNF32-AS2	ZNF320	ZNF322	ZNF322P1	ZNF324	ZNF324B	ZNF326	ZNF329	ZNF330	ZNF331	ZNF333	ZNF334	ZNF335	ZNF337	ZNF33A	ZNF33BP1	ZNF34	ZNF341	ZNF343	ZNF345	ZNF346	ZNF346-IT1	ZNF347	ZNF35	ZNF350	ZNF354A	ZNF354B	ZNF354C	ZNF358	ZNF362	ZNF365	ZNF366	ZNF367	ZNF37A	ZNF37BP	ZNF382	ZNF383	ZNF384	ZNF385A	ZNF385B	ZNF385C	ZNF385D	ZNF391	ZNF394	ZNF395	ZNF396	ZNF397	ZNF398	ZNF404	ZNF407	ZNF408	ZNF41	ZNF410	ZNF414	ZNF415	ZNF416	ZNF417	ZNF418	ZNF419	ZNF420	ZNF423	ZNF425	ZNF426	ZNF428	ZNF429	ZNF43	ZNF430	ZNF431	ZNF432	ZNF433	ZNF436	ZNF438	ZNF439	ZNF44	ZNF440	ZNF441	ZNF442	ZNF443	ZNF444	ZNF445	ZNF446	ZNF449	ZNF45	ZNF451	ZNF454	ZNF460	ZNF461	ZNF462	ZNF467	ZNF468	ZNF469	ZNF470	ZNF471	ZNF473	ZNF474	ZNF48	ZNF480	ZNF483	ZNF484	ZNF485	ZNF486	ZNF487	ZNF488	ZNF490	ZNF491	ZNF492	ZNF493	ZNF496	ZNF497	ZNF500	ZNF501	ZNF502	ZNF503	ZNF503-AS1	ZNF503-AS2	ZNF506	ZNF507	ZNF510	ZNF511	ZNF512	ZNF512B	ZNF513	ZNF514	ZNF516	ZNF517	ZNF518A	ZNF518B	ZNF519	ZNF521	ZNF524	ZNF525	ZNF526	ZNF527	ZNF528	ZNF529	ZNF530	ZNF532	ZNF534	ZNF536	ZNF540	ZNF541	ZNF542	ZNF543	ZNF544	ZNF546	ZNF547	ZNF548	ZNF549	ZNF550	ZNF551	ZNF552	ZNF554	ZNF555	ZNF556	ZNF557	ZNF558	ZNF559	ZNF560	ZNF561	ZNF562	ZNF563	ZNF564	ZNF565	ZNF566	ZNF567	ZNF568	ZNF569	ZNF57	ZNF570	ZNF571	ZNF571-AS1	ZNF572	ZNF573	ZNF574	ZNF575	ZNF576	ZNF577	ZNF578	ZNF579	ZNF580	ZNF581	ZNF582	ZNF582-AS1	ZNF583	ZNF584	ZNF585A	ZNF585B	ZNF586	ZNF587	ZNF587B	ZNF589	ZNF592	ZNF593	ZNF594	ZNF595	ZNF596	ZNF597	ZNF598	ZNF599	ZNF600	ZNF605	ZNF606	ZNF607	ZNF608	ZNF609	ZNF610	ZNF611	ZNF613	ZNF614	ZNF615	ZNF616	ZNF618	ZNF619	ZNF620	ZNF621	ZNF622	ZNF623	ZNF624	ZNF625	ZNF625-ZNF20	ZNF626	ZNF627	ZNF628	ZNF629	ZNF630	ZNF638	ZNF639	ZNF641	ZNF644	ZNF646	ZNF648	ZNF649	ZNF652	ZNF653	ZNF654	ZNF655	ZNF658	ZNF658B	ZNF66	ZNF660	ZNF662	ZNF663P	ZNF664	ZNF665	ZNF667	ZNF667-AS1	ZNF669	ZNF670	ZNF671	ZNF672	ZNF674	ZNF674-AS1	ZNF675	ZNF676	ZNF677	ZNF678	ZNF680	ZNF681	ZNF682	ZNF683	ZNF684	ZNF687	ZNF688	ZNF689	ZNF69	ZNF691	ZNF692	ZNF695	ZNF696	ZNF697	ZNF699	ZNF7	ZNF70	ZNF700	ZNF701	ZNF702P	ZNF703	ZNF704	ZNF705A	ZNF705E	ZNF706	ZNF707	ZNF708	ZNF71	ZNF710	ZNF711	ZNF713	ZNF714	ZNF717	ZNF718	ZNF720	ZNF721	ZNF724P	ZNF726	ZNF730	ZNF732	ZNF736	ZNF737	ZNF738	ZNF74	ZNF740	ZNF746	ZNF749	ZNF750	ZNF75A	ZNF75D	ZNF76	ZNF761	ZNF764	ZNF765	ZNF766	ZNF767	ZNF768	ZNF77	ZNF770	ZNF771	ZNF772	ZNF773	ZNF774	ZNF775	ZNF776	ZNF777	ZNF778	ZNF780A	ZNF780B	ZNF781	ZNF782	ZNF783	ZNF784	ZNF785	ZNF786	ZNF787	ZNF789	ZNF79	ZNF790	ZNF791	ZNF792	ZNF793	ZNF799	ZNF80	ZNF800	ZNF804A	ZNF804B	ZNF805	ZNF806	ZNF807	ZNF808	ZNF81	ZNF812	ZNF813	ZNF814	ZNF815P	ZNF816	ZNF816-ZNF321P	ZNF818P	ZNF821	ZNF823	ZNF826P	ZNF827	ZNF829	ZNF83	ZNF830	ZNF831	ZNF833P	ZNF835	ZNF836	ZNF837	ZNF839	ZNF84	ZNF840	ZNF841	ZNF843	ZNF844	ZNF845	ZNF846	ZNF85	ZNF850	ZNF852	ZNF853	ZNF860	ZNF862	ZNF865	ZNF876P	ZNF878	ZNF879	ZNF880	ZNF883	ZNF890P	ZNF891	ZNF90	ZNF91	ZNF92	ZNF92P3	ZNF93	ZNF98	ZNFX1	ZNHIT1	ZNHIT2	ZNHIT3	ZNHIT6	ZNRD1	ZNRD1-AS1	ZNRF1	ZNRF2	ZNRF2P1	ZNRF2P2	ZNRF3	ZNRF3-AS1	ZNRF4	ZP1	ZP3	ZRANB1	ZRANB2	ZRANB2-AS2	ZRANB3	ZRSR1	ZRSR2	ZSCAN1	ZSCAN10	ZSCAN12	ZSCAN12P1	ZSCAN16	ZSCAN16-AS1	ZSCAN18	ZSCAN2	ZSCAN20	ZSCAN21	ZSCAN22	ZSCAN23	ZSCAN25	ZSCAN29	ZSCAN30	ZSCAN31	ZSCAN32	ZSCAN5A	ZSCAN5B	ZSCAN9	ZSWIM1	ZSWIM2	ZSWIM3	ZSWIM4	ZSWIM5	ZSWIM6	ZSWIM7	ZSWIM8	ZSWIM8-AS1	ZUFSP	ZW10	ZWILCH	ZWINT	ZXDA	ZXDB	ZXDC	ZYG11A	ZYG11B	ZYX	ZZEF1	ZZZ3	hsa-mir-1199	hsa-mir-125a	hsa-mir-335	hsa-mir-6080	hsa-mir-6723	hsa-mir-7162	hsa-mir-8072
CGGA_1017	Primary	GBM	WHO IV	Female	29	768	1	Wildtype	18.85	3.37	51.23	0.59	0.86	0.16	0.1	1.26	14.95	26.65	0.05	9.39	2.19	16.4	18.97	16.42	52.3	1.13	6.18	1.55	78.3	5.39	26.58	3.21	33.96	10.42	9.24	71.18	0.21	133.71	11.98	2.89	1.22	4.1	0.03	0.52	1.92	160.21	28.47	0.24	11	2.17	5.67	13.01	2.51	11.06	4.71	0.63	12.54	4.29	18.34	13.34	3.74	6.12	0.47	2.03	0.09	0.68	1.71	27.52	0.92	0.8	0.48	23.04	3.24	2.32	4.94	13.16	24.84	14.21	14.01	14.54	31.11	11.48	15.25	8.08	0.09	0.26	1.25	17.83	11.82	61.38	3.14	3.65	45.15	1.37	6.99	2.31	23.25	3.61	124.98	0.31	0.03	0.26	19.24	8.36	23.56	6.04	7.66	4.56	15.12	61.01	31.91	78.99	2.93	1.33	10.61	5.59	34.5	41.86	12.22	0.4	128.49	0	12.66	6.03	46.37	3.44	0	0.33	0.29	2.44	0.65	0.84	0.63	16.53	0	0	1.81	0.43	0.1	0.93	0.28	0.5	0.28	2.28	0	0.59	4.23	0.01	0.12	0.06	2.08	0.42	1.4	0	1.43	0.77	0	1.3	0	1.19	0.04	0	2.61	0	0.65	0.15	95.16	0.69	0.11	1.52	0.04	0.87	5.69	0	0.36	0.05	2.69	1.93	15.94	0	0.3	1.58	1.59	0.62	4.36	0.26	0.1	0.05	0.13	5.94	4.65	0	0.4	0.31	1.16	0.43	1.43	0	0.24	0	1.95	0.24	0.15	0.01	0.45	0.69	3.03	0.12	0	3.43	0.25	2.77	0.14	0.73	1.07	0.48	0.25	0.57	0	0.19	7.38	27.66	1.65	0.61	0.07	0.22	0.44	1.85	0.42	0.47	0.01	1.28	1.51	1.32	4.08	1.77	0.46	0.98	0.05	0.03	5.48	0.81	0.85	1.95	0.08	0.44	0.19	0.81	0	0.14	1.71	0.12	0.12	0.18	0.17	0.12	3.01	0.57	0.07	0.13	0.26	0.1	0.19	0	0.13	0.48	2.25	0.12	0.62	0.09	0.58	1.55	85.16	7.87	0.1	0.85	0.04	0.03	0	0.03	0.02	0.95	1.99	0	0.04	0.11	0.55	0.06	0.73	0.33	0.2	0.63	2.82	0	0.37	1.3	1.06	0.44	0.35	0.05	0.01	0	0.42	2.85	2.49	0.97	1.98	0.81	0.61	0.31	3.38	0.26	0.42	2.43	0.52	0.48	0.04	0.24	0.08	3.96	0.67	32.94	1.04	0.02	19.24	0.45	2.64	0.14	0.32	0.17	1.87	0.24	0	0.71	2.52	5.36	1.11	0.04	2.66	3.81	22.75	0.03	0.03	1.55	2.03	0.34	0.03	0.13	1.26	3.74	3.99	0.03	0.07	1.54	0.13	0	0.33	0.07	0	0	0.03	0.2	0.93	0.15	0.42	3.94	0.39	0.13	0	0.08	0	0.03	0.74	1.63	0	1.22	1.22	0.14	0.41	4.5	1.1	0.26	0.12	0.77	0.51	0.75	0.42	1.64	0.11	1.19	1.52	0.12	0	0.14	0	0.38	2.52	1.21	2.06	0.14	2.28	2.39	7.83	0.94	0.7	0.02	1.49	0.2	4.88	0	1.03	0.03	2.14	0.96	0.16	0	0.23	0.69	0.38	0.72	0.39	0.09	0	0	0.47	0.22	0	0.56	1.29	0.51	2.02	0.32	3.98	0	6.27	0.55	1.39	0	0.04	0	0.08	0	0.2	3.13	0.12	0.29	0	1.19	0.78	0.03	0.02	4.54	2.46	0.23	0	1.01	0.14	16.62	0.91	2.14	1.66	0.07	0.03	2.13	0	0.77	0.23	1.01	0.07	0.35	0	1.04	0.71	0.21	1.13	0	0.78	0.01	0	12.55	15.46	0.52	0.2	65.49	6.87	0.43	0.05	0	0.03	0.29	1.22	14.57	0.06	0.07	0.34	1.1	6.47	0	2.53	0.14	0.05	0.29	0.45	1.16	0	0.31	0.33	1.37	2.89	5.95	0.13	0.04	0.04	0.38	0.03	0.17	0	0.72	0	0.06	5.02	0.3	2.74	0	0.55	0.4	14.7	0.3	15.32	0.67	4.58	1.01	7.08	0.03	1.65	4.06	0.22	0.59	0	0.03	0.38	0.77	2.59	0.61	0.5	0	0.29	1.29	1.34	0.38	0.45	0.51	0	0.29	0	1.33	1.01	0.58	0.2	0.2	0.21	1.52	0	0.36	0	0.04	0.01	1.62	2.17	0.06	0.1	17.93	0.27	0.37	0.2	0.04	0.5	0.8	3.18	0.13	0.01	0.53	2.63	0.52	0.05	1.06	0.1	0.15	0.38	0.74	0	0.81	0.2	8.53	7.5	0	0.56	11.76	0.86	1.13	0	1.41	10.47	0.75	0.12	0.15	0.05	0.51	0.21	1.23	0.85	0.08	0	0.71	12.43	6.18	0.17	1.29	1.64	1.37	0.29	0	0.26	0.31	0.6	0.88	0.13	6.56	2.44	0.05	3.37	0.21	1.22	2.41	5.82	0.55	0.24	0.86	0.14	0.47	0.99	0.15	0.02	0.48	1.04	0.15	2.11	0.27	1.68	0.19	5.71	1.33	0	0.02	1.42	5.2	0.23	0.93	1.28	3.41	0	0.29	0.22	0.06	0.57	0.09	0	1.31	0.52	0	0.04	5.52	1.1	0	1.12	1.57	0.56	0.73	0.36	0.03	0.05	0.54	0.41	18.85	0	0.97	1.89	0.35	0.36	0.06	3.97	0.35	0.14	7.54	1.56	0.64	0.12	0	0.18	0.23	0	0.05	2.77	2.94	0	1.75	0.06	0	0.04	0.18	11.99	0.08	0.99	20.81	3.93	0	0.27	0.07	0	0.42	0	0.38	2.17	0.17	0	0.15	16.02	0.49	0.2	0.29	13.7	0.05	0.43	0.09	0.4	0	0.63	0.55	0.8	4.21	1.46	2.62	0.12	0.31	0.43	4	0.03	0.61	6.35	0.2	0.22	0.14	0.05	0.21	1.48	0.07	1.99	10.31	0.49	0.09	0.53	0.37	0.9	0.13	0.72	1.09	0.25	0.12	0.07	0.93	0	0.53	1.03	0.73	0.04	0	3.22	13.04	0.46	0.12	0.25	0.37	0.05	0.59	0	0.39	0	0.01	0.29	0.04	1.16	0.06	0.13	0.03	0.29	0	1	0.1	0.34	0.13	0.21	8.99	1.26	0.21	0.19	0.04	0.23	0.35	0	0	0.57	0.96	0.34	0.14	0.32	13.98	12.26	6.71	0.48	0.92	0.06	0.21	0.26	0.37	0.34	0.32	0.23	1.91	0	33.32	0	0.81	0.24	1.32	3.55	0	0.3	0.42	2.99	0.03	0.97	0.21	0	0.09	0.12	0	0.09	1.64	0.89	4.01	0	0.15	4.77	1.39	0.51	0.48	4.48	0.36	0.71	1.55	0.13	1.45	0.04	0.75	24.86	0.57	0.23	0	1.25	5.4	0.23	4.45	0.04	0.25	0.68	52.53	0.01	0	1.83	0.34	0.1	17.48	8.58	1.63	0.64	5.17	1.67	0.13	0.75	5.46	2.89	0.63	0	0.4	0.07	0.4	0	0.59	26.36	0.48	0.09	0.09	2.16	44.69	19.15	24.8	13.19	7.45	8.22	22.75	17.94	1.5	33.09	7.36	12.51	151.39	0.83	4.15	19.37	3.35	66.4	36.22	18.07	12.4	10.58	27.03	16.68	50.78	5.45	13.4	0.08	1.27	11.18	15.19	47.44	0.93	4.2	0.23	26.83	0.05	4.83	8.38	136.82	6.85	2.57	0.18	10.31	17.66	1.56	0.09	100.2	28.51	11.26	8.59	2.49	7.59	0.18	60.41	21.8	0.63	3.96	6.33	0.08	0.4	0.89	1.46	0.62	62.4	0.12	10.1	7.12	13.23	46.75	23.17	3.05	39.75	0.06	0.32	4.46	25.59	14.24	7.12	0.92	14.88	0.5	1094.81	0.01	0.07	0.35	718.57	0.24	1.59	0.21	1.14	0.53	0.18	8.28	38.99	0.02	35.85	21.13	0	134.93	0.02	49.83	64.52	72.19	82.42	29.99	24.95	0.96	3.76	22.43	7.23	1.08	5.67	21.4	1.57	5.19	2.92	0.54	7.24	6.21	4.91	31.44	45.22	3.32	0.75	0	0.59	3.96	0.96	2.56	26.67	28.97	0.46	20.28	5.72	1.89	2.83	0.18	0.05	0.33	0.36	25.43	19.65	10.35	0.07	0.88	3.85	1.39	12.94	0	5.39	25.86	0.03	5.23	1.64	0.21	0.44	0.97	0.06	1.28	0.46	3.34	0.06	1.1	6.11	0.2	0.38	0.35	7.2	0.7	0.27	0.63	0.82	9.27	0.8	0.73	0.14	1.13	76.37	3.49	54.56	12.27	26.25	0.16	11.37	2.15	1.95	22.84	5.87	13.83	18.28	25.61	6.18	42.07	0.08	0.78	52.89	25.41	2.62	21.56	13.57	8.21	3.86	6.21	5.75	42.22	143.36	38.86	87.48	1.37	0.12	28.95	17.16	24.41	0.11	30.49	27.43	98.02	1.76	13.93	1.16	0.03	0.8	11.83	4.45	15.03	23.9	2.82	0.13	4.51	17	11.48	1.08	1.29	3.86	11.61	3.65	3.35	8.09	1.46	5.01	0.26	5.83	5.21	1.71	0.17	63.92	12.89	54.83	11.15	21.12	3.86	1.78	0	4.22	8.08	3.02	532.59	1.36	0	0.47	0.37	0.22	0.08	0.07	0	0	0.36	1.13	0.6	0.4	2.82	1.8	0.02	0	0.02	0.27	1.26	2.22	0.21	0.06	0.09	0.81	1.99	0.17	0.55	0.08	0.27	0.15	0.41	6.87	0.15	1.05	10.26	7.33	3.82	9.04	15.69	9.91	24.36	25.54	0.07	11.34	4.43	35.78	0.15	2.71	0.17	147.37	1.02	202.03	4.11	3.28	6.71	0.15	3.01	1.68	0.88	2.63	4.17	8.01	0	1.28	22.09	13.52	11.65	0.03	0.38	0.15	12.61	6	1.77	0.42	5.45	6.19	2.98	6.53	44.62	6.8	38.8	14.72	13.82	26.44	1.15	7.74	39.9	0.12	75.07	19.36	0.08	10.17	0	15.27	0.06	24.73	112.85	20.03	0.06	11.25	21.35	23.29	5.64	3.13	2.43	69.42	23.67	0.1	0	18.55	22.45	37.2	8.71	4.27	58.04	31.27	0.51	0	0.12	12.41	8.96	44.76	0.06	0.74	0.09	0.28	0	10.39	0.97	133.85	23.39	24.91	0.53	15.13	3.78	0	106.37	1.44	2.3	3.13	17.09	12.26	31.42	30.53	9.51	0.72	6.03	5.06	2.66	8.08	25.08	7.78	8.73	34.65	15.17	15.43	29.8	27.46	5.39	0.28	28.51	61.15	0	0.03	8.76	5.34	6.03	1.28	24.89	0.14	1.31	0.57	38.87	18.49	45.57	31.73	41.83	0.02	2.53	1.22	0	0	0.17	3.17	0.87	0.05	0.03	1.9	49.88	0.41	0.34	0.08	0.14	0	0.32	2.78	0.71	0.21	0.05	0.02	2.63	0.11	0.22	1.21	0	1.29	0.39	9.49	0.16	1.49	1.17	0.1	2.33	0.89	0.24	0.01	4.02	0	0.76	0.38	0	1.88	8.59	46.32	0.08	0.07	0.18	0.05	0	0.53	0.37	4.86	0.46	0	0	5.31	0.98	0.08	0.06	0.35	0.15	0.2	0.22	0.45	2.49	1.86	1.49	0.02	1.38	0.03	1.57	0.51	0.43	0	0.23	2.18	2.91	31.72	19.85	0.04	0.54	35.36	4.89	9.6	41.71	1.89	2.65	4.56	52.3	1.71	2.28	156.83	0.64	20.81	1.23	39.33	25.43	49.42	84.23	0	3.39	39.73	1322.99	0.61	594.69	9.1	0.95	1.76	4.63	4.51	14.24	2.17	1.51	7.2	6.34	10.67	3.22	10.53	1.42	2.38	8.96	10.24	0.44	9.83	30.79	26.22	41.51	2.8	0.57	3.18	0.06	0.46	0.14	0.78	1.26	0.17	0.41	7.24	9.59	0.51	1.94	0	1.12	12.72	10.28	4.61	0.23	0.66	0.13	0.1	17.5	13.77	0.11	13.54	42.34	0.22	16.29	1.13	46.57	0.97	5	34.33	2.29	0.06	18.42	1.43	1.94	0.99	3.91	0.12	29.4	18.69	5.12	17.41	55.26	8.47	41.09	12.55	2.71	27.26	3.35	48.64	13.55	6.91	7.9	134.64	36.69	41.7	24.76	23.45	11.41	49.41	23.47	1.07	16.1	19.62	0.67	0.86	0.12	1.24	4.36	3.7	0.11	0.49	0.04	5.19	97.17	33.69	1.92	7.37	0.17	0.48	0.64	13.13	43.81	24.92	0.71	15.06	0.11	0.78	15.42	4	14.37	9.43	0.05	41.63	0.61	31.54	13.26	14.71	14.48	9.89	32.96	8.18	15.9	0.67	0.3	0.29	1.31	6.75	2.24	0.45	0.05	0.05	3.2	0.56	2	1.14	2.09	0.29	0.07	4.43	14.52	3.75	0.01	7.15	17.52	8.88	0.81	2.55	0.19	4.14	0.08	5.82	9.75	0.17	0.86	3.67	11.31	4.82	2.75	6.47	5.74	17.7	28.37	8.15	7.46	2.93	34.36	5.47	3.39	9.54	0.23	17.33	1.56	11.37	0.24	2.34	22.02	0.23	0.57	26.44	10.94	84.07	11.17	5.14	0.1	18.02	26.3	0.71	8.08	0.57	6.27	7.41	4.99	3.43	0.61	0.42	10.36	0.01	71.21	22.47	20.05	0.99	6.44	1.58	0.03	8.16	41.51	0.07	8.31	0.04	0.22	9.14	9.95	53.74	85.94	46.82	0.21	0.43	3.42	0	0.86	1.04	0.05	0.6	1.69	0.52	0.43	0.07	2.96	0.37	0.04	2.45	0.51	0.05	0.21	0.53	0.38	0.16	0.15	2.75	0.01	0.86	0.04	5.51	0.18	0.54	0.84	0.04	0.94	4.11	0.06	0.7	0.91	0.14	1.22	1.53	0.03	1.18	0.57	0.96	0	1.93	0.29	0	0.61	0.2	0.71	0.98	0.29	0.28	0.09	0	0.19	0.56	0.07	0.49	0.02	0.11	0.49	0.09	0.58	0.09	0.9	0.27	0.06	1.97	0.21	0.05	0.2	0.58	0	1.61	3.95	0.21	0.95	0.74	1.87	0.05	0.7	0.25	0.3	0.18	0.01	0.3	0.11	0.16	22.14	1.88	0	1.48	0.01	18.98	7.31	0.23	1.15	0.8	1.15	0	0.31	0	1.06	0.29	9.7	2.67	0.87	0	0.52	0	0.13	0	1.23	13.14	0	13.98	31.97	23.02	25.42	29.54	1.35	112.21	18.79	2.65	95.97	37.72	77.1	341.94	133.6	5.42	39.08	33.89	8.12	25.02	47.2	20.29	10.57	0.63	2.16	7.46	13.31	4.36	14.74	8.77	11.28	7.87	33.46	62.62	8.81	144.09	5.22	22	26.95	53.66	58.82	28.75	0.01	0	29.56	55.75	2.51	30.1	8.31	33.37	11.11	11.31	2.72	0.24	9.33	4.51	613.14	170.15	61.4	0.31	44.12	0.03	0.07	0.18	0.11	0.77	0.27	0.59	1.29	0.04	0.56	35.59	0	18.09	0.14	0	162.83	984.31	2.82	26.67	5.05	0.41	1.09	6.54	2.04	45.17	5.28	43.27	488.77	12.75	13.02	18.65	22.61	12.77	2.69	0.99	144.94	0.86	1.04	0.39	0.23	0	0.03	0.23	0.6	0.21	5.06	0.55	12.66	21.74	0	0.3	20.12	3.57	5.95	24.04	13.54	171.14	231.52	34.81	128.9	15.13	49.43	50.14	8.88	10.65	12.02	6.05	28.55	21.98	0.15	3.4	0.09	93.35	32.97	2.56	0.84	0.65	10.32	1.26	9.35	1.35	2.09	0.52	4.31	77.9	11.31	47.79	0.16	6.05	3.39	18.92	6.72	0.5	5.91	1.74	4.22	0.09	26.33	53.84	32.75	0.86	9.65	9.54	0.04	1.51	25.95	34.61	6.18	2.61	0.46	4.47	125.31	22.85	136.85	25.58	7.37	10.79	13.62	31.06	1.17	0.53	31.5	12.22	0.55	58.28	59.15	7.11	10.47	2.55	15.95	2.12	0.14	0.24	9.39	0	0.19	134.29	9.35	0.36	9.24	48.22	0.79	53.33	12.74	9.94	2.06	4.38	1.29	0.08	9.5	11.89	0.33	8.92	5.76	11.23	32.51	1.53	29.68	6.6	0.15	2.22	10.69	11.52	29.82	7.64	11.61	91.84	26.62	19.22	12.39	13.36	10.85	12.7	3.44	2.6	0.51	8.73	236.69	124.47	83.84	5.37	67.29	59.71	0.77	18.47	21.13	0.67	3.32	0.35	0.22	6.3	11.22	5.11	17.57	5.68	19.06	37.19	46.41	0.2	9.75	4.79	10.34	0.05	7.53	89.91	12.82	4.66	59.18	24.06	77.71	84.24	83.43	5.06	33.8	52.74	194.06	58.98	58.56	44.93	19.97	17.09	4.15	3.9	0.11	18.51	3.11	2.54	0.99	1.31	4.2	0.55	0.72	2.69	3.51	0.01	0.41	0.33	14.58	16.91	9.08	3.01	55.87	1.19	4.63	17.21	6.51	5.27	12.44	0.01	0.07	13.16	0.48	0.76	1.19	0.16	0.96	0.56	0.52	0.51	16.76	2.64	16.1	0.41	0.06	13.15	9.24	2.67	3.76	0.6	0.03	0.73	9.68	0.29	7.43	0.13	15.81	2.16	20.29	17.53	11.44	6.99	6.18	0.19	10.36	0.23	10.07	2.58	58.41	35.09	20.75	8.45	34.59	0.19	60.22	108.38	6.69	0.07	0.07	1.84	15.25	71.81	39.47	0.15	0.06	2.44	33.52	10.6	5.13	10.66	2.84	1.72	23.63	2.27	1.7	10.66	8.21	1.37	0.5	12.91	68.78	10.3	3.31	19.23	3.7	76.84	0.05	0.05	0.19	6.12	5.89	37.1	7.86	7.35	7.86	2.99	21.99	49.15	5.74	16.3	10.09	7.42	9.13	29.35	2.09	35.95	7.64	14.71	8.18	14.93	38.61	1.44	3.04	26.64	50.76	25.91	5.52	14.98	16.05	53.25	2.67	3.95	96.06	7.12	5.97	2.88	9.59	0.03	9.2	2.03	0.04	21.29	63	17.83	11.34	0	0.6	201.38	0.73	304.03	190.3	0.31	269.67	75.31	34.41	0.43	104.58	1.75	72.55	67.06	17.57	42.98	48.85	2.11	0.18	196.21	0.09	301	110.45	162.62	22.29	107.91	0.67	159.13	191.21	145.39	220.99	462.46	231.97	722.55	1.05	100.53	159.39	11.96	20.97	108.4	2.2	96.59	103.48	4.73	0.3	105.25	369.93	0.21	83.14	0	24.95	214.1	1.93	59.29	0.22	160.47	60.78	0.69	89.6	180.98	3.49	262.9	48.37	213.97	3.75	99	1.05	2.56	41.01	11.31	0.02	0.89	10.45	0.22	1.81	0	70.55	11.29	56.8	15.69	322.42	9.42	26.67	1.92	17.58	36.74	14.18	14.11	62.57	7.48	19.7	32.4	7.95	4.81	2.97	5.3	119.2	58.36	18.41	1.05	35.37	0.5	101.01	0.58	0.87	11.18	4.6	3.02	15.34	11.13	0.43	0.23	0.47	5.93	7.72	8.19	11.45	4.32	20.76	45.15	0.36	751.35	25.8	5.25	3.34	10.73	3.78	0.18	11.61	4.46	125.21	5.97	37.52	162.4	6.51	4.05	2.21	0.11	1.97	0.09	3.7	6.88	39.57	3.09	47.49	1.81	37.75	15.59	6.4	13.77	16.15	15.99	20.07	3.95	128.2	0.52	66.77	38.43	1.71	3.07	0	1.1	71.29	52.85	1.93	15.85	14.24	12.84	69.2	8.13	46.23	114.94	23.45	65.76	22.04	0.51	2.83	30.11	4.59	0.41	6.23	58.52	0.52	3.96	70.76	0.83	0	0	0.41	254.16	0.08	0.45	4.95	19.46	1.27	13.7	13.1	25.99	5.85	16.23	10.31	25.97	5.76	2.22	53.6	9.75	8.49	14.24	3.9	9.51	17.02	86.1	78.16	97.67	29.61	5.59	82.53	36.74	14.3	13.24	7.25	12.09	20.88	3.19	4.03	4.04	25.79	12.11	17.45	1.72	32.38	1.84	5.18	0	53.62	0.36	2.95	2.1	19.77	0	0.53	76.69	1.51	1.19	16	1.74	15.55	28.94	9.16	6.5	6.06	38.32	0.26	4.91	3.95	2.32	26.37	3.09	0.15	19.47	0.08	39.13	23.32	0.08	0.28	1.53	4.81	9.35	3.23	34.75	36.11	0.57	0.01	3.4	0.62	8.59	17.89	2.33	13.48	0.05	0.8	0.37	7.87	9.46	413.38	203.8	190.54	50.9	10.02	2.13	0	0.97	6.91	0.89	1.21	10.81	4.19	14.9	0.43	28.33	2	2.6	0.91	7.62	9.6	14.07	0.04	130.58	3.05	9.17	10.18	1.07	0.23	13.99	0.03	10.41	1.63	81.8	0.02	2.75	10.67	4.39	128.7	55.63	4.98	5.62	2.11	35.11	26.34	29.61	6.73	0.94	21.9	4.44	0.6	5.44	0.08	0.95	0.02	1.71	13.41	1.88	1.9	5.81	2.45	5.19	15.29	3.24	0.02	2.81	0.85	0.35	1.15	2.74	0.07	2.68	0.41	0.09	0.03	0.14	6.15	13.61	88.96	37.25	0.15	0.08	3.78	18.07	10.98	25.08	14.37	5.35	52.12	43.25	6.19	19.36	0.74	11.5	9.7	0.3	0	0	0.16	11.52	13.44	12.81	0.02	5.94	10.14	1.54	0.13	8.18	11.29	51.97	10.96	17.09	24.77	0.03	43.26	17.93	16.41	25.07	6.17	55.53	8.28	16.93	27.75	17.87	7.91	0.15	6.65	122.7	9.05	12.35	12.37	4.78	13.35	0.06	115.07	42.65	39.42	1.7	2.12	228.98	39.99	346.55	25.32	0.19	1.45	0.6	27.21	10.68	42.97	27.44	4.57	0.78	2.06	0.22	2.89	89.96	36.91	44.07	4.36	1.78	12.42	0.67	8.25	151.76	32.04	0.43	9.74	9.44	6.56	1.17	0.1	0.02	9.76	1.69	0.38	4.37	4.14	4.2	0.03	18.09	15.86	0.04	0.11	28.24	4.06	36.9	1.09	1.47	0.8	0.03	3.12	10.81	4.73	76.81	2.63	33.4	0.22	9.08	6.89	0.81	0.86	1.57	0.58	0.1	7.74	0.78	5.59	0.12	8.98	1.94	0.49	15.56	29.75	40.37	0	0.03	0.25	0.1	8.71	1.02	0.64	5.72	5.78	0.92	12.63	0.38	7.73	8	79.44	0.28	0.77	0.82	44.22	39.26	0.32	8.76	7.94	84.92	0.99	0.56	41.98	0.39	3.34	0.03	23.9	23.63	6.94	0.1	6.02	12.02	0	16.1	0.01	0	0.43	10.96	5.03	54.64	9.48	14.3	10.07	9.07	0.28	14.2	25	4.07	14.45	7.71	0.04	15.39	0.07	0.31	0.08	170.01	1.01	0.27	10.44	3.62	12.4	0.09	8.29	5.6	66.39	0.09	0.17	10.56	0	7.99	55.7	6.15	27.01	35.58	0	3.15	0.15	0.13	0.02	219.58	5.24	1.82	5.58	0.05	0.5	7.21	14.62	2.02	2.51	0.1	3.26	1.6	9.61	10.29	1.25	7.48	2.04	0	7.26	0.16	14.17	49.15	10.1	1.42	1.69	0.22	87.92	0.49	136.02	3.59	0.17	11.31	0.25	39.97	2.21	17.3	13.57	0.26	5.54	2.5	27.5	5.06	3.14	11.22	13.94	0.25	9.7	2.38	0.23	0	3.01	0.9	2.38	0.7	0.02	5.64	34.65	0.24	11.05	0.21	7.7	7.67	0.02	20.38	0	0.59	8.27	2.15	0	12.75	125.26	6.8	0.02	15.6	117.5	16.52	4.66	0	7.86	4.54	116.75	0.71	2.21	11.7	43.7	27.02	0.14	17.24	25.94	12.7	0.16	0.19	1.21	0.5	154.38	1.86	0.72	14.13	5.73	10.97	99.92	1.64	6.97	2.2	0	80.56	23.57	0.05	13	0.04	85.45	0.15	3.02	4.89	0.59	7.91	2.99	21.3	0.75	9.94	4.97	44.89	32.11	59.42	34.49	21.36	11	35.89	0.42	4.1	0.97	4.75	45.65	5.39	1.98	0.13	0.02	0.07	0.33	0.58	15.15	3.08	0.23	10.45	0.05	0.27	0	1.34	13.86	0.39	0.36	2.13	56.54	0.03	133.21	47.64	0.1	5.16	1.88	0.19	0	0.81	0	0.01	9.43	2.98	0.69	0.4	0.28	0.11	12.71	5.55	3.47	7.14	29.36	0.06	4.37	17.04	0.02	8.47	47.82	0.4	2.36	1.85	0	5.77	0.49	10.38	0.13	5.14	13.39	87.94	10.03	8.96	37.2	7.27	9.92	2.16	793.61	68.78	1.85	0.05	1.78	16.98	27.58	0.15	0.34	32.95	2.36	0	13.03	0.12	0.68	17.93	0.1	3.43	0.13	4.07	0.28	0.57	34.95	0.88	19.69	4.16	7.7	2.05	31.34	52.33	0.4	0.84	1.2	19.2	0.28	2.49	1.14	0	5.99	0.08	1.39	3.36	0.43	8.73	0.36	0.09	28.46	0.03	10.05	8.95	18.76	4.69	0.1	0.2	16.99	1.73	27.67	1.42	12.16	0.38	3.54	0	2.8	6.15	5.09	1.75	7.24	0.09	8.6	1.01	0.02	0.2	0.19	6.67	9.47	0.1	0.06	38.71	0.43	28.66	10.08	16.24	4.04	14.89	2.83	0.01	37.58	6.21	49.93	14.98	18.52	0.15	0	3.71	0.3	0.06	4.81	0.63	0.31	7.32	3.19	0.56	6.32	0.57	13.03	1.07	8.81	0.21	5.48	0.21	0	0.98	1.83	0.42	32.22	3.5	69.81	0.66	9.17	2.78	1.39	1.25	228.49	3.56	0	2.18	0.78	1.14	11	0	10.32	18.51	0.7	2.81	19.44	1.52	0.17	6	24.25	0.08	5.01	6.57	1.99	3.21	4.97	0.51	0.2	1.62	1.71	0.04	1.14	0.29	49.94	37.52	0.46	12.95	0	0	20.11	0.78	0.37	0.67	0.08	0.06	0.07	0.31	12.09	9.64	0.44	15.3	0.11	2.17	5.23	92.67	1.47	13.83	0.06	37.3	22.23	0.8	0.96	3.9	5.26	12.59	0.92	278.93	14.29	8.37	80.58	12.98	64.31	0.19	3.57	1.9	2.77	14.24	1.11	0.34	0	1.52	18.03	1.94	2.22	1.98	3.94	1.7	62.39	0.4	0.67	3.72	2.56	13.83	7.7	13.87	0.03	0	0.19	14.83	6.29	0.53	4.79	0.44	0.51	40.81	0.85	0.05	0	5.32	260.45	0.29	1.17	0.22	0.02	15.36	0.1	35.55	23.04	10.8	0.03	4.1	3.8	0.23	0.5	0.28	2.54	0.11	21.05	10.36	34.83	0.02	4.33	27.31	7.35	32.05	2.86	0.03	24.76	280.03	0.87	2.46	3.48	40.86	0.47	18.94	0.04	2.44	7.9	5.7	6.03	0.24	4.6	37.26	17.04	29.7	27.12	3.66	131.87	0.6	2.9	5.33	8.39	6.54	21.86	17.66	7.02	0.55	0.45	3.06	10.49	0.52	6.08	0.79	5.54	6.31	0.16	17.92	4.45	11.52	0.94	38	11.26	44.22	18.21	0.32	5.27	19.96	9.11	0.91	0.23	44.11	20.12	11.17	0.27	13.35	87.51	0.29	6.23	36.17	35.8	0.01	159.13	103.03	61.86	18.27	7.2	12.5	17.87	0.11	85.58	37.17	0.1	3	19.96	1.6	5.28	0.08	993.67	800.18	0.75	954.79	0.58	4.92	0.42	12.23	96.59	14.25	201.46	53.57	35.3	24.17	413.83	126.97	43.03	97.02	317.21	30.33	20.25	56.91	88.35	4.87	105.64	39.43	15.76	23.01	10.54	71.96	39.95	32.01	7.18	10.34	95.09	65.24	58.47	27.84	34.13	16.1	0.95	0.04	0.19	1.42	0.14	10	32.03	37.5	8.83	0	10.81	0	0.51	161.89	0.04	43.99	18.02	12.38	5.18	0.61	15.58	67.36	98.79	1.28	2.24	0.55	3.27	0.47	8.43	1.7	7.16	18.13	29.08	18.9	58.93	20.79	0	20.23	25.46	1.31	2.97	0.11	0.29	4.2	2.77	31.64	39.25	0.16	5.58	22.15	7.89	50.85	8.71	4.94	1.97	0.19	0.08	3.31	5.51	2.94	0	2.49	2.35	1.55	4.06	7.8	7.59	0.5	0.6	15.02	0.46	17.06	0.02	5.98	2.17	0.24	0.03	1.67	4.74	4.12	0.25	15.96	6.34	6.78	4.63	2.11	8.26	3.06	21.03	1.04	13.1	100	6.29	1.97	9.22	29.81	12.02	17.19	6.02	23.97	19.77	1.19	43.02	2.5	51.1	2.02	0	19.04	14.11	73.42	95.26	2.63	10.48	0.75	25.63	6.69	8.14	0.41	13.33	65.99	0.89	15.95	11.88	6.72	1.09	2.95	6.15	46.91	32.57	19.03	0.83	6.08	0.64	0.59	5.42	5.39	0.63	27.16	0.17	4.99	31.49	2.75	2.14	0.81	85.82	1.93	5.62	3.82	0.11	1.93	1.99	21.81	12.36	0.82	0.8	39.09	6.96	1.53	12.87	0.14	2.77	8.04	4.76	3.45	0.32	2.66	0.25	1.98	0.99	13.6	0.32	0.6	2	2.51	0.3	0.55	3.21	0.37	26.92	0.69	0.37	1.3	15.74	0.04	1.36	0.23	0.38	2.82	0.53	5.5	6.61	0.57	0.58	4.04	4.24	0.12	5.24	18.57	9.46	20.8	0	15.25	9.87	22.45	2.08	0.09	5.56	0.17	0.71	0.04	1.36	2.21	4.7	0.35	10.77	34.36	9.28	6.75	26.5	16.73	7.29	13.78	15.2	4.74	0.31	21.1	0.37	1.09	6.54	3.63	3.98	0.91	5	2.79	0.07	6.35	4.51	2.19	2.02	0.1	1.33	1.12	0.39	29.16	17.73	14.38	191.17	9.12	7.68	0.45	25.28	4.59	1.8	0.45	7.77	18.13	16.57	56.39	11.09	9.74	2.1	5.81	7.26	0.21	253.9	14.5	0.09	0	0	0.22	0.76	0.07	0	0.11	0.19	0.12	0.14	1.5	0.27	0.3	0.28	0.4	0	0.55	0.27	0.03	52.86	4.93	5.53	0.55	3.8	14.84	0.2	0.25	16.11	4.86	11.31	54.38	28.9	2.33	2.91	1.88	11.67	30.27	25.5	107.79	1.08	1.48	0.44	8.85	30.19	69.85	2.46	4.5	16.07	32.08	5	0.35	32.58	40.66	1.4	2.98	0.03	0	0.01	0.24	0.32	0.15	0.06	0.38	1.49	27.42	35.34	0.7	26.63	53.94	59.44	41.34	45.13	46.63	1.55	2.17	3.06	87.53	0	44.23	0	0.23	22.76	24.31	0.55	1.01	5.2	24.79	0.28	2.44	0.94	24.44	0.02	0.05	0.36	0.07	0	0.06	0	0.09	47.24	0.33	0	0.14	18.41	0.4	0.41	0.66	0.88	0.11	26.8	0.72	6.68	0.08	2.72	30.7	2.21	0.47	0	0.04	0.1	0.03	4.79	23.31	1.22	8.4	0.63	8.5	1.32	0.2	0.11	2.73	0	5.76	2.21	0	2.12	30.5	65.18	0.07	0.22	6.2	13.07	5.78	2.89	119.75	0	1.27	206.02	9.13	0.08	0.26	0.05	0.63	227.66	0.03	0.49	0.04	249.75	16.72	7.85	2.96	2.75	1.97	0	1.34	69.22	0.48	0.01	3.09	16.38	82.64	0.42	1.53	9.43	4.75	33.74	1.75	8.93	23.66	0.33	0.24	10.25	0.33	12.07	0.19	13.14	18.24	45.92	84.81	11.28	12.62	91.12	20.77	42.9	0.06	16.22	6.79	2.98	29.18	2.53	0.3	23.94	29.89	0.16	5.7	0.86	3.56	5.59	0	1.29	0.69	2.1	0.57	2.03	0.35	0.18	0.06	2.97	12.23	11.21	2.24	1.62	1.62	21.27	0.02	11.72	2.27	21.83	10.98	14.14	2.5	3.17	0.77	1.31	6.72	4.78	3.2	1.56	28.46	9.37	4.3	0.75	2.84	0	0.12	87.99	70.02	0.91	0.86	29.37	15.67	20.76	7.16	7.86	28.38	0.04	73.11	30.97	44.87	15.14	1.44	18.04	54.25	21.41	0.7	1.26	15.44	30.93	71.69	50.31	11.98	11.24	55.14	2.36	8.6	4.89	54.13	1.67	6.67	6.54	4.19	0.04	9.78	5.28	49.41	18.03	2.31	8.71	25.11	1.02	0.23	6.66	75.8	3.16	1.81	17.72	2.34	5.82	7.3	11.49	5.35	0.08	4.32	10.56	23.6	1.5	34.68	0.21	5.61	6.92	0.06	2.21	0.38	0.2	6.93	20.57	13.03	0.14	8.69	7.62	4.9	3.39	0.02	14.03	1.57	6.34	4.39	0.49	26.01	30.61	1.78	42.15	98.06	59.17	0.12	38.31	7.2	7.41	172.43	0	42.16	4.41	4.18	0.17	0.78	1.12	0.26	3.17	0.25	1.2	0.13	2.95	3.38	0.67	2.49	32.59	24.01	1.5	2.15	1.05	9.72	1.87	4.31	0.6	1.06	0.58	9.33	0.06	28.26	39.11	0.24	3.24	5.42	8.85	8.81	10.63	6.6	4.7	0.04	12.71	4.65	14.16	15.9	10.76	1.88	3.61	6.1	6.17	1.93	3.68	12.22	6.39	10.83	156.2	18.83	0.36	63.04	33.65	0.36	45.83	30.83	13.74	0.73	1.19	18.01	2.35	32.25	0.17	23.64	9.08	0.14	1.36	2.17	34.38	4.03	0.04	0.72	424.59	0.68	0	64.7	15.06	0.07	2.13	0.42	0.29	20.24	1.29	8	40.63	12.3	0.52	4.27	0.72	1.71	14.57	4.35	1.67	4.75	22.34	105.29	241.63	0.33	17.26	9.12	0.23	23.33	26.81	26.56	6.51	12.43	15.23	87.03	29.74	35.11	9.37	6.85	14.14	11.66	6.34	1.13	0.59	15	11.77	104.13	65.06	15.19	0.99	11.7	3.8	32.11	0.43	28.22	26.43	0.79	1.05	77.34	4.22	11.87	3.86	30.48	22.16	85.9	13.72	55.48	50.51	98.58	0	0.18	47.37	10.62	16.01	462.98	14.3	0.32	15.16	23.02	0.23	24.81	9.61	30.94	4.02	17.71	12.51	0.12	1.46	27.11	1.69	11.4	0.03	4.9	0.11	0.34	0.49	2.13	0.41	9.17	0.24	0.42	4.25	0.16	6.92	11.97	0.1	0.03	0.15	0	58.68	18.42	9.27	10.35	0.29	2.27	14.14	15.26	4.07	0.03	0.81	2.34	8.42	4.08	0.52	3.54	2.93	4.5	35.13	8.66	24.07	0.99	42.16	16.71	24.37	5.68	34.57	8.21	0.48	0.03	0.17	0.39	0.41	0.16	0.31	0.18	3.73	0.89	0.09	14.8	2.25	0.12	0.17	23.13	14.45	368.64	0.97	14.56	31	17.75	20.45	0.33	50.04	6.69	16.09	7.77	0.2	0.22	44.46	5.16	0.16	7.34	33.12	1307.57	19.88	1.29	0	41.86	39.66	6.3	3.25	4.85	19.78	106.55	27.85	0.12	3.01	11.5	0.28	0.03	4.56	33.75	32.59	1.47	21	58.88	0.12	0.08	0.62	48.44	57.98	13.06	0.03	2.5	0.22	0.04	0.07	0.34	0	0.23	0.29	0.56	42.44	0.29	1.21	0.81	234.61	0.78	0	5.11	0.28	0.15	5.04	10.76	0.09	0.7	0.69	0.17	0.56	0.8	1.13	21.56	10.68	1.55	0.46	0.03	2.91	0.98	0.29	5.3	1.37	0	1.81	4.12	8.01	2.01	0.39	26.41	1.38	0.08	13.51	18.86	46.42	123.04	15.12	78.33	15.66	20.85	20.62	8.3	0.53	10.62	7.07	8.36	0	46.44	10.83	3.17	8.93	22.94	62.02	22.19	14.84	0	0.13	0.72	215.19	19.5	94.42	123.32	118.71	101.4	2.21	4975.26	11.54	24.33	3.77	4.28	5	9.23	8.24	3.26	50.86	12.87	12.01	62.04	10.95	42.35	0.88	1.41	0.39	32.47	4.74	17.06	1.5	0.69	3.61	32.83	32.95	4.4	0.93	3.55	18.43	5.04	2.05	0.09	121.7	35.23	93.28	7.38	1.46	0.02	0.38	0.33	6.48	28.49	70.64	10.33	9.35	2.42	32.21	2.65	5.17	3.77	0.23	1.65	0.65	52.25	8.72	5.55	11.87	4.5	16.79	6.37	8.45	24.43	10.96	9.49	5.28	4.09	0.1	26.9	19.31	276.97	22.61	0.04	53.01	27.1	5.73	17.64	0.02	51.64	12.01	1.11	1.04	0.49	38.23	0.85	93.9	47.88	9.13	8.03	3.9	2.34	49.6	19.71	5.34	5.09	13.98	4.52	3.41	6.61	41.65	86.05	19.62	35.9	34.4	18.08	38.19	4.23	3.35	39.47	6.99	6.73	18.89	13.06	12.95	8.69	10.91	5.65	0.43	5.69	2.61	2.45	0.37	0.39	0.25	26.48	0.09	8.83	0.03	1.35	0.26	1.7	3.88	1.45	0.33	3.03	1.94	2.17	10.91	2.27	0.82	0.09	0.33	1.99	3.36	0.45	24.07	0.35	18.89	0.15	1.37	3.77	12.83	22.92	4.13	0.2	3.12	0.08	3.28	0.45	0.63	5.67	29.6	38.54	1.27	2.58	0.12	0.81	2.8	12.01	13.3	3.35	24.8	7.68	10.42	20.98	10.81	30.85	15.34	56.35	24.23	6.15	17.74	0	86.27	9.14	51.27	16.26	28.51	96.62	37.28	16.84	62.1	21.04	29.44	33.7	33.05	70.74	54.49	16.71	53.02	41.97	6.87	12.94	12.38	1.71	6.2	29.07	11.32	19.81	15.08	27.77	0.34	50.04	22.34	21.02	1.65	33.47	24.65	20.43	0.26	10.12	32.88	4.08	2.99	35.58	45.92	17.57	19.61	36.61	0	8.05	5.55	40.34	694.63	1.34	142.73	348.32	748.75	2.57	1.07	217.79	0.06	447.21	87.67	254.66	70.23	32.52	647.32	492.09	0.51	0.03	0.21	0.07	0.02	0	1.62	0.5	4.18	11.26	667.12	20.84	15.02	9.9	23.77	1.1	242.88	511.51	8.35	8.04	59.48	18.8	11.57	17.77	30.88	79.31	11.86	6.67	9.74	0.34	26.59	5.32	8.55	1.99	33.07	1.25	7.34	6.36	69.25	26.55	23.77	27.21	8.41	6.74	59.72	4.77	3.58	0.57	0.53	0.61	0.06	0.31	0.14	10.98	6.8	8.71	6.45	26.34	3.38	5.19	0.44	28.11	17.56	8.35	28.93	2.57	2.23	0.05	1.82	7.9	11.68	26.79	6.92	37.43	32.81	53.32	32.44	14.81	22.11	2.24	6.84	7.39	22.76	0.88	20.52	156.14	3.68	1.67	10.32	1.49	1.41	16.7	25.34	16.97	3.29	12.15	58.25	0.81	6.72	9.89	0.01	12.17	4.2	6.26	22.33	0.36	24.96	36.02	11.49	9.49	4.94	36.16	0.21	332.86	0.27	0	0.84	0.48	34.34	0.05	0	0.95	0.29	2.25	31.1	105.8	0	7.64	33.12	0.96	45.1	22.37	0.59	0.05	0.05	5.03	144.76	16.44	6.27	37.78	2.9	0.63	0.02	7.6	24.92	6.72	15.29	6.47	3.18	4.18	51.34	0.04	52.96	64.52	2.75	35.99	0.06	7.21	25.22	14.53	0.28	52.99	0.72	5.37	0.31	2.55	2.41	0.03	0.85	1.55	0.31	46.97	3.65	5.97	20.18	9.31	233.19	16.38	7.82	0	1627.02	0	0	0	21.26	8.85	5.48	11.5	25.5	0	0	0.4	0.07	6.15	1.9	4	0.75	0.46	7.7	0.77	0.52	0.37	4.77	0.17	0.12	0.76	0.32	0.49	0.54	0.38	0	0.77	0.17	6.6	0	1.64	0.05	0	0	0.77	0.18	1.48	0	8.14	0.14	0.09	3.33	1.29	0.39	0.28	2.83	0	0.08	0.19	0	0.05	0.06	6.39	0.24	0	0	0.55	1.35	2	0.02	0.94	1.44	0.05	0	0	2.98	1.86	1.08	0.1	0.01	0.13	5.05	0	0.36	0	0.17	0.96	1.87	0.16	0	0	2.09	0.03	0.37	0.13	0.74	0.02	0.41	0	0.1	1.58	0.74	0	0.61	4.13	0	1.07	12.62	1.22	0.1	0.35	2.51	0.06	0	0.3	1.14	1.24	0	0.28	7.01	0.75	0.9	0.82	0.21	2.38	0.7	0	1.22	0	8.01	0.06	3.25	0.13	0.67	1.2	0.1	3.52	0.05	1.24	113.98	7.36	14.69	0.06	0.16	4.51	1.09	0.27	3.08	0.55	0.11	11.55	0.49	0.58	0	1.05	2.74	0	0.16	0.05	0.09	0.35	0.44	1.87	0.05	0.02	4.31	1.14	0.16	0.85	0.1	0	0.61	3.23	0.15	0.3	1.78	0.35	0.46	0	0.11	1.42	1.07	5.8	0.34	2.57	18.43	0	1.15	1.18	0	0.64	1.9	0.3	0.06	1.63	1.24	0	0.02	0.12	0	1.93	0.23	1.62	0.09	1.31	0.3	7.06	5.38	7.01	18.51	3	5.11	0.49	0.61	1.17	0.45	0.04	0.07	0.19	0.14	0.69	0.61	4.94	0.37	1.24	0.27	0.52	1.47	0.17	1.47	1.55	0	1.04	0.42	1.15	1.6	1.43	0.45	0.44	0	0	0	0.32	0	0.06	37.24	0.08	0.92	0.08	0.63	0.06	0.02	0.08	0.68	4.31	0.99	0	0.14	0.92	0.29	0.06	0.05	0.93	0.32	1.36	0.45	1.73	0.09	0.92	1.44	0.51	9.2	10.61	0.09	0.32	2.01	0.2	1.79	0	0.1	0.87	0.28	0.08	0.1	1.51	0.23	0.79	0.28	0.09	2.1	0.53	7.43	0.18	1.25	0.91	4.24	4.27	2.42	4.25	0	0.24	0.4	68.28	0	1.7	0.07	0.27	0.08	5.42	0.1	6.03	0	1.02	2.7	0.14	0.48	0	0.36	2.44	0.25	0.03	0.24	0	0.14	2.82	0.27	0.22	0.44	0	0	0.95	0.46	10.85	0.08	0.15	0	1.88	0.8	0.2	0.81	0.05	0.25	0.37	0.1	0.09	1.77	6.19	0.51	0.15	0.01	1.36	0	0.1	3.62	0.58	2.06	0.72	0.72	1.67	0.74	2.64	0.78	12.26	0.56	0.07	0.79	0.33	0.15	0.15	1.84	0.07	0	0.36	7.38	0.3	0	0.97	0	1.21	10.65	11.06	4.63	3.11	0.88	0.42	0.07	0.89	0.07	0.27	0.07	1.77	0	0.82	0.28	3.46	1.34	0.41	0.15	1.07	0	1.55	0	0.81	0.05	0.05	0.4	1.45	0	0.74	0.3	1.27	1.09	0.28	0.1	0.43	0.04	0.35	0.03	7	0.17	2	0.34	0.08	1.21	3.05	0	0	0	3.46	0.28	0.15	0.59	0.64	23.7	1.15	0	0.8	45.88	0	0.45	0.26	0.8	0.04	0.4	3.62	1.7	0.14	0.94	1.74	2.77	7.52	0.84	1.11	0.66	0	0	0.09	0.61	0.08	0	3.41	1.64	0.18	2.06	6.35	0.43	0.31	0.19	0	0	3.04	5.59	0.79	1.13	0.83	2.1	1.01	0.74	0.12	0.06	0.05	0.07	1.03	0.03	0.49	0.69	0.2	0.04	0	9.97	1.36	2.16	0.3	0.95	1.67	0.76	0.1	0.04	2.96	0.67	0.5	0.32	2.76	0.67	11.72	0.83	0.39	0.07	0.02	3.39	0.4	0.38	1.83	1.84	0.46	0.05	0	0.63	2.63	14.02	0.52	0.1	0.34	0.07	0.54	2.7	1.73	1.26	0.13	0.07	0.15	0.11	1.86	1.03	0.44	0.99	0.21	0	0.47	0.71	0	7.62	0.23	0.37	2.47	0.3	0.18	1.76	2.98	1.26	0.16	5.43	0.71	0.04	0	0.74	0.73	2.06	0.09	0.06	0.17	6.43	0.28	1.28	0.25	0.29	0.56	1.61	1.15	0	1.37	0.87	1.82	2.73	0.89	2	0.35	3.47	0	0	1.47	0.17	0.01	0.6	0.05	0.15	0.11	6.11	0.26	2.51	0.17	0.79	1.45	0.88	0.04	0.19	2.86	0.32	0.36	0.15	0.11	0.11	0.37	2.83	4.59	2.89	0.46	0	0.27	2.73	2.26	0.46	1.74	0.72	0.42	0.34	0.08	0.33	0.05	0.53	0.3	1.1	0.22	3.03	1.36	1.2	0.09	15.38	0.76	0	6.78	2.53	0.2	0.16	0.9	1.16	4.68	18.28	3.63	0.12	2.11	0.97	0.45	0.02	0.46	0.05	0.19	0.11	1.18	0.3	0	4.19	0.77	0.24	35.29	5.54	20.23	31.18	8.29	8.36	1.78	17.92	0.35	0.11	2.12	3.81	1.28	40.72	0.07	70.39	53.2	3.59	5.21	72.75	28.64	25.45	22.86	87.56	6.1	8.03	3.9	8.21	0.04	0.1	0.76	39.54	204.13	6.22	140.15	74.82	40.16	3.42	23.78	8.26	6.37	0.57	0.17	33.86	70.33	11.13	5.5	4.1	9.36	278.01	0.94	1.71	0.23	15.69	65.97	22.67	14.19	23.01	16.3	15.85	10.38	4.85	16.17	127.38	10.43	19.07	10.55	0.63	15.94	5.33	5.38	8.94	6.93	2.73	38.62	17.01	5.45	1.02	0.1	0.09	5.54	0.19	47.17	10.17	0.41	0.04	0.43	0.1	0.09	0.04	0.11	0	0	1.77	0.77	0.04	32.25	7.85	5.07	53.21	0.4	0.07	3.02	1.39	0.74	0.16	0	4.43	3.91	7.27	15.63	0.31	10.09	3.79	0.02	0	0	0.16	23.01	7.34	5.97	7.07	19.37	43.57	9.58	21.64	25.46	10.6	70.53	3.33	2.02	46.4	6.21	17.13	93.56	97.15	23.23	113.31	16.29	41.4	20.35	1.22	0.44	1.95	0.04	0.17	1.61	1.05	2.74	0.24	0.86	0.89	0.72	18.65	0.04	10.65	0.08	0.13	0.28	0.29	1.13	1.91	0.81	2.19	0.12	3.58	0	0.12	7.96	6.65	0.6	5.48	0.01	0.53	0.03	0.08	0.53	61.98	0.15	0.09	0.58	4.23	0.99	0.37	0	0.09	1.32	0.24	1.06	0.25	11.13	8.03	0.54	31.96	0.14	0	4.03	0.05	2.36	5.58	0.5	0.76	30.45	33.69	42.61	17.61	5	0.49	2.96	3.58	13.65	11	60.08	3.44	2.3	28.23	2.04	5.43	3.71	1.09	54.82	0.56	138.06	21.6	14.2	23.14	19.24	17.41	45.87	0.14	0.04	18.09	27.54	19.49	4.86	45.45	0.22	0.72	5.99	22.3	2.57	1.25	13.44	25.18	115.87	1.84	12.07	0.96	1.64	173.14	2.04	0.08	42.62	33.33	202.88	49.94	29.26	4.46	4.8	0.84	6.24	42.13	6.04	2.53	5.25	0.08	9.35	10.23	6.99	7.3	0.12	0.01	11.04	30.7	17.11	25.09	5.65	4.8	2.21	0.16	0.64	0.28	4.41	2.32	16.24	54.22	21.47	0.68	3.75	1.41	1.83	20.97	3.34	4.11	5.66	4.26	0.46	0.48	0.64	30.88	114.64	9.96	81.6	129.43	23.38	23.59	45.42	21.28	13.54	18.72	1.65	23.01	13.78	1.8	103.59	90.56	57.64	23.92	54.58	2.86	0.15	0.19	9.13	45.23	6.27	21	38.43	2.37	219.19	1.97	42.03	60.9	4.26	48.74	92.39	1.23	44.9	6.08	3.87	0.13	0.08	0.01	0.15	0	0.22	158.87	12.82	12.77	6.76	3.2	6.17	21.81	78.13	19.96	3.89	9.22	3.34	2.02	15.91	83.51	0.17	55.19	0.06	0.12	0.12	59.82	40.46	0.07	14.84	15.21	26.18	196.82	9.77	0.15	12.52	4.29	51.06	8.05	20.85	2.57	4.98	27.35	2.18	2.88	85.42	0.03	44.91	7.7	12.89	22.55	3.65	60.47	31.21	3.44	17.47	12.08	2.9	1.41	9.32	0.72	0.56	27.11	6.69	28.5	6.13	42.97	8.94	0	5.92	13.92	18.54	0.14	0.25	1.11	28.12	2.01	7.59	9.11	14.71	10.24	1.69	1.27	20.39	3.42	2.91	26.78	10.76	3.95	13.33	13.92	1.89	19.18	4.03	0.83	0.52	8.51	40.19	27.42	23.9	52.63	9.76	6.66	13.43	14.87	10.85	8.91	12.1	2.45	8.38	0.02	10.21	169.68	1.08	24.99	0.1	45.46	28.33	20.7	0.68	8.69	3.8	0.11	0.12	3.58	51.66	15.35	16.62	8.49	4.51	0.76	10.76	18.2	8.06	32.14	13.77	5.77	1.57	0	6.28	30.43	7.1	6.72	31.49	6.18	6.89	4.17	4.18	18.78	4.55	19.2	9.34	0.05	4.62	12.07	10.52	33.94	27.35	17.54	1.62	0.63	12.6	7.27	11.86	3.01	11.71	0.06	11.11	0.99	3.81	13.36	17.76	14.76	59.7	67.82	2.86	5.66	0.13	7.51	14.75	7.37	1.88	1.02	10.61	17.33	8.69	0.35	0.24	55.78	2.6	0.24	0.98	0.74	392.5	0.18	12.56	12.08	42.55	0.54	1.71	0.74	0.76	7.26	0.04	43.7	0.04	79.34	17.9	180.51	7.73	1.01	54.09	2.39	0.93	0.29	10.56	0.09	5.75	63.39	35.51	0	0	4.61	5.33	4.22	1.79	19.96	8.81	1.65	0.12	0.03	1.42	1.1	5.72	27.45	0.18	0	0.66	12.41	2.28	6.86	0	33.57	1.66	0.23	0.04	0.16	2.09	16.69	37.41	280.29	40.75	10.05	25.26	0.8	4.34	3.72	0.24	5.15	0.37	3.8	0.27	0.25	1.93	3.98	0.06	0.61	0.04	0.24	1.22	3.19	0.02	5.96	0.87	0	85.87	32.87	19.89	47.79	40.55	18.9	12.05	0.24	16.98	137.05	17.16	8.63	91.52	0.2	20.05	3.77	18.45	18.08	20.25	8.11	12.19	10.27	6.17	6.25	16.01	27.92	7.93	9.3	0.49	8.5	5.58	3.48	4.79	7.09	2.26	4.84	1.65	10.63	20.29	67.8	0	1.12	105.2	47.16	55.35	7.46	0.17	9.93	24.01	10.04	6.69	10.36	1.29	0.06	9.3	0.12	0.63	0.96	51.12	4.32	21.28	279.8	58.35	0.15	0.36	0.07	0.68	38.6	27.52	1.47	0.18	16.32	7.89	0.68	15.75	83.09	15.12	12.74	57.24	6.05	0.13	13.21	21.54	1.21	1.83	23.04	26.64	0.17	9.88	3.75	7.76	3.06	45.99	3.42	24.42	4.86	0.13	2.58	9.78	8.37	21.77	0.93	7.06	8.15	4.73	14.81	7.32	3.57	14.35	23.17	0	0.05	0.8	0.18	41.34	19.53	3.96	29.75	10.62	6.86	0.47	7.72	3.75	0.79	18.04	21.61	28.19	134.92	23.19	7.01	0.95	45.36	86.71	24.72	9.04	0.01	0	0.19	11.39	0.51	5.93	5.49	9.04	2.28	14.11	9.64	45.06	2.5	0.67	113.85	30.8	25.63	17.29	0.26	10.91	1.2	9.22	118.12	0.53	1.22	3.25	1.46	0.71	2.56	0.23	27.82	14.97	0.19	15.98	6.82	1.09	4.49	5.04	1.01	14.61	0.38	2.62	3.02	0.04	3.52	0.54	96.01	169.44	1.13	3.51	11.69	23.62	11.12	0.09	0.05	118.74	30.58	24.82	14.09	2.31	23.19	2.27	0.32	0.46	52	1.59	7.23	7.28	0.65	0.15	0.27	39.62	3.17	9.17	4.48	9.98	2.95	6.58	11.76	0.09	10.07	3.92	5.78	3.18	1.71	7.79	23.97	17.52	34.04	0.35	7.76	38.66	0.44	1.6	0.74	6.49	16.01	29.88	0	0.23	0.05	1.74	2.2	44.81	0.66	48.04	13.12	28.92	11.14	0.91	16.84	73.42	49.3	55.38	0.07	24.68	95.58	8.73	20.43	544.09	4.38	63.05	264.16	5.62	21.06	32.46	32.14	11.81	4.35	1.46	15.9	21.7	1.12	2.35	25.89	1.98	16.1	3.87	0.01	4.44	20.77	2.22	6.14	0.03	0.02	11.56	8.63	0.32	5.08	18.95	10.89	15.13	0.11	0.95	0.02	0.15	8.65	3.16	0.82	38.08	19.16	14.6	8.1	12.02	12	0.19	67.63	22.69	29.42	1.5	66.77	35.62	23.18	5.59	1.16	1.39	37.23	4.47	0.11	0.73	0.16	0.04	0.02	7.95	17.28	4.12	3.89	8.05	307.85	53.17	1.77	2.58	1.48	19.77	4.06	10.11	1226.9	0.18	0.13	0.05	0	7.1	0.66	427.45	124.32	0.66	124.67	0.05	1.52	0	19.74	256.69	484.29	7.89	7.3	6.73	5.49	0.71	3.71	0.7	0.52	28.87	10.16	2.2	0.41	0.83	2.33	6.42	0.7	21.2	16.06	0.44	3.96	1.6	52.67	81.61	6.9	0.51	0.44	2.61	3.34	11.66	26.15	38.27	14.09	12.09	3.48	0.87	23.11	0.38	2.04	0.52	42.74	8.42	0.49	6.83	0.09	19.53	0.77	45.5	15.2	7.42	0.48	16.86	2.04	21.08	10.23	9.82	9.68	52.49	2.8	0.44	1.88	12.66	34.57	34.58	168.8	18.92	11.07	1.78	299.1	10.83	30.89	0.58	0.05	62.01	22.65	45.99	11.93	4.69	9.53	18.05	9.3	15.96	19.55	18.6	6.54	38.12	19.65	0.2	30.12	0.07	27.15	30.4	117.31	10.88	32.55	59	3.23	54.34	0.14	74.44	35.84	49.07	23.37	13.6	117.87	0.23	122.19	56.11	85.35	0.09	0.03	488.98	18.45	74.01	0	0.45	0.12	28.87	3.75	20.37	18.33	5.53	14.75	1.91	10.76	51.26	121.91	28.02	151.47	0.93	0.42	129.35	117.51	3.67	0.02	10.41	40.2	4.07	17.73	1.09	14.39	26.02	114.86	28.74	6.52	7.99	0.14	0.48	0.06	2.98	23.71	71.86	2.71	2.65	4.08	12.96	1.79	57.05	29.98	0.67	36.79	6.07	8.4	8.55	5.07	28.81	39.36	7.87	0.8	0.42	12.64	27.89	6.23	4.57	21.36	17.75	6.83	24.47	17.22	1.78	2.12	14.15	61.43	33.93	39.66	101.87	33.06	51.86	8.14	14.46	2.18	28.32	0.59	5.76	13.74	14.38	2.68	1.8	1.4	9.75	45.14	14.02	5.13	3.92	7.1	4.65	3.7	8.37	0.3	0.65	0.03	0.05	14.88	8.61	23.75	0.05	0.1	13.51	255.05	25.41	25.39	2.01	12.43	8.06	13.06	204.03	6.85	4.82	473.61	0.17	0	338.33	1.54	2.06	44.32	11.74	4.94	0	4.59	0.13	0.38	46.56	0.3	11.87	13.71	2.74	0	0.25	0.92	0.92	0.39	0.34	152.18	10.37	6.33	1.16	4.61	7.15	3.53	18.64	3.39	94.01	1	0.02	33.52	4	0	8.2	6.76	3.96	46.33	4.39	97.94	67.4	101.54	1.61	56.02	1.66	10.56	5.2	0.43	7.78	7.74	4.15	52.42	5.01	0.26	0.08	7.51	1.56	1.62	38.85	9.43	3.07	3.23	1.45	6.71	3.79	3.28	2.59	58.09	90.26	9.41	0.23	10.61	5.62	9.92	116.78	46.78	0.13	1.5	0.08	3.25	0.09	22.11	56.71	32.67	9.04	0.46	7.57	1.52	11.7	0.07	0.07	28.56	5.42	1.91	0.29	4.45	32.51	20.94	8.05	8.51	23.18	29.26	12.62	24.18	2.31	12.31	2.73	0.3	0.08	11.38	3.3	0.03	24.1	2.92	20.52	18.66	66.68	64.72	2.14	12.4	76.77	0.17	6.43	0.35	1.37	53.33	5.51	10.54	3.22	11.07	72.03	7.89	2.04	0.04	12.42	5.84	0.06	35.28	4.81	10.12	6.3	0.04	0.32	11.56	27.67	0.35	1.61	15.09	2.55	0.14	42.71	5.91	0.18	0.03	0.29	0.02	0.5	0.35	0.26	0.17	0.25	18.77	0.2	2.44	13.16	18.96	4.01	3.46	21.09	0	43.7	100.83	14.71	11.52	12.68	5.43	118.17	6.03	25.03	12.32	0.16	3.72	0.14	0.27	11.63	1.48	0.23	0.14	10.88	7.32	1.17	0.27	31.61	4.35	5.16	32.88	110.02	0.29	0	0	66.49	0.09	13.06	8.69	0.46	3.34	16.15	8.24	29.69	0.55	0.08	0.11	15.66	22.3	14.83	14.1	45.89	5.56	7	16.82	22.25	13.73	12.57	19.58	14.68	18.46	13.54	12.63	9.49	0.49	3.3	12.11	19.62	11.55	17.36	1.16	1.46	2.61	4.82	0.83	0.11	32.64	0.74	34.93	0.68	0.2	4.96	0.76	0.02	1	0.71	0.05	0.09	21.92	0.56	0.95	9.46	22.65	5.43	5.43	12.25	24.94	1.27	0.22	72.3	0.17	34.52	0	0	9.69	74.29	6.92	25.53	41.73	31.96	4.2	13.43	10.68	8.44	13.55	12.74	20.59	19.97	10.04	276.62	0.18	3.11	1.79	59.51	11.36	9.39	9.62	10.2	3.45	4.58	0.17	1.06	317.79	33.29	2.15	1.12	1.59	19.79	2.36	1.9	4.42	0.01	4.46	5.38	36.95	11.87	0.41	0	2.37	3.44	23.4	7.48	17.14	21.4	9.27	4.59	5.79	17.18	3.02	5.34	0.27	6.18	9.25	236.16	39.09	3.66	1.12	11.9	0.34	90.38	53.51	6.45	1.39	4.16	1.73	13.23	0.21	78.52	21.41	14.56	8.53	4.81	11.6	0	18.33	2.6	21.19	17.49	16.4	11.54	0.82	0.93	9.61	13.44	13.6	2.32	14.15	1.17	3.44	22.57	1.06	0.57	5.18	0.06	0	0.1	16.09	8.04	19.7	4.48	8.59	22.03	4.65	0.89	125.48	0.15	1.06	9.2	0.13	44.46	89.96	20.45	35.36	26.97	45.48	9.56	44.9	12.92	27.66	6.8	1.87	4.96	25.72	0.31	13.17	2.02	2.32	9.26	0.02	0.13	2.79	1.78	25.75	0.87	3.4	0.15	0	8.8	0.8	3.5	0.13	0.06	0.13	2.05	0	13.98	1.73	7.36	5.52	13.96	56.07	8.2	16.8	0.03	0.54	24.15	99.96	0.87	1.51	2.82	14.89	18.74	11.03	14.84	0.11	1.36	64.98	3.01	58.57	2.92	1.95	6.46	2.37	33.9	6	13.98	12.79	8.34	0.09	0.07	0.5	17.88	10.8	4.96	10.9	5.52	6.9	5.9	17.54	96.56	54.19	19.63	11.85	2.91	16.5	18.95	1.33	64.03	38.56	14.06	0.1	11.86	0.77	2.75	13.22	0.37	13.17	0.1	7.75	0.05	4.03	0.65	0.04	1.24	0.52	3.63	0.46	22.3	5.27	33.86	3.59	0.22	1.23	2.06	0.3	0	0.11	0.59	1.22	0.16	38.64	4	0.27	0.19	24.3	0.11	75.03	5.72	0	0.33	4.63	3.95	21.62	0.15	0.73	0.48	0.13	2.91	33.34	40.81	32.11	18.09	1.03	14.09	23.93	3.83	22.32	22.31	0.85	10.36	7.84	0.08	33.65	8.46	1.89	5.89	5.94	9.82	1.62	0.31	15.41	22.31	13.65	0.13	4.75	0.16	0.91	2.62	1.29	0.1	0.49	17.67	23.14	3.87	8.69	3.86	5.98	16.7	0.06	0	0.67	0.13	0.04	0.37	2.5	0.58	22	4.47	4.56	0.06	3.07	5.86	0.84	1.12	1.28	1.33	4.41	2.04	0.11	2.61	0.99	1.17	0.13	4.86	71.09	17.37	0.81	0	0.31	0.52	0.46	0.19	10.34	16.86	0.14	0.02	2.15	13.87	68.93	40.76	10.12	33.24	13.46	4.36	0.38	1.01	0.59	1.1	2.05	8.21	0.88	10.79	1.21	1.4	1.28	25.45	9.18	21.07	9.35	5.57	62.02	22.66	3.17	0.02	50.47	41.84	13.84	6.35	7.25	4.31	7.46	0.1	4.87	1.06	0.11	342.94	17.13	20.55	7.39	38.99	1.63	33.16	6.94	4.54	7.18	4.43	4.77	0.23	0.84	0.58	18.26	21.39	7.45	0.49	12.71	29.66	337.42	15.41	10.2	27.13	0.73	21.55	6.79	1.11	24	2.13	34.82	7.89	4.35	2.3	6.25	26.8	2.02	6.41	9.58	15.43	152.69	46.6	8.42	0.4	11.16	24.18	8.53	29.8	2.31	36.26	8.1	7.08	17.47	2.72	10.85	0.16	3.64	0.52	55.46	9.26	0.06	105.92	7.15	4.1	0.65	1.4	4.9	51.5	7.24	56	0.08	51.08	0.17	0.24	15.14	26.79	0.31	60.7	44.63	2.65	4.53	0.01	0.11	0.1	13.68	0.03	12.37	3.01	0.52	5.45	2.19	0.91	4.05	0.32	1.09	7.95	0.23	26.39	16.88	4.4	6.08	14.13	0.03	0.28	0	0	0.13	0.13	1.13	61.84	75.31	0.34	6.38	62.99	1.13	3.54	14.48	10.68	18.02	5.54	7.73	0.88	3.01	0.88	0.15	0.05	0.65	1.65	21.9	3.55	0.76	4.9	0.11	0.07	182.5	39.45	0.17	0.53	10.51	0.63	0	0.16	0.85	4.87	6.31	1.74	5.88	2.18	46.61	0.25	2.13	65.69	0.77	2.97	24.08	33.25	0.2	7.58	2.29	0.03	6.09	0.4	4.99	0.33	5.27	0.24	0.06	0.19	2.2	0.29	4.71	14.56	4.03	41.09	31.57	75.15	0.5	7.84	4.82	0.97	2.79	2.73	28.82	0.83	0.25	4.91	71.78	12.08	4.49	2.21	7.55	9.16	1.12	5.61	48.54	4.04	12.62	0.6	1.56	2.42	2.07	3.44	13.71	193.47	0.34	5.44	14.5	12.45	7.91	4.06	4.54	7	158.2	31.32	0.11	102.5	69.97	55.73	17.55	0.02	1.5	406.07	19.83	0.11	3.68	15.99	0	1.6	0.08	9.47	10.44	28.88	0.17	0.3	4.38	0.82	38.38	1.52	0.62	0.19	8.91	1.63	7.94	15.89	10.99	0.28	2.46	121.48	44.46	4.62	7.89	5.01	8.48	0.55	1.81	1.96	3.99	1.94	0.55	27.37	18.92	2.84	23.55	18.18	43.81	8.17	0.03	0.37	0.63	0.76	2.24	0.27	21.07	0.04	14.64	46.43	43.28	19.62	9.3	1.73	23.8	0.08	11.01	3.43	36.74	16.5	0.21	5.31	8.26	11.07	36	6.31	10.96	16.13	0.2	0.62	3.96	0	14.16	3.19	2.6	0.18	0	9.91	0.04	0.02	3.74	0.25	0.3	0.12	0.1	0.03	0.41	0.18	0.29	1.41	0.29	0.12	1.23	0	0.1	1.25	2.5	25.06	0.03	0.46	5.18	13.93	8.98	14.85	0.47	0.53	0.42	8.11	14.01	1.09	0.04	2.77	15.89	1.17	19.42	3.54	7.4	0	2.86	0.28	6.74	2.47	0.03	23.5	17.07	1.06	2.53	15.94	3.62	0.87	2.19	0.13	0.05	19.35	3.6	4.54	5.46	0.99	1.14	1.27	16.17	9.74	0.4	5.41	14.09	10.34	7.39	3.46	9.5	1.12	3.01	4.31	0	2.58	10.02	0.06	29.24	12.23	13.48	15.84	0.1	26.89	3.57	1	90.43	0.29	0.2	40.63	8.39	0.03	0.6	0.27	0.53	6.38	6.55	6.26	6.55	2.32	2.9	2625.43	0.94	1.52	0.36	0.61	0.7	0.36	0.25	1186.86	0.24	41.67	0	0.2	11.62	11.89	8.94	2.87	43.18	30.12	5.81	10.38	7.42	15.47	45.07	4.48	22	143.82	1.37	3.01	9.07	2.27	0	1.02	0.24	0	0.21	13.46	12.18	23.2	3.52	35.15	31.87	222.01	0.55	2.17	0.53	4.39	292.55	0	156.87	1.83	2.73	81.16	19.02	3.48	0.33	0.52	1	7.19	3.19	0.71	2.01	0.86	1.91	4.26	19.27	0.79	4.22	18.7	88.51	0	0.12	37.65	19.11	22.62	12.05	14.63	0.67	322.53	248.07	192.32	0	164.8	38.33	5.14	2.81	6.56	3.28	63.36	34.82	4.29	9.03	54.84	13.09	43.53	36.04	42.32	2.65	18.73	40.86	2.54	1.54	0.2	0	49.09	20.74	14.06	13.44	12.16	74.49	28.25	0.7	7.87	0.42	5.44	3.61	17.21	12.78	7.35	7.07	1.94	6.87	9.21	7.77	32.09	0.91	6.85	4.98	8.57	21.45	17.61	22.01	0.68	0.9	0.01	3.11	6.17	10.49	38.27	4.59	2.88	0.34	0	0.82	49.82	2.16	42.95	5.14	247.14	1451.78	0.04	1.4	0.04	0	0.96	0.15	12.92	8.07	3.97	8.16	25.09	24.47	12.96	2.51	0.9	46.08	0.44	0.72	91.33	0.92	26.81	1.58	121.2	10.32	0	0.07	2.89	0.04	0	0.02	0	0.02	16.36	15.16	6.91	11.48	68.64	0	7.22	8.79	20.51	42.42	4.97	34.7	3.48	12.45	2.2	2.43	0.28	1.58	1.93	2.68	0.07	0.02	0	0.16	17.61	17.84	3.06	17.03	24.73	7.54	0.21	1.11	9.34	4.57	0.2	16.61	5.05	0.03	9.19	2.8	0.2	0.59	0.92	0.07	0.11	0.14	0.03	35.11	0.61	37.05	38.9	31.16	1.25	40.94	12.52	3.66	7.75	0.43	0.04	0.23	0.39	0.51	325.19	46.77	0.17	0.8	8.43	2.99	1	9.05	2.28	1.98	6.2	3.61	2.97	2.39	9.8	9.38	0.58	1.32	28.7	670.11	13.7	0.08	0	19.42	13.01	23.91	21.05	5.77	5.73	3.85	12.77	0.08	21.01	16.51	17.45	1.28	36.19	12.46	8.2	0.99	36.53	12.29	3.22	10.39	37.93	14.97	0.03	13.99	167.72	0.6	0	0.78	0.33	0.05	4.52	13.99	12.18	17.09	2.73	2.22	8.09	5.69	6.08	7.24	2.74	2.17	14.37	1.19	0.74	0.9	0.58	68.09	0.98	0.61	0.82	60.58	15.43	185.29	0	1.72	0.75	0.37	13.77	0.8	0.38	0.08	1.45	51.91	1.88	10.74	0.31	1.12	0.24	0.31	3.31	6.98	6.35	5.82	11.05	2.58	2.23	4.01	5.61	5.11	5.95	10.83	5.51	30.92	0.62	0.4	1.84	13.65	4.15	0.03	1.09	6.59	0.79	3.34	2.54	0.06	5.57	55.61	38.49	0.08	1.58	0.24	4.36	3.06	0.25	34.11	42.41	23.51	20.95	40.36	70.94	15.29	16.78	26.8	3.52	16.73	14.51	3.46	5.77	4.89	110.95	152	1.96	2.26	0.98	1343.14	0.19	0.26	1.24	0.07	40.96	11.76	8.23	7.82	4.72	2.44	3.8	47.31	18.19	6.01	9.96	9.1	4.51	4.8	37.49	7.48	31.86	28.28	10.11	4.5	2.29	35.3	83.88	7.75	16.94	122.24	41.78	887.58	0.22	0	0.05	30.26	247.81	5.62	100.28	233.91	2.67	6.68	39.83	7.39	24.05	4.58	4.93	0	1.19	57.61	196.65	11.34	25.09	60.33	0.82	34.41	7.54	18.5	3.66	0.67	1.24	1.82	12.12	18.32	11.43	11.98	28.42	76.48	0.63	0.06	0.2	4.48	12.9	5.4	26.07	2.43	12.74	10.64	8.44	0.11	0.05	0.03	0.66	3.83	0.05	56.37	51.74	48.84	0.25	1.17	0.13	0.73	3.75	0.31	2.4	1.73	0.5	0.8	13.42	18.68	56.96	19.56	6.65	2.55	19.38	8.29	14.69	3.33	26.96	21.47	13.96	28.18	97.99	48.66	0.47	60.09	0.16	0.65	0.19	0.06	82.69	14.17	6.22	8.03	4.86	3.14	8.68	3.11	9.68	6.82	21.46	12.13	0.05	28.13	18.68	39.84	1.88	0.24	3.01	12.9	0.48	10.16	7.84	22.22	19.58	4.08	15.12	207.92	7.53	17.73	3.72	452.81	343.53	11.92	8.5	8.06	18.2	0.1	16.06	31.6	0.3	0.19	13.08	6.39	12.53	5.91	11.07	1.42	0.61	1.65	1.56	34.15	18.16	8.24	0.05	3.17	0	8.14	3.09	0.12	5.6	20.13	0.37	0.23	10.6	0.36	1.54	2.74	68.91	25.57	0.04	6.1	10.7	1.24	0.04	2.87	0.14	1.72	2.23	0.12	1.49	9.25	0.09	3.27	15.14	0.52	14.1	1.04	32.45	20.77	0.2	0.9	0	0.92	0.32	59.48	3.53	6.87	7.06	1.79	0.12	0.63	1.67	8.77	12.79	0.61	0.06	4.5	0.25	6.85	4.43	8.52	4.52	2.22	0.11	20.39	42.02	45.64	0.11	196.26	8.52	18.85	0.58	1.22	48.35	31	23.26	13.5	4.76	3.31	39.11	113.62	3.42	0.24	20.43	276.81	2.23	0.61	15.36	25.52	8.77	1.68	20.85	18.32	1.32	0.09	1.15	42.06	27.52	3.97	68.82	0.54	7.26	1.26	3.1	4.91	1.66	0.03	0.03	70.22	33.09	118.36	36.98	25.48	13.67	1.28	0.44	7.99	0.66	14.7	11.61	3.65	25.28	191.51	17.65	8.53	17.3	2.17	3.78	0.04	124.31	2.67	4.29	37.74	0.04	5.67	7.64	17.82	0.69	0.08	6.8	9.48	34.16	2.95	19.35	0	0.5	4.25	2.14	29.59	0.84	13	5.18	0.38	35.26	1.9	0.81	6.82	0.88	1.04	3.08	0.57	0.86	6.88	0.04	2.59	1.38	0.03	25.77	0.23	0.23	0.89	0.06	0.66	0.39	0.12	9.18	0.37	1.74	0	0	7.58	6.49	0	0.03	4.51	0.19	5.09	8.36	0.12	8.77	0.02	68.16	17.95	11.2	102.47	2.4	19.14	6.64	13.93	17.73	37.44	2.47	40.55	0	49.12	66.2	1	19.56	6.05	63.02	5.53	189.13	93.92	7.2	0.77	7.71	0.06	0.52	18.82	9.38	0.01	41.6	9.88	3.78	5.57	47.95	11.56	16.06	5.11	1.27	8.95	17.56	11.13	6.01	127.45	31.19	4.88	0.09	12.9	8.46	0.16	43.31	17.92	19.56	8.67	4.26	19.7	36.13	14.76	6.05	12.62	9.05	11.27	13.53	7.39	0.13	0.59	2.2	1.11	14.8	5.14	13.76	0	41.26	0.03	11.78	461.97	6.22	12.28	4.29	10.29	0.49	3.55	0.22	3.03	4.37	0.25	1.01	2.44	1.84	17.45	3.86	0.02	6.55	0.45	8.62	0.09	9.02	0.14	0.21	0.27	0.02	0.26	0.7	54.44	0.4	71.33	1.45	0.06	0.06	9.67	83.58	27.54	66.24	6.07	94.69	0.31	116.4	27.68	336.6	0.04	3.44	0.9	0.19	68.48	14.56	6.25	14.38	34.75	0.03	62.96	84.69	18.97	0.04	1.94	0	0	0.03	4.8	3.28	127.98	1.03	18.57	5.26	1.81	2.29	49.41	11.46	1.57	0.15	0.1	0.42	9.37	3.96	7.64	4.17	6.44	3.27	3.42	11.9	1.15	0.11	3.56	42.27	64.55	89.72	93.73	0.4	3.33	0	0.55	0.13	12.32	11.89	32.49	0.25	0.1	0.03	0.69	10.92	10.16	0.43	73.24	6.71	3.37	0.46	0.04	0.77	14.03	0	0.64	5.14	0.75	1.34	0.08	0.17	0.12	0.12	2.64	15.81	9.97	38.55	3.26	0.76	1.42	0.1	0.18	6.63	14.73	18.22	51.51	0.3	0.51	28.85	22.29	14.47	36.52	28.32	11.63	8.35	9.24	0.08	63.37	16.47	50.25	26.42	55.99	5.03	39.44	9.53	50.86	1.55	3.66	4.89	5.05	1.06	8.87	9.58	5.07	29.36	9.93	6.85	24.74	7.09	10.88	19.61	12.74	6.56	9.66	0.23	0.91	3.66	6.61	1.84	0.09	5.02	9.74	51.39	0.05	16.34	19.01	40.27	20.8	77.69	60.95	0.48	0.08	1.96	0.05	39.12	26.81	15.56	1.2	9.93	29.35	8.02	4.89	0	30.5	3.04	27.19	0.38	0.54	22.15	0.14	23.84	11.7	13.67	6.45	13.76	2.05	1.99	0.7	0.05	1.42	0.18	1.94	1.46	42.6	16.34	1.71	48.35	1.1	3.07	6.96	2.27	6.91	0.05	0.18	9.75	15.32	11.04	11.58	10.03	11.24	1.56	1.67	44.74	18.12	0.08	11.46	31.54	191.57	27.43	80.59	4.14	0.22	12.11	169.45	33.22	25.09	7.97	54.9	14.09	43.77	9.84	2.95	12.23	13.47	8.83	0	18.35	0	0.77	0.12	0	1	0	0	1.23	5.95	0.14	0.03	0.36	0	0.09	9.52	0.29	0.16	0.46	0	0	0	0	0	0.33	3.43	0.11	11.4	1.75	11.42	0.19	1.39	2.08	0.29	2.94	8.91	1.52	0.98	0.98	0.69	4.23	5.57	7.33	1.48	23.41	1.22	1.87	2.57	14.26	3.85	0.03	83.44	2.58	0.08	0.18	16.11	65.72	1.32	50.16	72.29	4.93	9.4	1.65	0.09	34.35	9.35	0.24	0.03	0.07	0.39	32.16	1.67	0.15	83.43	12.02	0.09	0.36	0.09	0.27	2.08	0.14	5.71	45.81	13.99	1.26	31.73	8	4.61	25.58	0.38	0.92	17.12	18.75	24.11	0.05	166.29	0.08	0.13	0.28	0.62	9.89	16.68	13.23	1.25	0.26	13.09	6.39	26.96	55.61	46.12	77	4.02	0.1	11.1	56.7	0.81	12.49	6.49	8.73	5.11	11.53	0.38	3.71	50.45	1.2	0.84	49.02	4.41	0.77	0	0.16	0.11	13.13	45.62	283.29	6.77	0.18	0.22	0.77	0.21	3.25	0.46	0	0.05	0.93	245.05	78.56	0.04	0.6	0.66	28.85	191.66	0.36	0.39	0.93	82.28	196.51	25.08	146.6	0.16	53.98	65.98	169.65	0.03	72.31	19.64	0.22	62.09	0	42.4	86.17	7.91	37.7	44.55	18.72	2.07	11.67	11.29	13.1	1.71	5.25	16.92	9.34	137.76	0.02	0.08	0.2	0	0.03	0	0	0	0	0	0	0	0	0	0.02	0	0	0	0.01	0.14	0	0.03	0.04	0	0.02	0.02	0	0	2.39	0	1.27	0.02	0	0.01	0.04	0.02	0	0.01	1.25	93.59	176.69	97.63	111.9	0	1.08	1.41	1.04	2.74	0.86	7.68	48.65	19.19	5.5	15.34	4.75	6.32	0.73	3.3	0.43	10.59	77.77	4.53	0.13	2.58	0.65	3.24	3.27	2.49	15.62	0.05	3.02	0.22	64.12	8.21	12.24	1.63	16.08	0.11	0.29	15.27	1.23	40.18	5.85	9.99	45.62	9.27	6.89	4.16	77.88	2.81	1.82	31.66	14.72	29.46	0.14	19.92	0.13	2.44	90.86	15.54	6.47	1.48	5.57	1.39	0.27	18.41	16.03	26.16	7.87	0.49	31.58	0.04	1.81	0	0.07	318.84	0.03	452.29	0.11	85.62	0.1	41.34	5.36	21.83	12.42	20.87	58.21	1.5	50.24	22.91	7.52	39.51	0.59	0.9	539.16	0.05	0	73.02	111.06	17.86	0	6.3	1.88	3.19	6.33	0.99	30.94	0.26	2.89	39.53	68.46	0.08	0.06	0.2	0.02	74.27	0.82	1.9	61.54	10.13	34.16	5.51	10.28	2.01	0.45	1.94	0.47	10.51	0.04	3.5	0.2	1.19	4.85	5.13	0.79	0.74	1.78	234.43	15.79	0.46	0	21.88	2.22	7.39	0.04	34.24	7.17	1.73	8.55	4.89	3.61	2.42	20.76	0.33	2.37	3.21	34.68	2.87	24.74	29.29	20.62	2.88	1.47	0.27	8.78	16.31	15.77	1.54	7.14	2.19	0.21	44.92	5.09	14.37	0	5.15	14.16	27.74	64.85	10.82	23.84	3.52	12.95	0.98	55.72	43.54	57.66	44	53.16	2.68	14.72	0	8.74	11.15	2.53	13.38	6.69	19.97	6.73	14.31	56.51	18.81	145.63	2.75	5.65	9.96	4.91	93.89	1.88	26.68	0	4.39	11.61	6.58	18.21	13.48	30.75	98.33	0	0.5	24.62	5.08	0.07	39.39	16.56	0.42	13.63	11.33	8.59	5.79	8.12	23.6	19.71	11.54	13.6	8.34	13.48	2.91	23.21	4.66	6.65	19.93	0	0.05	0.88	1.3	1.06	7.22	0.98	0.05	0.44	0.2	5.49	0.75	0.11	11.15	15.47	6.78	15.01	13.32	86.91	0.16	1.03	0.07	3.55	2.62	0.48	0.17	0.04	0	0.12	0.1	0	0.03	0	7.03	20.12	0.16	1.27	0	0.16	0	0	0	9.99	0	1.82	0.61	15.26	30.87	0.27	3.38	0.1	3.53	100.04	0.11	9.34	0	40.47	1.44	20.68	8.2	0.74	11.17	5.4	1.16	1.9	0.13	3.57	11.01	0.04	2.51	4.39	1.77	0.59	7.47	0.77	0.33	0.82	2.09	0.09	10.95	1.45	0.41	1.03	2.74	0	0	58.98	3.49	11.85	10.8	3.12	1.02	0.03	3.97	1.9	0.3	0.01	0.06	0.52	1.01	0.06	3.34	2.48	0.06	0.59	0	0.84	0.13	0.13	0.36	0	0.38	0	0	0	2.15	0	0.14	0.66	3.15	6.31	19.3	0.59	0.36	3.51	0.1	0.07	2.78	37.2	0.21	0.16	0.16	0.03	0.02	0.05	5.29	37.04	73.86	13.53	33.94	24.68	30.31	25.22	6.33	23.89	24.64	44.4	21.63	4.24	12.21	18.19	20.31	0	25.02	0.83	0.11	70.4	2.29	1.21	7.86	2.18	29.7	7.89	7.3	6.28	32.04	12.51	0.1	1.26	0.29	2.56	2.03	0.02	0.09	7.96	0.06	4.67	29.73	12.04	2.32	28.45	32.58	25.07	3.1	17.89	6.31	12.47	7.51	68.62	6.45	22.16	33.2	0.12	0.13	23.53	11.87	0.18	0.27	2.31	1.21	5.6	0.02	22.42	42.68	5.96	4.29	19.47	6.31	0.28	5.05	7.44	3.71	3.34	7.83	3.2	7.18	3.83	37.71	45.03	1.5	22.35	1.94	5.24	35.52	3.25	32.01	22.78	9.86	0.1	15.78	0.88	4.5	4.94	7.75	7.85	1.56	0.99	13	5.28	0.49	0.56	21.32	6.99	14.52	0.43	0.14	66.61	32.05	32.33	0.31	24.42	1.36	1.76	1.46	4.43	7.73	2.92	6.3	23.49	18.84	17.31	52.4	0.07	5.63	0.17	4.2	6.42	33.44	0.07	12.13	3.25	21.43	0.55	0.05	0.01	0.05	0	0	0.01	44.66	14.18	146.01	38.51	2.5	7.04	0.04	9.33	25.64	1.45	0.28	8.41	24.1	1.7	64.48	6.22	1.67	15.14	14	50.21	11.73	2.3	1.5	0.99	1.17	3.32	6.45	0.84	1.37	9.3	23.49	1.85	2.69	0.01	23.57	0.7	4.16	22.69	3.44	22.61	72.01	0.03	0	12.75	0.7	5	8.25	17.93	0.01	2.13	13.16	1.19	0	0.12	0.66	2.76	10.2	0.06	45.68	244.02	716.95	22.97	123.63	0	56.76	28.63	3.46	36.98	0.7	6.43	1.02	1.46	0.3	3.42	18.16	11.37	41.17	20.97	10.59	0.38	13.49	15.47	10.22	23.69	5.22	2.18	26.47	9.25	5.31	8.69	24.95	4.72	0	14.86	0.99	11.44	3.04	2.05	21.84	20.53	0.73	8.11	8.62	4.85	4.29	18.94	5.9	25.05	34.26	4.93	0.32	99.61	135.12	15.66	6.47	2.68	0.43	69.46	42.7	17.66	93.12	9.93	4.31	70.97	15.24	9.58	6.25	0.49	13.34	1.35	4.62	10.4	13.73	26.61	32.79	26.67	28.55	11.14	4.91	14.12	29.42	3.48	7.69	5.16	26.51	17.86	2.39	22.41	4.28	1.82	2.08	0.6	0.19	4.3	0.09	6.54	4.33	1.11	0.11	0.06	0.16	0.09	0.66	0.09	1.05	0.32	0.92	0.42	3.13	0.35	29.02	0.16	2.59	0.01	12.31	4.3	10.91	5.36	2.04	23.53	8.88	24.63	5.56	3.44	2.38	8.05	15.81	197.6	5.55	14.64	2.88	22.45	35.88	11.43	17.18	0.19	0.89	6.69	18.22	0.19	0.97	0.23	1.49	0.97	28.6	10.2	2.19	0.92	0.08	7.15	0.34	9.59	46.39	1.23	2.44	0.33	2.24	7	14.64	50.58	0.2	33.23	29.36	0.08	34	5.36	3.23	0.41	0.65	0.01	5.57	2.66	1.29	13.94	40.11	0.6	2.14	2.14	48.09	36.11	2.3	6.32	1.01	0.22	0.06	3.6	4.21	7.53	0.08	1.09	1.19	4.13	35.76	0.6	3.91	0.93	22.56	49.29	3.22	8.02	0.92	0.9	0.5	0.08	58.69	19.19	2.29	12.24	0.24	15.91	5.64	2.38	22.07	4.05	10.23	0.09	0.17	22.66	17.16	1.97	15.58	42.75	0.47	18.65	7.04	55.24	6.82	0.31	31.34	12.2	7.53	0.66	15.69	8.36	10.55	13.93	15.95	6.67	4.84	0.03	1.27	2.09	26.92	13.4	0.42	18.81	7.85	14.54	10.01	9.66	14.06	8.62	0.87	9.29	8.18	0.5	5.02	7.33	32.85	0.06	7.54	2.95	3.72	1.56	11.17	28.17	1.1	8.19	0.6	0.16	34.69	4.41	47.24	5.52	8.32	79.25	2.41	0.92	0.1	24.68	0.35	23.97	51.9	13.43	0.29	18.34	2.06	18.68	7.57	10.39	29.04	4.82	30.48	26.86	27.95	70.5	7.16	3.42	5.66	1.26	1.42	5.36	29.08	22.6	1.51	127.15	8.82	1.98	1.01	10.68	41.69	16.04	31.64	10.14	19.04	16.87	84.37	1.79	5.11	36.72	8.56	2.78	14.04	0.44	29.31	10.02	18.48	3.33	5.67	3.65	6.43	7.11	4.98	7.36	9.71	17.05	18.64	13.36	1.91	3.6	18.93	4.15	5	48.42	4.01	21.92	9.42	1.03	9.58	4.3	25.73	11.36	13.89	2.32	1.01	2.25	1.59	0.82	14.82	3.33	2.71	7.69	47.31	0.64	1.28	10.25	8.89	0.05	0.42	4.92	13.92	0.07	0.18	4.27	280.22	64.64	37.1	0	0.98	30.83	18.99	13.32	0.39	0.46	0.3	0.08	1.67	2.64	1.66	25.08	0.16	40.93	26.07	106.46	0.16	453.6	36.63	191.5	1.41	1.65	8.12	0.86	42.19	0.08	97.55	17.34	5.34	0.13	1.8	0.95	18.86	0.2	0.93	7.61	7.42	1	0.26	553.7	70.1	0.24	17.35	0.02	4.29	2.3	4.26	31.81	10.86	22.87	0.05	7.8	8.02	1.83	1.03	8.56	7.69	2.07	19.96	4.48	12.67	38.47	182.97	11.29	0.05	0.06	3.97	10.25	21.22	1.15	0.15	5.83	13.62	2.55	0.45	2.58	4.59	24.89	47	6.44	21.24	16.94	8.71	15	3.96	13.27	3.82	5.39	6.61	0.05	0.06	9.7	0.25	1.66	4.72	13.95	0.07	4.84	0.17	0.85	16.77	22.91	0.59	20.21	0.1	4.47	9.69	0.48	0.1	2.1	14.54	17.55	0.81	0.42	1.02	0.05	0	1.24	0.75	0.25	0.13	0.13	0.34	1.6	0.1	0.38	0	0.48	13.1	11.95	14.64	23.14	0.96	1.43	27.14	11.43	5.94	1.9	18.19	13.62	12.68	9.2	7.92	13.17	36.54	7.39	10.76	6.78	1.88	12.69	7.5	6.56	1.12	5.33	19.49	9.27	0	5.75	0	0	0	3.61	8.11	1.98	0.05	0.03	0.03	1.02	0.03	0.36	0.34	0.04	0.91	0.02	0.7	0.01	0.71	0.9	0	0.06	0.02	0.74	0.22	0.2	0.02	1.43	0.2	0.2	0.12	0.81	0.03	0.55	0.13	0.25	0	0	0.13	0.09	0.02	0.66	0.11	0.62	0.66	0.29	0.51	8.21	53.24	0.26	20.56	3.58	4.57	30.95	0.98	35.99	1.17	0.28	53.32	0.02	4.31	12.1	18.37	14.77	3.59	2.82	0.09	0	0.46	0.09	0.38	6.2	0.44	1.3	0.62	0.68	2.35	2.52	0.06	0	0.61	1.77	0	0.32	0.37	0.44	4.3	1.76	4.74	4.4	0.01	0.29	47.69	7.24	0.28	0.86	2.68	1.69	5.55	13.4	8.46	33.69	2.79	0.04	3.19	0.02	1.69	58.3	75.14	0.07	35.95	53.09	56.11	22.8	126.83	132.91	1.46	87.88	21.28	0.72	27.6	53.62	24.05	34.97	32.23	56.67	5.53	7.19	12.2	61.5	14.94	23.89	8.89	15.32	35.22	1.83	9.13	4.24	0.82	0.01	10.27	5.2	0	5.25	0	0.05	0.13	2.54	0.46	4.78	0	0	0.05	2.47	32.78	2.93	0.36	0.49	3.84	1.08	0.79	0.19	0.06	6.26	3.94	2.37	6.43	4.33	0	0.55	35.42	31.79	6.42	115.72	0.19	0	0.3	0.24	477.73	20.58	6.24	0.26	3.71	19.06	0.15	4.35	47.86	17.58	1.23	0.75	2.86	0.15	0.61	0.36	0.29	0.13	0.02	17.28	9.98	0.11	5.37	55.84	4.65	0.39	7	0.01	2.95	5.66	1.7	0.06	7.04	4.21	16.92	15.15	12.43	0.38	2.46	39.58	6.07	252.94	0.06	0.01	0.29	34.96	25.03	0.84	29.47	0.03	12.32	0	0	6.53	29.4	1.38	59.71	45.57	23.3	7.29	1.98	1.05	0.51	0.09	21.93	1.03	6.97	8.81	0	27.46	1.87	84.97	0.03	33.18	0	0.56	0	11.93	0.02	8.01	0.02	13.38	2.67	7.8	9.87	8.59	0.89	1.37	1.69	0	0.07	1.87	0.15	0.03	5.52	0.16	8.35	34.91	2	1.57	16.51	8.57	47.39	7.39	10.84	14.39	0	0.15	10.22	6.65	3.72	8.61	35.58	5.47	0.58	0.05	5.94	29.76	29.59	5.11	27.93	0.2	1.27	66.66	8.32	0.26	0.05	3.12	0.94	0.46	0.19	2.86	0.03	4.8	0.17	0.93	0.91	0.7	1.85	0.07	1.93	0.76	0.08	0.86	0.31	0.27	0.67	0	1.46	0.53	0	0.13	0	0.01	0.29	21.55	0.24	0.08	0.51	0	0.16	0	5.44	6.23	1.32	9.35	0.19	0.01	0.02	0.44	0.02	6.69	0.2	0.22	0.2	0.08	4.76	25.17	2.95	0.55	1.8	0.51	0.23	6.09	10.32	0.1	0.33	0.02	0.36	65.08	0.08	0.05	0.11	4.94	7.35	0.02	1.38	0	0.07	3.39	0.18	0.46	6.1	0.11	0	0.25	0.16	0.27	0.09	0.72	0.46	0.45	0.84	31.99	0.13	0.26	0.26	0.1	0.07	0.01	4.62	0.36	0.38	1.12	2.05	13.28	0.13	1.42	27.58	30.5	0.26	0.03	0.21	2.66	0	24.23	0.08	7.38	0.01	0.17	0.2	0.46	2.34	213.67	0	10.16	7.47	0.04	14.15	19.94	0.08	0.05	13.67	0.29	0	2.99	0.56	0.61	0.25	2.25	0	0	0.09	0.22	4.53	0	0.18	138.15	1.36	7.47	0.39	0.31	0.05	1.61	0.18	0.01	0	3.1	1.45	0.63	0.44	0	0.34	13.56	4.78	1.89	0.22	0.06	14.67	0.02	0.02	2.82	2.17	0.09	0.94	2.62	0.05	0.04	0.03	9.8	0.78	0.4	0.02	0.23	7.78	0.67	0.44	0.54	0.23	6.29	2.27	7.34	0.05	0.4	0.48	0.01	1.62	0	4.52	0.05	27.52	0.29	0.18	0.3	0.65	8	0.15	16.17	0.05	0	13.86	0	13.08	4.96	1.71	0	0	0.44	22.06	0.89	5.77	1.24	10.29	0.65	3.92	6.53	0.57	1.45	0.06	3.72	4.83	1.42	0.78	1.31	0.25	1.82	95.33	3.28	4.39	0.03	5.48	25.04	0.63	19.01	18.23	0.39	0.18	0.14	2.37	1.85	21.76	5	4.86	0.3	0.26	0.15	0.24	0.27	1.27	1.46	0.98	0	0.54	5.99	0.55	1.46	0.91	5.01	2.56	1.34	1.15	0.19	18.99	4.45	0.19	0.16	12.16	9.37	0.1	34.05	5.86	29.17	16.45	40.88	13.49	4.21	1.07	11.11	27.6	4.75	17.68	1.32	8.37	3.26	25.35	90.88	151.52	21.5	4.14	0.1	17.53	26.71	0.03	3.75	7.37	16.49	1.38	0.59	8.01	3.71	26.66	20.93	8.85	24.79	1	0.27	0.45	0.34	0.76	0.51	1.18	2.88	0.24	0.13	0.17	45.96	3.14	1.76	0.27	3.3	5.46	15.19	7.12	6.33	40.3	24.46	43.86	14.49	19.78	21.07	28.98	1.68	6.04	0.1	1.78	1.03	13.44	30.75	32.18	6.99	3.7	0.49	3.5	3.01	3.49	12.93	20.85	0.39	8.34	7.07	9.07	18.59	8.05	0.04	0.12	5.18	24.7	2.78	6.08	0.14	0.2	7.97	38.3	12.23	24.7	6.9	9.49	3.45	2.91	67.64	31.01	0.62	2.72	0.83	7.88	14.76	64.78	28.14	0.99	4.45	0	9.25	12.28	0.09	0.03	7.07	3.27	1.06	0	0.03	2.91	14.28	11.08	10.03	1.08	0.52	11.62	6.8	4.01	0.36	1.98	4.06	0.64	1.35	0.02	0.11	2.57	2.86	7.21	3	3.38	1.07	0.03	10.94	4.04	0.49	1.34	8.35	0.38	19.58	8.27	18.66	5.77	2.24	4.93	0.41	33.4	2.64	10.23	60.37	10.08	0	0.16	1.58	3.04	7.51	6.17	16.86	5.12	5.81	0.35	0.78	0.07	20.88	0.31	0.03	8.79	33.51	15.6	3.48	11.88	0	0.43	4.76	0.19	18.14	0.79	26.65	0.56	0.09	0.02	6.85	5.86	8.19	12.2	9.5	0.11	0.39	11.67	23.36	7.57	7.01	11.57	12.78	11.91	13.72	49.12	11.31	17.25	29.33	4.48	12.87	0.19	40.55	33.12	13.2	8.38	78.82	12.47	13.77	60.72	105.14	0.63	1.46	7.25	27.94	7.16	0.05	12.86	1.21	0.76	2.15	0.46	44.13	20.28	5.16	5.04	0.23	1.17	7.19	6.73	52.2	0.54	97.17	0.01	0.32	6.1	0.98	13.16	6.63	1.49	152.72	6.48	1.21	0	0.12	229.59	0.45	1.67	8.91	7.37	0.03	4.06	2.93	0.53	0	4.3	4.47	79.78	15.06	0.43	7.95	4.09	2.19	8.97	14.71	11.09	19.48	16.27	14.71	20.68	10.4	60.16	5.21	25.72	5.78	6.84	6.69	3.56	2.02	11.99	17.31	31.7	12.06	35.37	77.27	1.83	33.33	3.69	0.16	0.01	0	74.63	33.92	11.87	10.16	2.48	10.25	14.1	2.27	51.85	30.04	2.02	10.72	37.08	0.13	6.51	1.39	19.01	0.88	16.42	84.63	0.06	0	0.86	72.78	66.81	20.39	26.71	21.61	0.78	32.92	61.65	1.55	19.9	0	21.55	18.71	6.64	2.96	19.38	2.4	8.62	6.95	0.02	3.27	67.01	27.28	80.72	0.82	27.43	3.3	0.61	0.28	1.5	5.96	2.21	0.9	5.11	2.59	8.19	14.16	22.9	19.86	15.74	58.66	10.71	13.13	79.69	5.39	47	2.13	0.69	12.72	10.63	7.22	0.04	18.26	37.44	1.25	153.76	128.03	110.24	59.55	1.16	0.16	42.53	240.05	90.18	73.42	4.92	36.45	0.08	11.18	2.85	14.51	2.05	85.9	15.64	23.29	15.21	2.18	1.6	0.07	0.29	9.69	10.4	7.62	11.91	3.85	9.21	0.9	1.64	9.18	135.16	1.67	15.12	12.98	69.04	31.9	34.74	30.39	26.73	97.56	30.03	0.51	15.57	79.43	79.31	28.47	15.5	5.24	14.16	1.51	6.17	150.45	21.66	16.31	3.18	24.3	158.01	161.86	109.18	46.66	29.1	9.69	7.72	9.41	17.28	11.23	21.78	77.81	107.06	144.18	2.75	4	13.77	11.11	0.51	3.73	61.81	1.78	4.11	13.87	55.17	19.48	11.14	8.51	43.65	139.52	0.02	10.06	13.82	0.1	30.83	22.38	35.92	2.84	2.88	0.38	0.16	2.64	2.09	31.42	10.11	39.2	7.41	0	1.96	0.08	107.86	29.58	29.71	0.25	1.2	5.85	2.72	0.07	175.81	19.08	8.7	44.14	78.49	0.44	0.24	3.87	33.67	7.34	44.4	9.4	9.79	13.54	11.99	0.47	5.06	7.43	16.36	0.87	37.22	0.96	0.56	22.86	0.21	90.8	3581.4	4.26	30.72	5.88	1.56	0.7	0	18.36	14.6	4.24	13.41	0.84	11.3	7.64	5.91	62.97	0.54	22.4	28.22	5.43	4	22.54	0.2	2	5.69	28.53	2.22	19.03	3.68	3.93	18.05	0.82	2.38	8.99	0.61	17.76	0.1	0.05	3.53	24.38	18.33	0.37	26.49	4.27	10.42	7.4	2.62	2.58	3.14	261.23	2.74	60.79	9.09	7.06	44.33	5.5	8.34	23.65	0.06	14.68	17.05	21.5	42.08	55.45	1.18	15.6	25.77	5.93	44.67	9.93	5.19	3.24	5.54	12.48	8.07	1.64	22.91	18.86	6.17	4.2	15.18	2.82	15.28	14.93	9.66	29.15	24.52	2.92	12.55	10.91	37.6	7.29	11.61	18.66	12.18	5.33	12.71	12.71	0.21	34.49	0.24	19.76	3.3	114.5	2.04	31.91	0.23	274.93	3.85	3.41	8.13	6.92	2.44	42.88	22.41	2.39	0.04	1.78	0.22	4.95	0.21	9.7	64.68	2.05	1.54	0.06	15.26	0.29	11.29	0	0.19	0.05	15.84	8.64	11.42	9.54	7.66	6.12	0.41	12.03	7.52	10.89	3.91	21.79	122.38	7.92	2.6	9.25	6.85	11.51	5.56	3.51	0.27	7.01	15.76	2.62	2.05	10.62	0.89	0.72	0.49	10.56	13.13	0.82	1.66	7.1	11.03	18.83	2.89	26.79	9.84	92.64	1.2	4.89	54.33	0.36	3.31	6.35	7.19	11.84	0.09	0.06	9.09	14.81	1.78	0.38	46.46	39.52	5.14	5.27	29.59	13.19	43.77	3.02	15.65	22.35	9.77	34	21.15	0.14	19.99	52.01	11.3	52.21	0.01	2.02	6.87	2.58	4.07	0.15	0.98	42.17	4.77	28.55	10.96	25.55	2.65	16.1	37.27	0.09	0.04	73.69	94.39	4.24	5.79	9.81	37.09	77.49	8.99	203.87	0	0	18.66	65.07	8.06	49.41	1.07	10.73	63	30.5	0.05	4.69	19.4	0.32	31.4	26.85	21.51	3.99	46.28	0.95	3.68	11.54	10.58	11.48	53.55	7.38	6.8	3.39	301.3	7.51	12.58	1.12	1.12	9.4	62.27	94.33	0.38	4.61	8.01	0.18	3.76	1.66	0	0.49	0.17	1.83	0.49	0.87	2.66	0.11	0.15	0.19	0.16	0	1.58	28.04	8.8	0.92	0.09	2.56	0.41	0.4	1.36	0.29	0	0	0.05	0.23	1.14	0.17	0.03	0.64	9.36	1.56	4.42	3.4	8	1.4	8.79	11.76	3.03	5.4	1.98	0.12	4.73	0.15	11.9	2.39	0.08	0.01	10.01	14.65	18.2	40.51	14.22	21.37	1.52	24.82	0.4	23.85	42.79	16.46	1.36	0.02	0.18	5.84	2.49	0.08	71.27	20.37	10.39	0.51	161.6	10.31	5.82	3.95	2.42	1.07	26.31	9.57	51.16	6.72	35.07	0.57	53.57	0.08	0.27	37.97	3.13	12.69	7.51	10.22	3.84	1.49	25.46	2	25.68	40.01	8.28	0.68	1	8.86	0	0.33	2.27	3.11	4.77	32.53	0.2	1.52	0.14	0.25	0.29	7.35	58.87	0.4	14.2	0.02	0	0.1	0.7	4.55	21.85	2.83	2.35	14.36	0.42	1.86	1.12	11.01	0	0	110.84	8.87	8.28	15.79	8.01	5.04	4.89	17.12	135.43	0.17	7.11	45.33	4.24	88.67	15.87	14.53	12.61	18.42	13.58	0.12	5.45	0.37	9.24	1.27	281.68	11	186.18	0.27	4.68	27.96	3.11	42.41	2.76	3.59	6.67	12.28	6.27	1.37	9.81	77.01	50.78	23.43	23.91	1.58	27.99	11.31	24.96	26.42	8.56	36.15	0.12	1.97	22.35	1.03	30.04	22.71	3.79	0.13	10.4	7.94	3.2	22.82	59.72	5.49	80.17	0	0.61	15.63	56.05	5.07	7.35	2	21.64	0.32	0.25	2.9	0.12	8.91	80.28	0.66	4.8	3.34	4.59	5.28	302.03	50.71	8.64	1.01	11.73	2.37	17.36	13.73	0.63	1.97	1.32	2.19	16.43	10.11	25.42	10.14	25.91	11.46	22.06	26.45	21.63	13.54	36.01	15.29	32.33	90.22	54.48	14.92	42.12	0.92	46.99	42.64	64.48	27.16	23.74	117.04	39.52	19.81	25	35.19	26.36	10.53	36.86	14.1	119.55	10.14	55.06	11.5	12.2	2.71	19.42	16.37	12.94	22.31	7.15	62.81	57	32.87	40.63	45.8	25.02	0	16.12	22.48	16.3	17.78	28.81	19.27	0	21.58	0.1	18.46	18.96	16.52	58.94	25.03	31.91	71.94	33.93	34.92	16.56	45.09	17.28	9.44	3.98	39.39	42.49	18.13	15.92	26.28	25.09	29.51	13.68	7.2	11.28	23.79	17.27	1.69	0	0.22	1.07	0.03	1.34	3.12	0.3	2.2	4.02	11.11	15.18	3.01	16.36	3.28	0.06	2.07	0.86	6.85	3.17	35.33	44.82	5.58	18.64	1.07	0.47	33.01	0.41	21.65	1.75	11.69	13.11	19.58	5.38	0.58	8.64	0.88	0.94	0.23	0.5	0.55	16.28	2.41	3.85	0.13	22577.99	23832.44	34646.48	18850.04	27540.5	9024.32	13674.67	13132.37	77468.69	11862.75	24454.72	5263.91	7399.7	9936.85	20406.44	3.67	220.79	54.77	209.78	9.82	0	9.25	45.97	133.01	202.82	1961.86	36.94	19.6	24.2	4.36	793.01	1.7	263.8	29.71	1.7	17.98	3.06	5.56	23.91	10.26	2.72	6.5	5.92	2.87	3.34	37.29	0.02	18.77	21.35	23.17	6.88	0	2.13	6.88	10.7	11.31	6.92	10.26	25.46	1.44	6.32	10.96	16.91	2.85	12.22	10.28	12.61	13	22.33	11.57	11.75	0.29	10.15	2.8	0.66	7.12	0.05	0	0.13	0.07	0.11	7.63	13.23	4.45	79.2	6.1	3.49	8.1	0.21	0.6	18.71	16.72	166.09	0.33	26.97	4.01	0.27	16.83	25.14	7.61	1.1	5.85	0.02	0.25	2.83	0.09	0.13	0.3	9.47	55.28	4	0.73	16.75	0.25	15.53	13.42	7.16	12.3	16.07	35.02	12.62	10.06	13.07	1.16	3.64	3.1	34.07	37.78	0.11	0	92.57	16.28	17.43	1.53	0.18	21.48	1.01	0.04	18.36	0.05	0.06	0.02	3.22	1.2	2.07	60.48	0.05	0.58	1.5	2.62	1.59	1.54	2.44	32.75	0	570.59	30.84	4.36	10	1.09	2.12	0.04	0.95	8.67	24.36	27.2	94.74	5.36	0	7.47	373.56	123.24	0.52	14.46	8.81	19.76	0.9	0.92	0.26	0.65	2.07	4.5	28.19	2.66	40.72	3	26.88	0.04	6.9	0.09	7.69	4.93	5.69	4.7	6.37	0.19	0.13	0.05	0.09	41.36	0.97	1.5	2.45	19.09	1.97	0.68	8.79	23.58	0.05	0.06	0.02	1.42	0.07	2.35	14.78	0.05	3.57	0.68	0.09	2.16	0.02	17.14	47.29	0.19	20.92	13.61	2.5	49.04	0.53	0	14.81	17.88	169.29	261.03	6.14	1.83	22.6	30.75	3.65	4.03	6.55	45.82	5.94	7.05	33.05	7.5	10.59	12.54	7.85	7.94	24.41	9.53	7.32	2.2	0.66	11.95	14.55	2.79	28.24	337.49	12.06	30.02	40.53	16.96	19.59	0.86	18.22	23.65	6.75	5.53	68.81	8.93	21.1	1.1	3.18	2.19	14.83	0.07	0.13	11.4	0.39	0	0	3.04	0.04	12.21	1.28	15.88	97.32	0.07	54.4	72.29	90.86	52.9	0.78	106.13	1.19	138.55	19.07	25.57	16.8	0.58	4.91	22.39	0.48	23.64	5.81	55.99	5.32	43.64	0.31	9.89	32.3	0.72	0.26	8.62	0.13	98.41	18.67	10.52	5.15	0.06	0.26	0	12.15	11.26	14.57	1.49	3.27	0.04	55.68	10.58	13.25	3.7	3.46	3.78	0.48	2.6	4.99	0.76	0.79	0.74	0.52	2.12	3.39	33.17	2.15	89.55	187.61	0.63	33.18	42.73	5.18	5.2	0.11	2.9	0.41	23.7	8.38	33.13	28.53	0	293.2	19.94	1.99	1.18	0.72	2.19	1.25	6.59	23.02	61.85	3.19	1.63	6.61	34	70.76	16.32	0.05	0.25	18.67	9.7	3.69	32.38	9.59	6.53	47.82	33.43	37.08	0	3.96	189.93	17.32	3.17	0.1	6.65	33.59	122.01	33.87	43.93	0.41	13.29	3.58	12.81	136.06	1221.16	55.77	348.88	33.25	19.92	3.05	0.27	112.42	102.14	209.59	118.41	258.64	83.26	348.92	166.54	16.07	116.69	55.46	12.93	119.78	24.63	108.77	22.49	26.16	54.11	19.84	0.36	13.18	9.07	9.08	328.06	106.22	54.62	435.18	0.53	65.92	156.67	83.89	38.83	215.81	0.23	238.78	134.8	191.81	44.66	65.37	74.47	66.41	500.28	48.9	96.05	91.48	150.62	68.21	2.91	7.78	45.23	1.27	35.33	4.61	47.35	40.06	32.33	49.93	12.38	1.32	0.99	20.33	191.68	0	2.8	19.26	157.22	138.7	44.38	31.65	14.37	0.01	5.7	5.25	3.83	0.45	9.27	11.39	0.62	13.29	17.02	0.65	20.65	12.61	32.64	27.21	23.94	17.02	104.39	23.58	57.59	17.6	7.32	33.09	26.67	9.53	11.72	4.48	5.53	49	7.67	3.64	0.52	27.97	1.35	33.03	0.01	9.84	0.24	0.34	0.65	0.17	14.69	13.5	0.72	54.22	8.63	1.14	0.88	11.01	3.04	7.85	0.06	136.97	18.03	2.28	0	6.23	7.47	25.42	3.07	61.5	3.06	2.23	24.87	14.78	5.02	3.96	12.42	1.09	6.22	46.33	28.52	10.31	3.22	6.99	21.72	21.45	14.82	17.62	80.56	0.57	1.27	424.13	8.65	260.91	2.85	0.35	0.82	3.41	2.83	10.69	0.43	97.68	95.84	0.16	2.05	2.98	1.42	29.11	6.53	1.68	3.55	11.32	9.06	11.49	21.65	7.99	2.73	4.94	19.41	16.81	0.73	14.43	45.15	1.78	7.14	34.2	15.88	5.83	73.61	21.43	14.84	3.89	20.82	4.85	21.09	7.96	1.52	2.53	4.22	4.04	1.2	0.62	22.9	6.66	0.58	9.86	33.48	0.04	0.12	3.69	0	0	0.08	0.21	0.26	0	0.26	54.89	0.35	7.33	6.57	42.64	24.64	10.81	0.07	30.6	7.32	0.82	0.26	2.18	275.71	0.01	0.03	0.05	1.29	2.01	0.04	0.06	0.06	3.56	4.72	0.27	14.16	0.17	63.76	192.41	10.39	0	57.55	43.45	14.01	5.68	9.23	0.74	6.46	2.16	3.02	69.62	5.78	29.47	13.83	0.1	37.4	11.49	1.76	0.1	0.16	82.76	3.56	30.88	8.6	5.17	11.54	32.31	3.62	7.46	1.94	0.19	0.28	3.39	3.89	6.89	12.33	18.79	9.28	9.85	40.54	7.63	6.51	24.95	4.68	42.23	50.9	43.02	43.65	0.46	45.52	4.04	6.67	6.17	8.46	45.44	21.55	8.59	2.09	22.28	1.68	0.11	4.68	36.14	5.53	6.99	9.1	9.5	5.92	9.18	1.08	9.22	21.14	0	11.97	0.14	0.13	0.28	4.75	1.71	0.35	6.06	15.36	10.8	0.11	2.6	4.33	18.08	0.02	37.52	106.45	16.67	47.54	1.48	0.52	2.37	13.4	0.02	5.87	0.85	44.9	0.65	0.47	12.15	45.48	1.51	1.28	2.53	16.05	27.95	21.51	0.46	0.15	0.23	11.39	10.47	22.58	110.98	0.4	0.63	0	53.01	10.3	2.42	3.29	0.7	0	5.33	0.26	5.39	0.65	11.81	10.41	0.06	145.42	116.54	29.09	94.59	1.3	61.81	7.59	0.81	1.43	0.2	26.15	24.97	0.43	21.21	19.45	26.71	9.65	0.02	0.24	2.08	16.29	11.54	4.61	8.55	0.08	34.22	37.77	9.28	0.35	16.41	9.46	5.35	4.58	4.35	1.22	0.05	0.02	0.74	0.16	4.27	7.54	8.63	0.46	28.48	42.53	93.67	34.99	4.9	48.63	4.32	4.48	2.28	14.44	3.74	1181.4	4.49	3.86	22.7	2.39	1.61	102.37	1.17	4.52	18.35	2.04	65.72	100.22	0.28	66.94	180.61	30.2	22.53	9.02	8.44	136.55	50.38	9.72	44.06	128.32	16.68	9.03	20.27	7.51	14.91	171.71	10.02	0.04	13.03	2.89	6.25	11.75	13.72	8.43	3.75	0.16	13.99	2.03	35.57	9.75	46.88	8.44	12.26	6.63	0.09	5.89	8.38	14.69	0.35	0.07	16.11	47.71	19.99	2.1	0.64	7.49	0.53	4.47	22.15	29.23	0.13	168.43	17.31	0.02	0	1	26.98	27.17	0.56	18.45	7.13	35.51	5.83	89.27	12.47	56.24	76.52	3.16	7.01	81.58	10.33	11.47	15.28	6.65	1.11	35.55	5.15	19.6	32.33	0.41	4.5	6.88	2.66	22.46	33.14	18.61	50.48	43.05	10.19	6.33	7.22	3.85	21.11	0.48	2.27	10.53	0.06	63.2	16.65	43.64	5.68	14.07	6.3	4.06	4.15	5.35	5.33	2.86	0.01	5.88	3.41	2.41	4.81	16.82	8.46	10.42	0.39	12.6	12.66	10.9	7.15	13.69	23.81	15.69	4.45	11.71	0.33	2.16	0.41	47.29	2.68	13.1	0.86	3.68	0.33	0.01	0.31	0.01	6.93	4.62	20.06	0.04	0.02	0.13	6.09	0.09	1.02	0.17	12.71	9.54	3.11	8.61	3.26	3.53	3.64	31.81	0.79	2.27	0	0	23.89	13.71	3.93	2.1	3.43	0.24	75.33	696.03	118.91	0.75	5.37	0.13	5.19	42.39	1.05	9.59	143.04	30.56	0.14	2.08	4.7	12.72	11.6	0.02	7.21	18.02	0.11	1.01	0.22	0.11	5.63	0.02	34.3	27.82	14.49	0.07	9.29	7.12	28.56	0.45	22.68	12.4	0.2	49.72	0.14	56.82	0.01	42.52	0.1	0.1	607.02	109.13	13.88	0.2	0.41	1.34	2.19	4.81	127.08	42.31	5.25	3.05	5.32	64.41	0.17	0.11	0	37.19	4.07	46.89	31.2	0.04	9.29	5.12	0.07	10.75	0.3	3.16	1.95	11.82	54.45	0.35	0.1	5.15	0.29	0.63	0.26	0.38	0.94	0.08	0.37	0.09	0.09	0.2	0	0.82	0	0.03	0.03	0.3	0.11	0.37	0.19	0.14	0.18	2.47	0.04	0.13	0.08	0.1	0.12	0.36	0.67	0.19	0.08	0.05	1.68	0.16	1.03	0.21	0.67	1.95	29.13	4.22	12.03	0	0.08	5.81	11.27	21.45	8.66	3.73	36.41	8.88	36.77	83.56	12.73	8.41	5.26	3.93	59.27	15.57	5.2	6.83	6.11	4.67	14.46	13.16	0.72	8.54	12.5	11.27	19.29	4.71	1.9	1.85	5.23	0.16	1.56	0.33	0.05	126.37	12.86	26.78	11.52	0.75	1.99	0.15	0.35	1.48	0.02	1.22	2.67	0.01	95.48	0.87	6.47	7.3	9.16	39.42	5.84	17.79	7.16	1.34	15.94	0.13	4.11	0.03	28.4	52.25	0.95	1.11	1.13	0.31	0.53	17.72	4.91	48.4	3.65	6.92	0	5.63	0.43	1.19	0.06	4.85	6.64	0.55	4.69	3.49	16.92	3.75	7.4	28.75	4.25	1.58	0.34	0.11	0.92	0.02	5.82	4.77	0.16	50.55	68.85	32.1	0.03	37.13	51.05	4.64	4.93	5.14	0	1.55	0.07	0.21	29.96	0.09	1.37	71.22	0	5.85	14.1	21.38	53.31	161.32	14.59	5.68	0	21.42	1.3	19.84	82.61	29.53	22.38	2.38	3.84	0	2.44	23.94	0.31	29.92	0.06	99.59	18.67	103.76	4.99	11.76	19.46	10.6	19.16	5.66	2.38	9.95	13.33	167.96	11.74	4.89	2.58	2	73.91	30.36	10.04	20.64	8.41	1.37	3.08	19.64	13.62	14.43	8.58	17.89	5.12	10.43	4.54	9.14	1.02	6.72	36.73	5.09	0.06	0.02	0.04	0.24	32.93	3.87	16.57	21.86	0.95	172.66	3.73	25.97	2.16	3.65	0	1.03	21.35	0.4	1.02	6.11	1.23	6.03	217.92	19.85	23.16	7.41	54.23	8.52	2.05	3.1	4.06	0.14	1.96	26.21	8.09	4.17	31.09	7.49	3.19	0.74	1.58	9.01	14.97	10.54	4.27	5.16	4.25	0.97	9.22	1.93	0.05	0.18	0.04	0.07	10.61	0.51	1.15	0.2	13.73	2.53	2.46	6.57	2.09	6.06	0.06	4.6	0.12	8.17	27.98	21.49	0.06	2.39	2.33	71.62	45.91	0.02	0	1.08	38.04	2.83	102.66	12.1	154.38	8.34	49.57	8.89	26.06	25.45	19.93	3.44	0.01	0.98	4.19	9.28	1.16	6.37	4.16	22.48	9.62	0.15	22.83	1.24	1.32	1.51	0.84	2.21	0.35	0.36	1.34	1.55	2.04	2.08	0.48	0.31	1.25	1.27	7.05	0.06	2.92	0.44	1.66	1.14	3.94	2.63	0.55	0.11	0.46	0.43	1.62	0.94	1.99	2.08	0.55	0.88	0.68	0.67	0.71	2.41	1.62	6.51	3.21	5.27	2.36	2.78	2.37	0.66	0.09	5.86	2.57	4.13	0.76	1.49	3.39	3.9	0.07	50.92	7.33	26.82	4.9	22.49	1.01	5.93	11.91	16.46	7.93	27.29	21.89	3.27	14.89	12.48	0.12	5.01	12.97	40.33	126.27	16.69	35.28	13.15	73.8	0	13.69	7.87	14.8	7.24	10.32	2.24	0	0.83	0	38.34	26.24	8.55	581.55	25.68	2.68	1.73	13.92	19.51	0.06	3.59	20.73	10.55	14.27	10.76	32.51	71.88	0.49	0.05	19.55	4.02	0.18	17.46	6.95	22.3	0.47	50.09	53.88	46.41	11.08	7.2	8.06	2.19	0.07	40.29	2.64	0.49	6.33	24.49	29.66	19.28	112.45	0.75	3.66	16.92	22.98	4.01	5.81	152.61	3.31	0.07	13.87	0.43	25.95	0.12	0.44	5.01	4.34	18.12	16.08	3.27	10.65	9.38	8.97	2.5	1.42	12.08	8.63	1.3	71.46	46.12	16.5	15.27	34.54	1.55	5.97	1.03	30.09	4.13	3.27	42.44	7	15.08	1.47	0.08	26.76	7.49	7.44	12	17.83	44.84	4.84	25.99	4.07	1.56	5.5	14.63	9.96	18.88	2.81	2.58	15.63	73.4	186.95	6.37	32.47	24.04	0.03	292.92	10.02	8.66	0.66	0.39	0.05	0.11	11.64	0.52	2.2	509.95	9.06	2.35	462.44	2.49	3.45	38.21	48.25	51.09	9	2.32	21.63	4.26	26.35	16.87	3.56	30.24	35.93	2.38	13.37	1.64	20.74	32.3	24.94	9.89	13.39	19.08	4.54	25.95	2.05	5.06	5.39	17.54	26.56	47.11	15.43	17.72	7.46	36.61	40.52	8.11	6.51	0	8.84	41.99	87.44	26.89	338.97	82.52	0.11	8	30.51	2.89	94.39	99.17	88.06	94.73	0.58	0.82	2.81	0.67	212.8	1.21	0.85	0.26	0.36	269.41	0.39	0	10.14	14.77	6.71	14.85	12.47	3.67	1.98	0.3	2.04	40.08	0.16	34.39	1.88	4.04	189.61	0.03	21.71	0.07	0.01	22.9	4.13	24.76	7.69	2.63	0	0.04	0.5	24.36	9.99	0.16	0.18	101.44	24.36	20.96	38.45	2.9	37.44	3.26	23.44	49.41	56.65	0.38	0	0.24	1.49	12.42	1.27	41.48	8.05	0.26	0.19	33.13	21.38	11.19	11.68	5.02	17.16	25.29	1.3	9.51	9.3	10.46	15.46	20.31	8.3	3.47	16.7	8.89	12.03	5.45	5.1	3.95	51.92	6.54	2.35	7.33	0.08	22.24	4.06	15.44	6.36	1.12	36.08	88.07	1.67	2.57	17.66	7.23	1.54	2.93	0	96.65	8.45	10.4	6.47	9.97	10.26	179.17	64.18	12.14	0.67	8.78	0.1	3.9	95.78	4.16	57.39	26.29	40.96	12.67	11.52	10	12.67	2.43	60.22	26.13	18.82	9.14	13.72	3.9	0.43	3.02	3.98	3.08	8.79	11.41	9.8	20.83	18.65	11.78	9.98	2.86	8.02	5.89	9.88	21.98	0	26.88	17.84	9.53	5.03	2.72	16.28	12.99	35.92	1.03	1.49	10.72	11.78	0.06	12.05	8.39	36.13	6.85	0.89	31.91	56.53	12.11	7.03	2.45	0.48	9.95	2.56	14.2	4.29	7.15	15.88	292.12	16.23	0.26	178.49	0.56	4.41	3.21	60.55	76.04	27.65	12.68	8.35	51.05	1.01	5.25	0.01	7.7	0.28	31.35	93.04	46.53	5.39	30.69	14.82	56.65	13.35	33.47	33.23	0.73	0.06	0	0.13	0.16	1.28	42.45	113.16	79.51	0.62	0.88	0	14.64	23.12	24.51	10.12	2.37	0.14	10.7	0.22	47.65	3.28	62.32	0.1	372.65	4.09	10.67	31.37	7.39	1.48	3.61	9.05	0.25	1.07	0.55	60.63	0.38	0.04	9.83	0.2	9.87	73.83	0.31	0.9	0	0	1.46	2.83	29.12	4.4	21.64	1.27	0.54	10.27	0	0.46	0.25	6.84	1.08	3.76	2.09	6.41	0.36	1.28	2.98	0.91	15.91	25.9	13.76	2.45	5.56	7.78	22.07	1.25	2.67	0.42	32.79	2.53	3.88	13.93	10.49	8.14	3.95	6.37	5.59	4.28	9.2	422.84	15.87	2.6	6	34.42	1.6	0.07	38.21	9.85	7.15	0.24	1.67	10.56	15.08	2.67	6.2	0.28	409.08	56.58	0.36	3.22	2.86	3.15	1.84	20.45	0.78	0.15	24.98	0.03	71.1	2.53	4.61	37.53	11.88	4.59	64.48	8.34	0.07	31.07	7.93	0	0.29	4.02	0.81	5.42	1.87	5.82	10.88	1.4	8.03	1.12	8.82	49.91	3.14	0.76	1.86	76.78	1.14	12.99	9.46	11.1	1269.08	2.86	26.2	1.07	20.1	7.75	11.68	32.15	2.42	12.2	5.26	16.16	11.55	5.44	6.45	53.21	15.32	34.12	6.55	21.74	0.08	3.56	1.86	0.1	12.64	20.97	4.92	0.2	6.65	39.82	3.75	53.47	44.95	24.52	31.62	7.71	9.54	8.34	2.77	1.53	0.35	4.27	11.14	6.56	45.88	87.14	66.63	93.31	14.4	1.05	97.56	126.74	21.37	8.82	11.5	15.67	69.96	38.33	10.96	26.72	5.14	5.75	5.65	0.09	24.52	0.95	8.53	0.91	74.41	5.38	21.96	10.94	10.03	0.03	16.67	23.02	1.09	6.72	2.76	3.06	1.79	17.2	56.06	5.15	8.95	21.69	4.27	27.3	2.08	2.32	15.47	2.65	49.14	2.02	26.74	33.42	23.78	3.06	0.89	17.97	37.33	14.04	3.46	1.64	10.95	8.36	11.31	3.88	3.23	0.09	3.99	2.95	14.16	25.09	6.41	24.51	25.14	28.1	8.32	111.52	58.78	46.23	24.82	114.06	31.92	42.73	57.97	62.4	13.15	9.1	3.62	8.48	5.1	14.86	8.55	1.83	20.12	43.04	9.2	25.43	0.37	12.46	1.5	11.92	0.01	0.02	0.19	1.66	29.56	19.67	5.39	51.2	32.51	9.15	6.54	0.15	129.64	0.57	1.16	32.44	19.66	36.63	0.97	9.73	28.05	13.79	1.56	5.45	0.43	3.36	2.32	0	1.92	6.91	16.92	1.24	0.04	0	0	0.37	0	0.4	0	0	0.01	19.15	2.43	0.05	0.02	0.11	99.92	27.21	22.63	0.12	39.23	77.44	14.13	3.51	13.47	3.84	9.37	7.92	16.1	1.11	4.4	2.02	4.09	0	3.86	26.13	100.21	1.67	0.02	15.18	35.54	52.14	33.68	26.59	7.42	23.06	1172.64	23.86	0	0.14	66.85	1.58	20.75	24.78	0.27	20	18.55	16.34	12.99	11.5	16.44	8.11	2.36	49.11	12	4.57	21.08	34.23	3.02	7.48	11.93	20.33	19.05	6.05	39.3	16.62	10.41	1.12	30.99	16.52	41.15	73.31	34.99	25.83	31.98	19.93	16.52	90.17	21.93	2.5	105.11	22.85	0.55	11.03	13.32	7.39	27.94	59.97	0.49	6.54	27.17	129.1	0.83	20.04	20.54	13.69	2.56	0.04	0.02	2.59	13.23	0.28	25.55	0.52	10.89	3.62	13.67	36.05	2.55	1	64.04	13.09	0.19	11.43	86.01	133.24	105.2	145.08	5.84	24	67.85	117.81	15.22	3.36	2.67	20.08	108.26	13.31	34.74	52.66	27.35	10.89	105.12	84.31	8.5	98.12	19.98	15.92	0.75	13.23	13.04	46.22	2.33	15.53	40.04	33.26	15	4.77	63.11	11.54	1.92	6.14	21.35	55.7	62.36	9.02	4.46	16.81	0.24	38.23	2.52	0	0.57	2.24	4.78	0.22	27.73	8.61	26.05	0.62	2.63	7.47	0.35	0.01	1.7	3.95	19.19	11.05	2.39	0.1	22.89	209.73	272.07	62.82	0.48	11.9	301.88	73.2	18.62	52.98	0	0.52	5.75	11.92	133.47	33.6	7.46	0.1	0	0.03	8.66	14.21	1.06	5.39	2.89	0.93	2.21	4.69	17.73	3.28	11.21	12.47	57.74	137.03	25.36	19.77	17.72	204.99	253.95	11.63	1.87	26.94	20.74	74.85	10.38	6.44	29.43	29.15	3.99	11.95	2.5	7.57	70.59	113.71	3.34	3.26	4.24	13.06	1.4	1.77	24.62	21.62	13.84	0.03	3.22	1.78	0.01	0.68	0.34	55.63	4.16	70.01	6.86	19.12	0.23	7.39	31.02	9.56	0.02	294.39	0.95	0.45	2.33	1.92	62.72	0.35	0.05	3.88	0.69	0.75	2.45	40.78	7.14	0.71	0.25	3.19	0.87	0.38	0.02	6.56	65.78	19.3	21.58	9.93	19.36	13.52	6.86	11.86	11.44	14.8	27.43	35.73	0.59	3.9	24.26	1.41	10.36	25.47	20.02	0.97	8.7	65.91	13.83	4.58	0.16	0.12	1.71	42.29	1.43	1.19	30.02	0.03	0.16	6.56	7.88	18.77	5.1	16.83	1.39	4.19	55.33	76.34	14.39	8.56	0.08	7.75	0.37	51.05	72.01	12.75	0.26	1.77	2.19	0.33	1.35	1.77	0.22	0.05	6.07	3.07	25.53	0.53	0.06	4.76	0.51	0.09	0	0	0.37	0.45	1.18	0	0.19	0.19	0.1	12.58	0.54	0.96	8.99	45.53	3.21	439.72	61.81	0.13	329.75	28.39	52.21	3.42	31.94	11.13	29.35	81.19	4.66	35.09	51.88	27.2	68.55	101.31	59.27	44.16	27.13	65.64	127.07	70.12	96.87	107.67	8.51	11.32	48.6	0.38	39.08	90.73	3.3	41.24	98.39	46.57	37.68	39.71	0	23.31	17.94	40.99	24.91	117.3	48.6	89.84	8	17.22	34.84	0.32	52.92	103.89	23.68	26.99	21.86	0.06	51.34	6.38	64	14.18	23.39	19.57	5	13.18	0.97	21.12	6.82	1.03	39.91	7.05	1.57	0.54	2.15	9.5	19.28	0.17	16.87	4.24	3.29	5.6	25.78	8.31	2.55	2.52	4.15	19.19	0.03	0.56	0.43	38.48	17.14	14.06	1.23	15.37	0.53	0.02	3.09	1040.47	0.25	0.08	1.58	0.55	2.78	35.95	86.76	1.51	0.64	0.44	1.92	0.32	5.75	0.13	0.65	25.71	10.74	2.13	1.05	11.64	1.31	6.35	51.45	70.31	0.34	3.41	327.16	0.16	180.23	105.45	97.64	3.1	16	50.71	0.13	15.18	5.91	3.52	54.07	1.25	16.9	36.71	8.09	52.01	20.34	9.49	3.23	22.46	7.83	4.36	4.43	2.99	0.16	11.13	7.67	17.68	40.43	4.08	0.09	9.33	60.71	7.73	4.9	2.76	55.06	8.48	34.72	10.81	2.33	1.12	7.32	22.13	24.03	119.29	61	11.33	0.19	10.92	35.96	12.99	14.23	0.06	50.15	9.9	18.62	15.26	19.1	29.3	2.67	49.5	0.23	0.05	67.05	43.95	29.1	14.67	13.86	6.59	9.56	2.09	1.92	3.14	3.62	6.24	13.96	9.59	2.63	1.97	21.2	13.09	5.69	0.78	0.05	0.6	44.2	15.66	10.94	4.73	10.38	6.06	3.98	0.28	45.8	17.6	5.12	8.5	3.65	0.06	6.98	4.74	45.18	11.25	5.34	72.25	2.98	6.02	1.35	12.58	0	5.42	1.92	44.28	0.15	0.47	0.29	41.45	188.33	124.8	10.53	4.62	17.44	0.82	22.17	1.64	4.67	3.15	15.37	5.7	36.55	3.18	18.6	2.64	49.09	26.12	24.98	47.17	95.17	78.3	3.95	1.29	2.18	12.23	37.9	44.62	27.58	24.98	20.16	27.93	42.59	0.46	34.08	75.57	67.71	1.73	14.44	7.85	4.95	39	0.11	34.36	1.87	13.9	13.26	76.24	11.92	14.56	10.74	30.6	4.28	15.13	3.18	14.61	25.2	5.51	9.23	0.22	1.26	9.21	172.34	4.71	28.1	5.2	23.12	9.69	4.52	10.51	0.92	0.54	54.21	34.85	0.33	0.38	3.37	0.78	0	38.08	64.45	1.73	37.51	59.49	95.24	128.6	151.74	1.65	108.4	9.34	8.61	11.82	11.98	7.03	180.74	29.41	6.41	13.23	28.37	15.36	7.7	12.08	33.89	6.77	17.42	18.29	11.18	26.93	71.47	119.17	0.68	1.13	18.36	5.93	10.04	7.03	1.54	43.34	0.12	48.8	38.38	11.94	0.17	9.05	0.75	0.13	4.56	19.3	7.84	5.82	2.08	0.34	4.15	5.74	0.09	2.51	10.03	0.25	0.44	0.16	24.18	0.23	0	12.61	2.24	3.92	15.6	45.48	22.75	19.48	0.21	3.49	11.24	37.24	20	3.24	38.36	23.32	90.67	10.86	1.41	2.6	106.93	50.48	5.44	1.37	13.68	36.39	23.8	11.18	23.09	71.13	15.99	3.12	28.74	24.9	89.95	47.6	42.24	32.86	3.75	5.32	0.56	43.48	61.25	37.77	174.66	0.47	30.6	8.76	37.28	4.4	0.15	6.51	3.37	3.06	1.49	23	0.74	0.29	11.92	19.1	6.67	20.21	4.7	14.51	25.16	15.6	6.73	0.98	30.55	11	1.75	2.72	86.17	14.2	0.32	16.27	6.4	8.45	17.02	18.49	12.07	22.11	4.4	0.67	5.42	29.99	20.65	2.98	8.01	3.15	9.82	0.68	29.1	3.14	41.68	4.23	6.26	5.83	7.18	0.04	4.44	4.12	0	9.88	44.22	3.46	0.28	0.17	41.26	0.03	5.2	17.62	42.17	4.1	4.99	18.57	8.7	2.24	83.75	60.04	57.71	2.43	17.58	12.57	5.77	9.5	5.67	2.04	15.44	13.06	2.32	7.19	32.77	8.26	12.62	0.38	15.53	0.06	23.14	3.19	34.94	15.92	1.07	3.5	6.42	60.64	19.17	34.97	5.69	85.25	38.61	5.05	25.94	1.65	0.14	4.53	0	1.27	10.51	10.56	62.23	28.23	5.45	33.84	0.12	4	0.43	2.95	1.31	0.53	40.81	11.43	4.08	0.03	0.2	12.07	0.25	24.05	0.93	7.4	26.5	3.76	0.12	1.25	45.34	3.23	12.38	26.64	58.01	2.12	18.93	6.56	1.96	8.72	0.14	6.76	7.32	24.95	3.84	18.65	1.06	44.56	3.98	2.92	2.75	15.77	5.8	1.02	0	2.26	34.83	1.07	10.37	11.92	0.18	1.13	0.62	22.4	8.22	3.85	6.09	1.52	10.27	17.28	81.64	6.69	3.37	103.52	16.4	1.64	14.63	1.13	2.9	14.97	6.22	4.2	0.44	1.18	7.63	0.52	38.52	25.86	19.24	27.29	34.72	11.8	4.24	3.87	1.58	3.19	0	16.18	9.67	6.34	19.72	23.21	10.96	11.6	7.56	2.72	5.79	4.76	0.88	9.28	24.51	16.67	26.8	2.96	0.87	0.04	4.09	13.72	9.26	8.22	2.43	2.66	2.09	5.57	6.08	20.67	3.15	0.44	27.46	4.07	0.1	6.96	134.73	18.02	21.58	4.67	0.12	14.73	13.14	0.72	15.7	12.31	0.16	0.79	0.37	13.26	7.2	3.5	8.72	1.92	19.99	40.35	56.97	0	29.26	1.47	3.88	1.35	6.61	12.65	17.41	0.89	10.37	149.02	64.5	10.85	20.91	31.59	3.06	1.6	0.31	3.34	151.12	14.08	5.88	14.77	20.03	4.93	10.7	0	0.5	1.92	0.2	67.1	3.63	0	6.7	0.19	111.41	153.11	3.63	25.75	33.81	56.95	1.22	8.81	17.48	0.35	10.56	19.11	0.2	21.54	49.8	30.1	1.09	0.24	14.7	0.18	3.66	0.64	0.45	16.7	31.76	7.13	7.53	8.01	8.09	9.49	11.73	8.11	19.55	0.37	0.13	0.04	10.15	25.41	0.04	0.78	29.02	26.65	70.73	33.93	7.92	8.14	2.35	29.47	7.08	6.87	3.99	4.46	13	4.33	3.64	0.56	0	0	20.38	0.02	4.69	16.44	2.45	4.71	14.65	0.06	0.13	27.54	16.12	3.41	35.83	2.51	2.66	8.67	13.35	21.46	11.92	2.96	43.52	2.86	2763.81	4.08	0	9133.98	0	38.35	0	10.59	0	1.11	2.62	1.29	1.92	2.93	0.93	133.91	0	0.02	0.18	0.13	2.44	5.92	12.3	4.38	11.64	0.08	18.89	267.35	1.78	1.89	46.71	30.35	39.43	2.43	58.29	23.07	1.33	116.15	8.71	26.3	8.34	17.04	9.66	15.41	0.62	15.81	1.46	32.29	0	3.3	43.09	42.71	2.23	6.4	10.61	1.65	27.82	30.77	16.9	5.78	2.04	24.43	48.63	13.98	5.62	0.12	1.65	46.29	1.5	8.63	12.75	51.84	2.95	2.22	12.17	17.73	3.24	67.02	8.9	0.05	15.25	355.42	16.07	8.31	5.23	20.82	3.72	48.36	4.02	12.11	7.78	13.82	9.93	5.67	2.9	5.22	6.22	103.1	0.02	0.12	9.02	13.28	11.99	0.04	26.91	2.47	20.72	13.39	0.82	21.65	26.52	33.26	0.75	25.26	120.09	1.82	16.45	26.95	16.13	4.84	8.21	4.68	47.13	3.58	13.55	6.61	34.42	7.25	11.61	100.28	0.32	0	0.41	10.59	16.34	13.02	6.28	5.51	1.73	12.85	101.58	10.49	112.72	0.1	1.44	1.03	0.58	0.35	6.79	11.15	0.07	0	0.06	0.26	0.54	0	0.13	0.16	2.31	2.93	0.04	0.44	6.64	0.21	0.32	0.98	1.4	0.57	0	0.26	0.08	0.56	0.13	0.05	0.18	0.2	2.01	2.08	1.08	0.69	0	0	0.16	2.79	0.06	0.95	0.04	0.63	0	0.25	4.66	1.48	0.75	0.85	0	0.22	0	0.31	0.4	2.77	1.17	0.75	0.39	0.49	0.08	0	0.13	1.61	0.65	3.69	0.13	0.29	0.89	0	0.12	2.54	0	2.46	0	1.42	2.33	0.97	0.37	0.72	0.79	0.37	39.77	1.53	0	0.81	0.17	0.25	0.47	4.59	0.11	0.04	8.3	1.81	2	0.42	0	0.28	1.75	0.02	0	0	0.11	0.15	0.28	1.83	0.49	0.68	0.29	1.21	0.19	0.54	0	3.91	0.06	0.27	8.54	1.17	0.29	2.79	0.13	0	0.26	0	2.11	0.24	1	0.17	0.69	0.03	0.01	0.31	0	0.82	0.53	4.56	2.39	0.26	0.13	0.08	0.26	0.13	0.14	0.14	0.81	20.49	0.63	0.04	0.19	1.67	0.27	0.56	0.03	1.17	0.04	0.06	5.04	0.4	0.48	3.62	1.43	0.22	0.06	10.38	1.21	0	1.4	0.82	1.36	1.37	0.12	0.18	1.38	0.46	0.65	0.06	0.15	0.59	0.15	10.71	0.3	1.38	5.59	0.11	0.29	0.17	0.23	6.3	14.7	3.91	8.38	0	0	0.43	0.02	0.09	0.05	2.27	0.49	0.4	0	0.08	0.76	0.06	0.03	1.56	0	0.18	1.12	0.28	0.05	0.36	0.12	13.94	2.08	0.19	0.73	0.16	0.1	7.51	0.3	0.17	0.03	0.48	0.42	1.04	0.05	0.12	0	0.23	1.29	1.15	0.69	0	0.48	0.79	0.07	0	0	0.17	0.06	0.33	0.45	3.03	1.1	0.59	1.23	0.22	0.13	1.01	1.57	0.41	2.9	0	3.13	11.1	0.37	0.65	1.03	4.33	8.53	2.37	1.9	0.04	0	0	0.75	0.78	4.56	0	1.62	0.07	0	0	0.54	0.08	0.03	0.07	0.35	0	1.4	0.17	0.37	0.46	0.15	2.85	0.19	0	1.92	0.03	0.15	0	0	0.48	6.45	0	3.26	2.67	1.21	0	7.17	0.58	0.46	1.31	0	3.42	0.57	0.32	0.63	2.16	0.84	48.75	27.21	0.02	1.48	0.96	0	0.02	0.8	1.2	0	0	2.23	5.25	0.05	1.48	1.44	2.37	3.27	0.32	2.38	1.3	0.76	7.01	0.51	1.48	1.04	0.34	1.12	3.25	2.71	1.08	3.18	0.68	6	3.08	1.06	0.54	1.62	0.81	0.46	1.01	0.02	0	0	0.35	1.3	0.18	0.44	0.39	0	0	0.23	0.33	0.57	1.1	0.07	0	0.02	1.06	0.27	0	1.13	0.08	0.07	0.28	0.49	0.19	0.83	2.25	0.39	0.08	0.03	0	0	0.98	0	0.17	0.12	3.22	0	0.77	10.86	1.86	0.03	0.06	2.39	0.31	0.16	0.05	3.83	0.48	0.88	0	0.98	0.2	7.07	0.03	0.66	14.94	0.87	0.58	3.37	2.03	6.03	9.13	5.06	19.02	2.61	1.4	0.02	0	0	0.09	0.78	0	0.22	0.02	0.93	0.07	3.27	11.31	3.15	0.18	1.24	0	0.26	0	7.62	0	0.38	2.21	1.4	0	1.12	0.58	0.83	1.25	0.39	0.31	0.14	0	1.6	13.38	0.19	1.18	0	0.18	0.31	2.22	1.2	0.17	0.77	1.37	1.06	0.16	0.08	0.29	0.68	0.02	0.13	0.11	0.54	1.33	0.27	0.82	6.52	0.94	0.65	0.25	0.24	18.48	0	0.03	0.19	0.09	0.99	0.66	0.14	0.13	0	0.06	1	0.51	0	0	0	8.85	1.15	0	4.36	0.33	0.03	0.94	0.81	0.13	2.75	0.7	0.16	0.11	6.23	7.17	0.73	0.67	1.16	0.26	0.2	0.37	1.68	0.22	0.03	40.55	0.51	0.21	1.37	2.95	2.6	0	1.85	0.15	1.85	0.15	0.07	2.06	3.25	0.17	0.73	20.91	0.15	0.43	0.55	1.45	0.16	0	0.82	0.2	0.77	0.77	0.15	0.35	0.66	0.25	9.22	0.19	6.39	0.09	0	1.52	0.6	0.34	0.13	0.09	1.56	0.1	0.92	0.87	2.48	0.37	0.09	0.22	0	0.25	0	0.46	0.4	0.51	4.56	0.5	0.09	0.03	0.19	7.03	1.61	0.32	1.48	0.64	0.32	0	2.46	0.06	0.26	0.47	0.53	0.38	1.9	0.65	5.17	7.74	1.13	0	0.8	0	0	0.42	0.43	0.25	0.98	0.52	0	0.35	0.33	0.45	1.93	1.36	0.14	0.14	0.04	0	2.53	0.33	1.48	1.59	0.15	0.5	0.27	0	0.21	2.31	0.48	0.13	1.63	0.16	0.8	0.7	0.41	0.89	0	0.07	0.54	12.25	1.17	0.09	2.71	0.13	4.08	9.43	0	2.4	0.27	13.63	0.01	0.17	0.02	0	0.14	1.79	0.15	0.49	0.41	0.46	104.03	0.76	0.2	0.37	1.65	1.12	1.92	2.24	1.07	0.27	0	1.01	4.15	1.33	0.05	0.28	0	3.15	0.82	0.02	0.18	2.84	0.04	0.14	0.74	0.43	1.4	7.1	0.12	2.56	0.07	7.59	0.33	0.12	2.69	12.83	2.4	1.21	29.42	2.57	0.22	0	1.88	0	0.42	0.07	0	0.52	0	5.31	2.84	3.48	0.32	1.96	0.03	0.15	0.84	0	0.31	0.11	0.04	0.13	1.4	0.15	0.05	0.19	0.23	1.6	1.17	2.81	1.31	0.26	0.97	0.04	0	7.57	1.87	2.34	0.53	0.84	0.14	0.31	0	0	1.45	0.18	0	0	3.1	0.05	0.49	0.14	0.12	3.18	0.05	0.15	0.52	1.31	0.01	1.5	0.58	0	0.25	0.51	0.15	0	0	16.5	0	0.33	0	0	0	0	8.5	0	3.73	0.08	0	2.5	3.51	0.22	5.86	0.31	0.94	0	0	0.56	4.41	0	0.4	0.03	1.04	0	0.45	0	0.37	3.2	2.17	11.11	7.97	1.08	0.11	0	0.75	0.11	0.72	3.85	0.15	1.01	0.77	0.44	0.77	0	0.34	0.15	0.19	0	0.16	0.75	0.91	1.24	0.9	0.52	0.22	1.2	12.48	0.25	0.59	1.23	16.59	5.91	0	0.5	4.33	1.95	0.44	0.16	0.13	1.85	0.09	0.09	0.38	0.55	0.3	1.73	0.3	0.16	0	2	0.65	1.32	0.62	0	0.66	0.21	2.03	0.23	12.82	0	0	0.22	1.07	1.92	3.02	0.16	2.14	0.41	0.88	0.08	0	0.04	0.54	0.82	0	2.31	4.82	0.29	0.34	1.17	0.63	0.22	0.42	0.68	0.06	6.54	0.07	1.9	0	1.96	0.83	0.96	0.1	0.06	1.04	5.42	1.44	9.69	4.02	7.53	0.09	0.3	0.38	0	0.86	0.28	0.52	1.43	1.73	0.29	0.29	0.13	0.06	0.52	4.77	0.03	0.08	0.33	1	1.55	0.44	0.12	2.3	1.4	0.29	1.02	0.05	3.93	2.83	0.29	0.19	0.47	1.15	0.16	0.09	0.55	1.42	0.39	1.82	0.45	8.92	0.5	6.26	0.59	4.63	7.86	9.42	1.06	1.84	0.28	0.28	5.9	0	0.03	0.22	0.14	0.15	0.21	12.09	0	0.06	0	1	0.11	0.98	0.53	1.4	0.33	0.1	0.89	0.05	0	0.14	0.74	1.11	0	0.02	0.36	0.02	0.78	7.33	0.47	0.21	0	0.42	2.7	0.63	2.1	5.67	0.24	0.21	0.94	6.41	0.14	1.29	3.51	0	0.93	26.78	0.37	0.27	0.03	0	0	1.32	26.54	0.02	13.76	0.22	0.2	0.05	0.19	0	0.42	0.02	0.14	0.14	0.21	0.11	1.8	0.05	0.05	0	0.56	0.64	0.03	0.1	14.81	0.1	0.4	2.09	0.72	1.62	0.04	1.03	0.23	0.46	6.27	0.27	0.15	0.03	1.11	3.98	0.13	1.42	0.07	13.14	0.05	0	1.77	0.19	0.11	1.25	5.89	1.15	0.22	2.63	0	0.47	2.42	0.08	0	0.94	1.37	0.76	0.09	4.98	0.37	5.22	5.16	1.08	0.53	0.08	1.4	0.36	0.38	0.83	1.34	1.73	0.1	0.29	1.74	1.22	0.84	0.04	3.61	0.06	0.12	0.52	0.4	0.25	104.54	0.23	3.59	0.99	3.78	0.54	0.26	0.15	0	0.36	0.16	2.12	0.14	0.2	0.04	0.41	0.14	1.04	1.01	0.95	0.11	0.32	0.07	0.31	0.03	0.07	1.39	0.07	5.06	0.22	0.62	0.18	0.03	6.92	0.19	0.43	0.14	16.24	0	0.15	1.4	2.39	5.87	0.41	0	0	1.67	1.14	0	0.1	0	0.1	0.24	0	1.13	0.3	1.28	0.01	0.69	0.41	0	2.54	0.4	1.1	0.71	0.08	2.85	0.17	0.54	0	0	2.41	0	3.51	0	1.16	0.42	5.74	19.29	1.58	0.3	0.17	16.23	0.12	0	0	0.2	0.7	0	1.36	0.27	0.06	0.14	1.4	1.11	0.91	0.18	0.08	0.5	7.38	1.91	0.1	0	0.55	0	0.27	1.38	2.07	1.85	1.34	0.86	2.13	0.1	1.12	0.1	0.24	0.24	0.02	0	0.72	0.28	0.8	0.05	0.03	0.4	0.37	0	0.55	1.17	0	1.83	3.19	0.68	0	0.38	0.04	2.65	0.15	99.49	0	0.5	0	0.21	0	0.52	3.53	0.8	0.79	1.15	0.62	0.61	2.19	0.47	2.03	1	10.45	8.42	1.4	17.64	0.17	0.96	0.51	11.51	0.41	2.59	0.68	2.42	0.57	3.96	1.45	0	0.42	0.25	0	0	0	0.44	0	0.22	0.13	0.35	8.08	0.78	0	0.64	0.23	0.65	0.57	14.74	1.77	0.17	0.14	0.27	1.19	19.17	0.31	0.25	0.05	0.68	0	4.44	1.95	0.2	1.81	0	0.64	0.1	0.19	3.69	0	1.2	1.37	25.95	0.17	0.02	13.32	1.1	0	0.14	0.09	2.34	0.16	0.14	0.33	0.35	1.31	0.95	0	0.65	3.95	0.15	0.04	0.05	0.11	0.36	3.47	0.67	0.21	1.02	0.06	0.77	0.21	0	0.22	3.93	0	0	0	5.97	0.01	17.87	2	0.76	0.42	10.07	0	11.86	0.88	0	0.17	0.34	3.14	6.61	0.34	0.25	0.16	2.16	0	0	0.1	0.57	0.04	0	0.69	0	0	0.13	0	13.45	0.09	0.29	0.72	0.42	0.24	0.04	0.38	0.69	0.44	1.42	0.07	0.2	0	3.72	0	0	0.14	0.98	0.32	4.25	0.08	0.05	0.07	0.34	0	0.39	0.02	0.24	1.06	0.5	0.07	0.36	0	0.07	0.09	0.51	1.76	0.12	0.02	0.19	0.25	1.37	0.97	0.18	0.04	0.6	0.23	0.4	0	0.13	3.79	0.22	1.03	0.18	0.04	1.79	1.36	0.73	1.09	0.5	1.27	0.11	5.72	0.63	0.89	0.37	3.11	1.42	0.11	0.03	1.03	0.8	0.02	2.17	0.33	0.38	0.06	3.1	6.32	0.36	1.17	1.79	2.15	0.03	0.55	0.81	1.83	0.39	0.05	0.13	0.13	2.72	0.99	2.49	0.07	0	2.94	42.63	0.96	1.21	1.52	6.64	0	2.12	0	0.7	1.29	2.83	0	72.36	1.57	0.06	0.65	0.02	0	0.08	0.47	0.42	1.94	0.37	0.47	0.83	1.04	1.64	2.74	0.08	0	0.11	36.83	0	0.84	2.89	0.16	2.83	0.02	0.96	0	0.1	4.88	4.2	0	2.55	3.28	0.35	1.97	0.21	0.04	0.04	0.19	6.95	0.05	11.89	3.05	5.9	1.78	0	0.29	1.51	2.5	0.36	1.36	0.72	40.23	1	0.07	2.83	1.93	3.74	0.01	0.46	1.62	0.2	0.06	0.61	0.4	0.12	0.72	0.34	2.66	0	1.56	8.32	0.04	1.56	8.23	0.28	0.41	0	0.29	0.19	2.58	0.2	0.01	0	0.36	0.15	0.09	0.32	0	1.23	0.17	0.56	1.07	0.25	1.09	0.51	0.32	1.78	0.3	0.18	0.39	0.06	0.1	13.69	0.04	0.25	2.11	0.02	2.4	3.98	0.15	0.05	0	0.12	1.1	0.42	0.11	2.04	0.47	0.18	0	6.84	1.38	0.03	0	0.05	0	3.63	3.31	0.38	0.38	0.19	2.72	0.11	0.86	1.23	0.03	4.36	0.02	0.22	3.37	0.35	0.8	0.63	0.67	1.01	0	5.09	14.76	1.67	0.29	0.43	0.41	0.38	0.01	0	0.24	0.71	0.4	0.54	2.57	8.99	0.21	0.06	0.2	0.86	3.59	0.66	0.09	0.03	0.01	0.66	0.88	0.14	0.38	0.2	0.52	0.64	2.15	0.25	1.44	5	0.04	0	0.03	0.15	0.13	0.1	0.06	0.04	0.06	0.23	0.29	2.35	0.65	0.37	12.89	0.39	0.23	0.1	3.15	0.02	0.36	0.71	0.04	0.08	0.19	0.04	0	0.03	0.91	0.56	1.73	0.77	1.63	0.05	0.18	1.78	0.05	0.6	0.04	2.65	6.13	0.24	3.28	0	0.07	2.4	3.69	0.19	0.08	4.28	0.03	0.18	0.01	1.28	1.21	2.11	0.4	0.06	2.27	0.65	0.22	0	0.2	0.49	0	0.86	0.11	0	2.77	1.41	0	0.23	0.22	0.77	0.61	1.05	0.04	0.57	0.56	0.01	0.15	0.68	0.53	1.5	0	0	0.6	0	1.08	9.37	0	1.69	0.26	1.96	0.15	0.02	0.44	0	2.09	1.2	0.05	0.14	0.03	0.27	0	1.03	4.26	0.14	2.05	0.11	1.69	2.03	0.11	0.12	0.53	0.13	0.59	0.71	1.49	1	0.11	0.6	8.37	0	0	0.46	1.3	0.43	4.09	0.34	0.27	0.35	0.37	0.03	1.21	0.89	0.13	0.62	0.04	0.38	0.85	0.25	0	0.33	0.96	0.44	0.97	2.72	0	0.48	0.16	0.78	0.47	0.06	0.03	0.37	0.23	0.08	11.14	0	0.07	2.54	0.96	0.84	1.14	0.22	0.36	0.26	0.38	0.52	0.03	0.06	0.23	0.23	1.35	0.6	0.16	0.4	0.64	3.04	2.35	0.43	0	0.76	0.56	0.03	0.54	3.55	9.6	3.93	10.08	7.14	0	0.03	3.04	0.19	0.01	0.27	0.07	1.27	1.16	0.2	0.23	4.86	5.89	0.22	0.55	0.81	0.07	0	0.13	1.04	0.48	1.53	0.03	0.29	0.29	9.14	0.56	0	0.17	0.16	0.68	0.02	2.66	0.02	0.19	0.39	0.02	0.01	1.59	0.11	0.04	1.45	0	0.03	0.15	0.11	0.29	4.3	0.08	0.91	0.07	1.67	0.1	0.24	0.07	2.16	0.04	0.06	1.96	0.21	8.18	3.03	3.69	4.42	0.1	0.08	0	0.35	1.39	0.15	0.14	0.57	0.07	0.04	0.43	0.52	0.19	20.09	0.07	0	0.33	0.04	0.57	0.88	2.47	2.47	0.1	0	0	0.18	0.04	0.09	0.04	0.45	0.77	3.46	0.49	0.19	0	1.77	0	0.05	0.58	4.93	0.27	1.02	0.69	0	0	0.92	0.66	0.38	0.82	0.91	0	0.62	2.36	2.89	5.87	0.06	0.45	0.32	0.12	0.02	0.31	2.95	0.08	7.37	0.51	0.16	0.27	0.73	0.26	0.15	0.14	3.4	0.08	0.23	4.29	2.36	4.79	0.5	0.64	0.81	0.57	0	0.47	0.4	0.64	0.6	0	21.35	1.51	2.3	0.79	0.06	0.54	0.03	0.19	4.03	0.08	0.09	0.06	1.77	1.58	1.22	2.17	0.16	0	0.02	0.84	0.31	0	0.81	0.29	0.31	0.19	0.39	3.58	0.62	0	0.5	0.46	4.44	2.41	1.44	0.29	1.14	0	0.32	0.12	0.34	1.53	0.51	1.5	0.03	0.06	0	0	0.09	0.34	0.16	0.17	0.59	0.15	0.05	2.97	4.33	0.76	0.39	0.41	0.85	1.22	0.45	0.34	0.36	0.01	0.29	0.65	0.51	0.83	0.16	0.34	0.06	0.59	0.15	0.43	0	3.75	1.76	0	1.18	1.19	0.29	0	0.11	0.11	2.42	0.78	0.17	5.95	0.01	0.04	0.27	7.15	6.12	0.06	5.68	0.1	1.01	0.13	0.8	25.36	0.06	0.2	0.16	0.47	0.27	1.12	4.7	0.7	0.14	0.77	0	0.48	1.05	3.82	0.32	0.55	0.08	1.42	3.02	0.21	0	0.62	0.13	0.05	0.24	4.3	0.44	0.15	0.84	0.04	0	0.07	0.31	7.27	0.2	0.18	0.14	0.3	0	2.09	0.58	0.32	0.38	4.46	0.14	0.05	0.3	0	2.75	0.12	0	0.44	0	1.66	0.25	0.13	0.03	0.28	0.32	0.47	0.18	3.11	0.04	1.62	0.59	0	1.63	0.15	0.13	6.14	0.2	0.66	0.55	0.16	0.29	0	17.44	0.16	0.17	0.25	15.8	0	0.02	0.13	0.93	3.51	0.81	0.09	0	0.69	0	1.01	1.82	2.85	6.91	1.18	21.23	0.18	0.12	0.77	0.5	0	9.89	1.02	0.57	1.06	1.02	0.05	0.17	0.81	0.11	0.79	1.4	0.48	2.19	0	0.95	0.13	1.87	0	0.02	0.12	0.24	12	0.47	0.96	0.28	0.46	0.18	0	0.07	0.52	0.18	0.13	0	7.05	0.04	0.25	0	0.56	2.13	0.01	0.2	0.05	3.39	0.1	1.48	0.07	0.54	7.94	0.08	3.41	0	0	0.12	25.32	0.01	0.09	1.13	0.32	0.03	0.91	14.88	0	1.41	0.1	0.42	0.72	4.44	0	0.17	2.89	2.46	0.44	0.47	1	0.11	0.36	0.24	5.09	0.32	0.18	0	1.45	0.38	5.46	11.92	6.16	0	0.05	0.47	3.72	0	0.22	2.3	8.11	58.59	0	0.98	2.66	2.64	0.05	0.03	7.09	1.6	0.1	0.56	1.03	0.05	0.01	28.57	0.21	16.05	0.97	0.14	0.01	0.26	0.3	1	0.5	1.46	0.4	0.64	0.38	0.43	1.39	0.21	1.69	1.62	4.09	0.18	0.15	1.32	0	1.03	0.61	0.1	0.26	0.08	0	0	0.02	0	7.2	3.93	0.01	1.4	0.19	0.44	0.28	1	1.19	3.95	0.1	0	1.16	1.38	1.07	0.95	0	0.15	0.56	0	1.06	1.56	2.54	0.04	0.38	0.09	5.15	3.39	2.92	0.02	0	0.02	2.8	0.04	0	0.25	6.65	0	0.14	1.51	0.41	0.06	0.18	0.48	1.61	0.51	0.51	0.32	0.37	0.81	3.34	0.62	3.39	0.42	0.01	1.18	0.17	5.84	1.18	24.15	1.04	0	0.38	0	39.54	4.04	0.2	0.57	0.32	0	7.13	0.32	0.17	3.57	0.87	3.18	0.19	0	2.73	0.41	0.06	1.73	0	1	0.32	0.68	0.36	0.16	0	0.09	0.43	0.41	0.35	0.17	0.11	0.68	0.73	0.16	2.97	0.67	1.18	1.62	0.5	0.34	0.16	0.03	4.98	5.93	1.32	0.69	0.09	0.07	0.01	0.02	1.45	0.13	0.05	0.22	0	0.31	7.97	0.38	2.12	0.1	0.12	0	3.45	8.23	0.42	0.15	0.05	0.06	0.65	0	0	19.31	0	0.64	0.07	0.1	2.06	2.43	0.02	0.36	1.28	0.24	0.12	4.59	0.03	4	0.03	1.36	0.42	1.01	1.71	0.73	0	0.43	1.46	0.41	0.13	0.19	0.05	0	0.04	0.09	0.2	0	3.47	0.28	0.07	1.94	0.79	0.72	0	15.72	0.41	0.13	2.84	0	0.77	0.51	0.04	0.08	0.78	1.25	0.93	2.51	2.53	2.3	0.64	0	1.51	1.33	0.2	1.97	0	0.37	0.13	0	0.28	1.82	5.04	4.62	0.3	0.42	0.08	0.74	3.5	0	0.59	0.36	1.53	0.08	0.51	12.37	0	0	3.57	0.2	1.01	0.66	0.84	0.26	0	0.54	0	0.1	0.39	0.87	4.03	1.19	3.04	3.06	0.72	0	1.24	10.02	0.07	0.83	0.06	1.11	3.07	0.08	0	0	2.61	0.27	0.68	0.58	11.62	0.36	1.44	0	0	0.23	0.14	1.28	0.09	0.21	0.38	0.04	0.18	2.31	0.5	0	0.1	0.05	0.6	0	0.63	0.12	0.39	0.74	0.36	0.03	0.86	0.9	0.11	0.37	0.5	0.06	0.22	0.24	0	0	1.78	0.3	0.79	6.42	2.37	0.03	0.27	0.27	0	0.17	0	0.19	0.53	0	0.14	0.25	0.2	0.1	0.66	0.23	0.6	0.52	0.04	0.29	0.81	0.56	0.58	1.1	0	1.06	0.14	3.36	0	0.15	12.09	3.71	2.28	2.88	1.3	1.52	2.05	0.24	0	1.12	0.43	2.04	1.31	0.88	0.11	0.78	0.19	0.32	4.77	0.53	0.68	0	0	0	0	0.11	0	0.82	0.13	0.04	0.42	0.02	0.72	0.25	0.28	0.37	4.93	0.71	0.37	0.37	1.55	0.14	0.19	1.09	1.13	1.76	7.44	0.55	0.06	0.24	1.31	0	0.38	1.65	0.08	0	0.03	4.53	2.18	0.55	0.43	1.17	0.73	1.11	1.48	0.73	0	0.81	2.89	0.65	2.59	0.55	3.99	4.22	0.05	4.1	0	2.42	46.08	0.38	0	0.54	0.17	0.13	0.03	0.05	1.75	0	0.2	0	0.1	2.11	0.97	0.03	0.2	1.48	0.21	0.17	0.4	0.12	0.15	0.45	0.56	1.41	0	0.36	3.92	0.96	0.78	0.48	28.41	0	0	0.09	1.51	0.19	0.43	0.56	0.35	0.07	0.12	2.17	0.09	0.23	0.29	0.89	1.66	0.07	0.31	0	0.08	115.44	0	2.27	0.54	0.22	3.86	4.76	0.58	0.1	2.3	2.6	0.3	0	0.17	0.57	3.08	10.49	0.06	0.26	0	0.4	0.04	0.07	0.83	0	0	0.62	0.49	0.08	0.12	0.57	0.23	1.09	0.06	2.13	0.58	2.33	0.04	0	0.64	1.08	6.52	3.18	11.76	0.29	1.18	0.06	4.89	0	0.28	4.72	0.08	0.9	0	0	0	0.76	0.22	0.06	0.56	0.06	0.35	0.04	0.54	1.4	0.01	2.12	0.17	3.89	0	0.14	0.1	0.73	0.45	0.75	0.44	0.51	0.2	0.99	0.23	0.06	1.6	0.41	4.25	0.12	0.02	0.16	0.03	0.01	0.01	1.19	0.07	0.23	0	0.07	0.14	0.35	1.24	18.86	0.17	0.8	1.5	2.08	0.24	0.12	0.19	0.44	0.46	0.51	0.06	0.43	0.41	1.11	0.07	0.69	0.12	0.03	1.43	0.35	0.14	0.59	0	0.99	0.22	8.43	1.62	0.96	0.99	5.7	0.2	0.28	0.41	0.47	0.54	3.75	0.91	4.62	1.15	0	8.43	0.04	0.12	0.51	0.66	0.55	1.55	0	1.14	4	0.11	0.42	3.55	0.65	3.95	0.03	0.55	2.62	0.13	1	4.36	0.09	0	0	0.93	2.74	0.52	0.53	0.09	0.11	0.56	0.76	0	1.05	0.33	0	0.46	0.13	0.35	0.42	0	0.22	2.88	0.01	0.02	0.65	0.67	10.69	0.31	0	0.08	0.06	0.15	17.44	0.86	5.06	0.07	0.09	0.07	3.29	0	0.1	19.64	0.17	0.32	0.09	1.71	0	0.16	0.02	0.11	0.06	0.14	0.37	0.34	2.44	0	1.01	2.38	0.64	0	2.34	0.15	0.04	1.56	1.04	0.17	0.38	1.44	0.69	0	1.68	1.97	0.31	0.02	0.22	0.19	0.04	0.56	0.03	2.58	2.29	0.31	1.47	3.07	3.58	0.21	0.37	0.03	0.26	5.7	0.13	0.66	0.17	2.66	0.12	0.85	2.42	4.8	0.75	0.81	0.22	0.08	11.96	0	0.38	1.09	0	0.49	0	0.5	4.29	0	0.01	0	3.01	0.01	0	0.13	2.33	1.62	1.31	0.47	0.06	0.09	0.21	1.08	1.09	0.93	0	0.28	0	0.38	0.09	0.62	0.11	0.2	0.06	0.13	0.03	0.14	0	0.36	0.85	0	2.52	0.34	0.04	0.19	2.03	0.07	0.14	30	0.03	0.43	0.16	0.5	0	0.36	1.69	2.44	3.34	0.75	0.04	7.37	1.76	2.96	6.39	0.34	0.13	5.89	0.3	0.12	0	0	0	0	3.64	0	0.02	0	1.65	0.67	3.62	0.22	1.78	0	1.17	0.32	0.36	2.38	3.11	0.07	2.05	0.29	1.16	0.51	0.08	0.19	0.23	12.44	4.42	0.23	0.47	0.11	1.12	1.21	7.56	0.53	0.27	0.23	1.05	6.99	2.39	0.08	1.87	1.13	0.37	6.36	0.28	0.45	0.91	0.5	0	1.12	0	1.34	0.28	0.38	0.68	8.71	1.51	0.07	0.36	0.75	0.19	0.83	0.45	2.78	1.11	3.89	0	0	0.25	0.43	0.3	0.3	0	0.69	0.74	0.1	0.9	1.09	2.2	8.76	1.5	7.11	0.93	0	10.91	1.48	1.78	0.01	6.71	0.02	1.99	1.05	0.85	0	0.53	1.3	1.2	1.32	1.43	6.49	0.04	0.14	0.1	0.08	0.07	0.95	1.57	1.07	0.21	0.37	4.23	2.23	0.03	0.26	0.06	0.16	1.74	0.28	0.03	7.38	0.31	0	0.78	0.05	0.14	0	0.56	0	0.17	0.05	0.59	4.68	3.57	0.82	0.08	0.25	6.37	0.85	0.08	0	0.37	0.15	1.3	0.04	0	0.55	0.1	1.05	1.85	0.13	0.26	0.54	0.05	0.1	0.05	3.38	0.41	0.41	0.11	0.03	0.2	10.14	0.14	0.31	1.23	0.45	1.36	0.12	0.47	0.82	0.26	1.7	0.41	0.15	2.71	0.69	0.19	0.18	0.49	0.42	0.14	0	1.52	0	0.01	0	0.13	1.22	0.27	1.14	1	4.66	0.09	1.66	0.34	4.74	2.72	0.34	1.8	0.53	0.31	0	0.35	0.11	5.49	2.15	1.7	0.47	0.3	1.13	0.33	3.16	0.07	3.44	3.86	0.02	0.27	0.23	0	5.86	0.11	0.15	0.67	0.25	0.46	0.09	1.01	4.71	0.15	0.21	0.11	19.9	0.28	0.13	0.49	0.07	1.18	0.22	0.1	0.43	0.51	0	0	0.3	0.59	1.39	0.88	0.27	1.93	0.22	0.13	7.37	0.05	0	1.29	1.55	0.96	1.25	0	0.23	0.7	0.45	2.73	2.64	0.11	0.95	1.48	1.09	1.45	6.82	8.39	11.39	20.49	10.43	6.72	0.02	26.96	7.5	2.96	7.91	18.57	0.27	10.18	6.04	3.89	0.34	5.14	56.91	1.01	3.54	634.98	403.09	0.16	0.64	441.9	325.49	1.21	858.45	605.98	0.1	0.12	0	8.57	24.03	5.12	205.1	0.6	525.99	1.24	484.87	1.74	0	509.4	512.62	4.36	2.79	434.73	470.69	0.46	5.82	0.31	16.92	154.57	14.84	0.33	386.6	321.51	0.43	2.73	0.15	4.03	20.4	0.32	0.21	472.26	0	1.71	0.31	800.48	29.51	0.16	834.18	283.82	368.95	383.24	0.95	615.29	588.38	2500.83	0	389.73	4.64	7.53	1186.16	0.29	1011.51	549.93	0.73	0.41	501.43	733.69	0.7	114.37	0	612.1	1862.75	466.28	889.71	6.85	0.02	4.65	0	0.03	701.82	1314.1	1302.33	0.63	0.06	245.44	0.06	0.35	1.23	0.09	398.27	2.43	675.47	481.91	0.17	1.47	0	37.93	0.63	675.52	406.53	0	0.47	0.56	154.39	154.39	224.17	1.13	0.47	435.32	0	252.79	33.48	26.27	52.48	6.48	13.79	10.04	7.15	6.77	4.33	49.16	6.9	8.56	11.73	26.76	508.84	1.28	0.84	1001.28	0	0.48	517.81	0.19	0	321.26	422.58	0.34	822.86	299.91	489.66	388.05	20.92	0	899.8	2.33	400.86	58.62	0.37	331.28	492.2	0.17	0.41	1854.72	778.79	3.4	775.05	341.95	184.03	0	3722.53	411.97	17.5	0	433.95	2764.82	0.99	0.1	0.05	8.34	26.37	0	349.08	479.46	0.74	0	2.87	263.03	0.37	0.23	0.37	311.5	292.64	5.63	31.25	7.82	26.99	5.8	2.12	9.73	13.37	9.46	36.36	248.84	1.34	0	0.4	0.1	0.2	417.88	606.42	1.76	311.21	0	0.08	1.6	2.37	0.48	11.95	15.6	5	26.92	11.24	12.28	1.68	68.13	22.49	9.25	9.5	13.04	4.85	11.9	1.08	0.17	8.58	0.31	11.23	0.1	9.59	5.46	0.74	1.54	11.74	11.86	6.9	2.05	4.6	19.37	14.1	10.45	5.56	10.02	7.03	0.19	17.39	4.85	3.74	6.05	7.62	11.19	10.68	22.92	26.92	5.06	0.61	0.42	3.06	0.51	0	1.09	0.01	8.22	3.46	0.76	8.44	15.89	30.99	9.86	8.69	15.2	27.02	2.24	5.53	3.77	21.33	65.12	32.59	0.66	0.07	516.23	34.07	427.17	282.29	4.55	32.11	12.34	30.53	0.68	0.72	2.86	9.39	22.08	58.26	0.06	11.51	243.81	13.12	1.34	8.24	0.87	0.21	34.09	3.63	32.83	10.03	31.82	20.66	7.28	8.19	14.16	3.94	0.52	6.87	0.38	0.07	29.45	26.15	3.98	7.36	6.75	0	7.45	12.63	6.16	505.52	11.91	16	0.25	133.72	0.31	27.72	0.17	0.2	1.31	83.05	2.42	5.15	297.08	0.14	10.29	0.27	33.53	0.36	1.7	0.5	7.28	0.1	0.04	0.13	4.91	6.11	18.95	9.63	0.03	46.55	44.64	36.15	9.36	16.38	3.33	0.05	14.79	5.15	1	0	12.9	1.88	23.58	2.07	0.43	5.55	59.03	0.99	18.52	0.71	2.1	15.36	23.51	2.33	6.44	56.7	0.19	13.54	47.24	14.31	1.08	0.65	1.35	6.28	26.79	16.69	3.37	8.01	28.87	95.13	10.42	15.88	18.66	19.09	3.6	0.74	106.81	53.47	33.67	9.48	1.38	0.11	7.67	4.57	67.71	13.65	76.33	0.01	9.89	1.59	7.9	8.69	4.07	0.07	0.51	0.24	31.18	52.2	20.33	5.75	7.07	5.38	23.94	16.69	25.24	20.81	158.77	51.52	4.36	0.63	22.76	18.27	24.69	0.8	37.17	56.69	4.62	2.49	0	11.59	1.75	1.03	0.57	5.76	25.18	190.9	194.41	0.07	16.79	5.14	45.07	89	149.03	1.02	1.04	0.22	1.23	0.35	72.74	0.66	1.87	2.05	4.79	9.14	3.55	0.66	1.36	0.08	0.22	18.13	79.59	39.28	32.17	13.53	53.86	0.03	19.79	0.33	0.88	19.65	0.85	16.99	0	0	5.73	0.2	12.42	19.06	79.62	42.43	29.95	13.96	29.35	110.85	14.03	29.46	18.32	0.73	0	0.03	0.48	3.13	0.26	3.47	2.69	34.76	14.67	2.74	12.34	0.57	0.75	20.53	89.36	30.16	56.74	12.79	2.71	12.05	15.99	5.1	18.24	10.61	51.37	62.72	17.51	14.47	14.82	0.46	5.83	36.53	58.33	0.45	1.54	1.43	5.93	3.4	41.57	0.04	0.12	12.41	3.36	21.96	84.39	27.17	0.78	33.93	0.17	47.63	0.01	0.06	12.98	2.04	15.64	3.75	0.18	6.64	7.19	24.47	18.81	11.8	5.89	3.24	6.87	0.51	18.02	3.39	28.66	7.86	23.17	24.88	67.02	100.3	61.13	17.62	17.16	31.71	0.46	18.92	27.18	0.14	6.78	0.05	26.04	62.86	1.35	121.46	18.54	0.03	13.84	10.4	39.4	0.08	1.82	64.37	4.52	2.78	1.34	3.5	1.99	4.88	15.68	12.88	21.31	41.69	11.56	3.41	3.32	9.22	16.69	75.56	7.78	12.3	19.86	1.87	19.81	27.23	0.09	10.26	19.58	9.74	1.92	48.02	27.64	0.73	1.16	19.44	17.85	66.25	2.08	6.4	54.94	0.86	138.71	149.89	338.4	427.01	13.23	157.93	11.94	0	136.06	55.46	626	3.88	49.97	0.03	0.27	0.06	4.59	38.86	286.82	69.55	0.96	3.1	289.14	0.45	76.84	0.6	11.36	43.08	79.51	2.73	2.86	0.15	4.39	0.07	29.11	2.21	4.4	0.04	0.3	0.82	75.98	0.07	40.51	0.59	23.38	3.63	222.63	0.3	2.46	3.13	3.09	2.04	1.99	7.03	24.26	3.83	18.94	10.24	62.17	3.84	4.15	4.34	7.69	27.44	13.04	23.85	18.3	11.7	11.48	14.02	1.08	9.09	3.09	5.35	0.05	0	10.65	8.99	30.18	55.27	79.47	13.37	15.31	16.47	74.84	35.53	56.57	26.8	10.02	57.38	6.73	2.25	5.36	0	90.54	3.77	4.88	2.72	0.57	0.61	20.36	51	3.4	0	1.49	0.12	0.23	0	9.34	1.73	23.44	1.92	29.71	11.2	67.26	0.76	22.97	3.09	19.84	0.73	0.37	22.41	36.66	5.09	3.43	10.88	14	9.69	1.18	0.03	0.16	0.81	5.69	10.22	5.95	5.71	8.25	88.3	38.92	37.27	23.8	35.94	4.72	5.19	0.12	1.32	0.04	0.25	10.21	0.73	0.02	28	1.52	0.1	11.75	52.35	18.04	38.63	3.9	13.04	5.84	33.47	3.57	14.99	10.65	3.86	26.18	2.18	0.22	2.9	106.43	35.23	15.44	156.05	15.62	16.56	3.79	6.79	0.61	8.9	1.74	5.29	5.21	24.54	57.47	14.5	0.09	53.21	22.68	6.14	0.9	12.86	31.26	31.02	6.65	0.98	4.01	1.49	11.94	50.13	1	0.21	0.27	115.85	48.09	4.56	11.29	2.17	10.79	7.38	7.59	13.93	15.38	0.02	4.06	1.9	9.25	8.42	2.08	3.56	19.64	12.25	9.67	1.6	8.99	13.03	18.98	0.24	5.79	0.34	0.12	0	0.04	0.15	0.03	0.2	0.28	7.52	0.71	23.7	2.37	10.14	32.09	0.58	16.3	14.38	0.56	4.99	8.56	43.13	10.25	30.64	9.12	5.17	91.88	0.09	2.7	1.35	0	5.55	99.03	29.67	1.74	10.54	14.09	12.35	0.05	33.06	0.03	0.07	0.02	0	0.35	1.13	0.01	0.04	26.7	0.16	0.21	8.2	15.99	0.84	10.02	0.06	16.88	22.34	0.67	0	487.96	0.28	3.58	4.75	0.05	49.69	8.88	0	0.05	0.01	0.65	0	21.07	0.02	3.47	1.1	0.54	0.07	1.44	3.12	24.11	1.25	12.8	0	7.77	97.91	10.17	5.4	3.09	14.98	4.56	0.24	7.63	26.54	0.01	14.19	6.41	8.33	0.17	43.5	0.44	1.91	0.06	0.47	6.49	8.34	4.65	1.58	0.22	1.12	0.15	3.06	3.83	2.74	5.27	5.09	341.45	1.19	1.71	0.06	1.57	0.01	18.65	8.12	2.75	1.69	12.04	261.39	247.81	29.19	2.73	13.02	0.25	16.9	29.59	0.07	0.26	0	0.02	0.04	0.14	7.37	0.42	242.65	3.52	0.51	0	0.26	13.99	1.03	0	1.33	4.67	0.28	0.08	0.14	0.06	28.37	0.17	2.2	23.23	7.43	4.02	2.02	13.97	52.16	35.2	5.73	20.11	0.09	1.82	8.1	6.32	66.62	5.17	0.3	0.03	6.83	0.15	1.27	94.09	230.08	2.99	12.46	19.34	44.83	35.93	35.03	176.38	2.85	0.07	9.41	8.24	1.87	1.46	51.33	9.85	11.41	28.55	56.36	14.65	2.79	12.16	1.85	20.57	3.91	29.04	0	18.83	117.88	1.82	4.99	4.04	0.61	80.85	0.32	0.88	2.93	15.64	1.15	3.55	31.89	3.12	0.16	2.66	0.59	21.89	1.37	9.27	20.35	21.43	0.27	0	0	20.07	3.44	4.33	15.51	42.28	0.69	1.66	19.08	3	19.89	0.06	22.11	0.1	0	0.97	16.42	20.63	11.8	13.31	1.06	9.86	6.2	0.07	30.7	2.98	9.65	3.21	1.89	36.84	7.94	14.2	18.88	5.86	0.03	0.08	13.15	8.95	6.73	12.45	28.74	18.25	13.69	5.09	8.59	3.65	20.78	2.68	8.79	0.08	11.43	0.89	17.35	28.56	3.88	2.96	13.38	1.28	6.56	0.32	9.19	7.88	1.4	9.02	0.14	0.19	4.75	13.09	4.18	0.66	10.32	8.58	21.9	18.98	8.3	32.18	9.06	0.02	25.37	4.35	7.13	1.05	4.84	15.66	39.15	8.98	16.26	0.12	20.67	7.65	0	22.05	11.14	0.11	16.34	22.98	4.83	14.92	0.45	71.13	5.5	12.49	6.47	52.53	1.38	14.24	2.71	36.36	45.65	2.89	0.03	4.51	11.04	0.2	5.44	13.04	5.63	0.34	4.68	1.33	0.18	37.84	0.02	47.33	0.66	13.81	11.13	23.8	20.18	1.4	4.59	21.04	0.15	3.67	2.61	0	0.12	10.9	2.14	0.11	0.06	7.03	0.12	0.2	0.18	0.02	15.43	0.28	97.53	16.46	9.15	4.96	17.29	0.33	45.24	0.04	0.36	0	0.16	0.07	5.05	16.57	55.43	8.04	26.92	6.11	10.24	0.13	11.18	3.14	0.98	3.46	40.52	3.57	10.47	8.3	6.64	3.64	7.74	0.29	8.83	0.71	47.18	6.06	7.55	8.78	1.18	0.09	40.95	62.33	3.34	34.2	6.27	1.82	5.62	7.4	0.8	26.46	0.09	21.71	7.68	1.47	25.37	12.53	4.59	0.32	2.85	0.94	0.26	0.98	1.28	0.22	171.71	30.31	7.79	3.78	11.21	10.85	6.67	5.61	9.65	0.01	10.33	18.25	6.55	10.69	1.71	0.28	31.07	44.82	22.52	6.86	5.63	2.65	0.66	6.71	22.21	10.61	20.71	4.91	0	2.4	6.28	2.07	1.11	18.06	51.11	10.58	57.97	31.62	12.91	0.76	8.21	4.55	29.02	6.26	40.31	17.33	8.65	77.95	19.9	0.12	0.03	6.72	0.06	4.13	9.28	2.58	6.03	0.22	4.5	9.41	0.02	0.09	0.03	4.9	0	0.14	3.8	89.86	18.07	14.95	13.52	10.74	27.88	11.55	15.04	0.12	5.53	13.74	1.44	4.32	28.42	26.86	16.24	19.78	8.74	9.15	1.95	22.96	0.68	16.81	0.62	5.5	1.85	0.47	46.14	5.68	6.51	11	7.55	4.88	2.47	20.22	2.41	29.31	18.22	4.51	8.92	16.23	4.12	0.54	2.73	43.89	9.79	0.17	0.37	18.42	15.86	7.86	5.45	1.64	29.19	10.41	4.72	13.05	0.37	0	1.05	2.12	10.87	9.01	1041.9	2.89	9.25	33.35	74.25	1.55	10.87	21.19	4.51	31.45	26.58	222.22	1.51	323.31	409.11	27.59	8.73	61.96	15.34	4.24	9.77	12.36	65.35	10.23	7.87	11.05	0.71	3.54	82.03	184.59	23.38	80.59	18.78	5.29	91.41	0.77	1.42	13.95	0.19	0.14	0	57.37	11.43	0.34	31.03	46.14	29.37	13.29	9.94	3.23	179.2	12.03	24.96	41.35	16.84	35.52	12.69	170.47	31.44	32.22	0	12.57	39.43	0	94.18	77.91	2.9	4.31	4.56	0.38	13.95	16.02	31.56	39.45	9.06	31.21	17.23	28.46	14.41	4.79	52.73	5.84	0.94	0.05	0.16	18.05	17.21	0.22	18.35	13.5	8.76	5.75	11.67	4.06	113.75	11.33	0.05	18.79	2.4	20.19	31.52	21.9	5.16	9.48	9.79	3.1	18.5	0.21	5.06	0.97	0.66	3.71	7.12	0.02	8.42	18.47	345.09	90.88	20.29	9.23	8.02	7.61	0.8	48.32	33.68	48.07	33.3	7.66	12.29	5.31	7.05	37.19	75.24	6.34	1.57	7.32	3.2	47.45	4.78	1.35	0.84	1.89	33.68	0.65	9.91	8.38	7.63	2.01	5.46	38.17	134.13	5.8	2.22	0.48	0.05	3.61	4.63	4.64	34.24	19.31	5.44	5.08	3.4	0.87	0.92	5.25	13.65	2.16	0.3	0.15	0.16	0.9	3.61	8.18	0	0.1	1.39	24.63	0.55	0.91	3.47	1.49	0.77	36.01	2.02	67.19	142.08	835.64	7.99	0.51	0	10.55	0.33	0.29	13.66	30.05	0.04	0.27	4.46	1.71	8.41	0.12	0.04	0.03	4.98	0.39	0.99	0.56	4.72	4.17	1.92	8.87	0.18	0.13	11.13	10.14	23.33	0.3	1.02	73.61	55.61	0.94	22.05	0.57	3.82	0.55	0.13	0.9	0.03	1.6	0.2	0.34	21.44	8.42	7.76	7.03	33.17	12.95	0.63	8.23	21.79	0.26	19.67	43.36	0.67	39.1	3.75	9.21	0.02	2.9	42.72	57.37	0.92	8.33	8.56	1.22	1.48	0.16	0	0.43	55.33	23.73	16.17	0.79	9.03	28.73	0.66	0.36	84.67	111.77	54.77	13.24	5.88	32.41	6.21	162.37	6.83	30.26	0.33	18.06	5.06	11.81	12	2.11	12.47	2.85	4.22	13.89	0.36	3.69	118.75	2.81	12.47	2.79	8.24	30.8	0.76	132.38	11.16	141.9	79.92	43.28	0.44	25.52	10.13	0.32	9.03	4.97	2.98	0	13.68	2.21	119.17	12.7	1.55	11.16	13.12	37.53	0.89	12.21	0.01	6.27	2.7	55.53	84.81	22.59	3.03	13.1	1.91	1.63	32.09	12.41	10.27	23.2	0.31	21.38	107.86	0.32	37.29	242.8	3.84	27.32	21.66	30.5	25.81	0.19	129.21	2.61	7.35	73.02	2.73	19.62	12.67	1.09	0.15	13.07	6.08	38.72	0	107.78	0.67	30.91	11.56	0.27	23.6	67.12	33.8	94.55	4.86	76.96	42.02	24.86	205.73	30.32	41.24	84.15	0.12	16.82	13.26	12.32	20.37	50.41	67.14	21.97	111.29	1.36	77.48	0.7	41.53	8.72	7.79	9.03	46.92	7.62	3.99	14.18	39.29	24.27	101.27	0.21	20.05	37.17	2.02	69.93	10.61	13.29	3.41	0.08	0.02	70.54	0.29	24.74	86.79	0.03	0.02	0.14	0.18	0.07	0.1	0.26	11.85	5.93	2.03	6.4	12.24	16.21	11.01	31.66	8.82	1.41	23.31	20.69	3.87	2.8	0.68	1.95	8.43	0.41	13.08	111.52	8.74	1.2	0.03	0.79	8.26	7.07	0.08	28.72	1.44	8.89	0.81	1.83	0.1	0.41	17	0.43	4.25	15.65	7.93	6.95	12.84	9.71	5.7	7.53	5.7	13.22	6.37	22.15	6.72	0.02	1.01	3.4	27.86	6.95	32.83	21.78	14.85	1.36	2.49	0.91	48.51	2.04	4.46	20.89	36.13	18.03	7.14	3.16	18.24	14.61	25.2	40.31	0.14	0.08	0.19	0.7	0.85	9.18	0.9	0.3	0.1	1.46	0.5	29.93	9.1	40.17	2.55	25.35	12	12.99	5.18	2.4	12.08	31.3	0.14	129.46	2.32	0.62	2.25	1.56	39.07	2.06	6.48	11.97	2.84	9.97	18.89	7.13	0.05	8.66	440.79	223.59	230.54	146.59	36.2	40.36	37.18	1.05	0.03	12.86	11.89	9.91	6.48	0.06	45.1	0.74	23.1	12.6	52.78	12.51	4.23	0.08	21.64	5.36	8.79	8.15	40.74	7.91	14.77	20.24	117.16	25.19	0.17	36.35	32.28	6.23	8.89	12.01	3.51	0.16	116	45.75	7.08	7.9	33.55	17.63	12.32	30.51	23.91	188.2	4.25	22.3	1.8	14.62	3.67	12.77	18.17	6.63	1.91	10.64	70.37	0.6	36.18	1.41	36.57	10.65	0.23	7.92	11.22	0.8	3.92	29.28	46.61	15.49	0.08	1.02	3.23	25.01	27.19	0.52	8.39	2.7	0.16	0.56	7.31	0.46	132.2	6.25	33.66	61.01	89.37	77.82	57.59	90.94	0.18	13.05	20.29	10.62	3.54	43.74	57.14	20.14	21.72	13.16	27.34	18.69	29.99	15.47	7.77	0.49	3.09	19.43	4.35	3.03	1.75	12.73	6.72	5.09	16.18	98.61	59.68	1.38	1.74	1.13	16.93	83.3	0.29	7.88	9.73	0.55	1.26	5.99	49.79	1.81	1.37	0.12	0.54	2.11	1.13	0.22	2.83	0.66	20.14	3.24	17.97	144.58	117.75	9.92	1.81	17.19	17.62	3.17	49.48	0.12	5.81	2.23	0.13	23.82	168.85	20.51	78.32	0.12	31.22	15.09	6.76	16.92	117.89	3.94	0.14	81.54	10.32	437.14	13.44	0.56	9.91	9.12	262.15	165.17	13.4	43.64	2	9.23	8.94	14.65	0.99	16.34	35.48	72.36	1.47	75.01	0	4.08	0.97	52.31	0.66	2.22	2.93	10.75	20.92	5.76	0.09	0	16.56	11.9	6.2	12.49	20.1	0.1	47.4	10.28	1.74	13.76	0.82	1.12	0.15	0.08	9.17	11.33	8.81	31.08	7.75	41.47	10.85	5.03	46.33	56.04	2.66	3.39	15.66	67.89	5.76	3.01	2.6	1.69	1.64	6.53	31.32	13.12	29.29	0.19	4.83	50.98	11.59	1.41	37.92	21.96	282.4	3.06	0	71.06	5.15	4.4	27.72	23.67	2.87	12.54	17.05	29.05	25.13	6.36	16.3	5.88	3	15.74	1.57	41.9	7.27	62.43	11.91	13.9	13.09	0.11	0.17	0.19	0.91	0.49	0	0.16	0.12	0.53	1	0.37	0	4.6	0.02	16.99	15.96	0.74	11.98	43.21	12.51	13.56	14.22	10.02	25.96	0.75	7.34	16.98	25.14	18.31	14.08	28.75	4.89	4.57	14.38	9.73	4.33	8.63	16.47	10.78	1.03	0.15	5.44	3.37	5.41	1.88	5.07	1.17	7.55	2.77	1.32	7.1	31.6	12.46	6.51	0.81	17.62	47.04	120.72	218.05	17.34	3.63	32.11	6.73	4.3	10.79	9.02	27.41	5.87	25.34	11.96	7.74	7.83	25.28	24.75	34.1	20.46	0.26	0.32	0.53	0.39	2.79	0	2.28	0	0.02	0.02	0.84	0.62	6.09	1.37	8.57	0.24	2.06	24.62	0.2	0.15	98.82	2.26	40.48	132.85	76.14	93.44	50.1	52.32	58.3	36.56	0.9	2.22	85.84	6.9	223.4	5.85	0.05	0.08	0.12	28.66	4.28	15.96	0.43	0.62	8.49	0.04	101.21	12.43	36.55	0.64	1.2	5.66	12.84	0.28	8.73	6.93	0	0	6.4	7.82	69.17	2.36	0.23	17.58	7.56	25.98	0.67	2.91	28.27	0.06	14.32	3.47	6.46	6.06	0.27	0.25	1.49	4.55	21.35	0.13	0.93	0.34	5.06	0.61	1.02	6.2	8.36	0.95	6.93	6.15	7.09	1.56	0.82	0.97	0.12	23.47	16.58	124	1.46	1.1	0.14	49.65	7.07	3.13	0.51	1.22	0.71	0.02	3.47	0.17	16.06	16.28	1.51	19.59	2.63	7.83	11.33	5.69	2.72	0.1	0.96	18.06	18.08	138.07	0.04	1.12	17.82	21.76	3.55	36.26	0.36	2.17	3.62	5.08	0.03	0.11	0.4	0	27.46	0	0.2	0.39	0.03	16.52	22.73	4.3	4.56	0.1	2.69	0	1.11	217.74	7.9	0.41	0	0.01	0.39	2.08	3.96	3.99	4.14	10.19	0.28	17.77	15.05	26.04	9.49	1.3	0.04	28.7	10.12	0.73	0.47	0.08	53.9	6.83	25.96	0.52	2.63	5.37	8.45	1.65	6.42	8.75	0.57	3.08	7.72	3.28	47.68	6.61	2.96	1.17	0.57	13.4	0.09	0.01	0.02	38.1	2.64	0.35	2.69	2.99	5.18	15.58	2.03	10.29	25.41	12.49	5.74	19.74	2.71	4.07	1.7	17.63	0.49	0.82	7.38	5.43	9.37	7.03	12.61	2.24	7.92	1.48	3.8	14.5	17.25	16.76	22.52	8.19	6.77	39.11	35.74	1.46	165.88	24.7	29.9	0.45	0.06	3.9	1.88	2.85	0.26	11.6	18.35	4.42	13.19	439.79	30.79	46.56	2.77	31.3	13.19	26.65	4.97	1.33	0.13	12.54	1.36	0.03	2.2	1.35	1.38	0.34	4.55	1.4	5.27	0.01	0.2	1.25	41.74	37.44	35.51	40.23	18.5	6.1	34.69	17.05	21.87	42.72	3.73	37.28	14.06	43.42	13.85	83.13	30.48	3.84	11.07	4.63	14.64	4.87	1.22	3.12	16.96	2.8	15.55	35.46	17.68	0.82	0.9	17.09	64.16	0.01	0.02	7.32	0.2	3.28	0.37	28.64	1.62	20.2	5.84	13.26	0.54	19.11	11.65	0.03	1.11	1.19	17.31	27.89	2.41	0.85	2.03	1.21	5.99	2.06	0.86	1.23	0.11	0	0	0.23	30.16	23.93	73.56	6.82	4.23	0.58	0.01	11.46	0.38	32.05	22.51	31.12	23.2	18.97	4.53	333.95	31.27	180.61	0.32	0.49	0.05	0.86	0.15	19.3	4.02	2.03	11.21	1.97	26.53	4.49	25.82	13.38	2.15	8.79	9.97	72.98	35.42	17.95	30.99	12.27	0.21	18.62	0.21	8.92	34.43	22.12	17.61	3.97	9.13	0.89	3.66	0	0.77	17.61	19.32	9.95	7.2	22.66	10.37	5.61	1.73	0	14.46	4.37	3.11	8.69	21.75	5.83	12.16	18.36	9.45	32.48	43.03	21.62	17.1	20.25	146.44	7.96	91.75	16.96	5.06	8.42	2.33	1.1	31.65	5.54	8.08	6.6	0.62	3.92	46.62	4.72	56.42	23.52	48.47	59.02	46.69	51.96	3.57	0	19.27	35.49	48.64	0.1	21.08	1.48	12.4	4.42	159.1	8.27	6.94	22.38	9.88	4.66	32.82	28.15	21.13	6.19	3.56	3.98	8.78	15.36	1.44	6.6	0	29.5	16.24	18.25	9.86	37.99	10.34	35.58	11.21	19.89	8.72	15.04	2.11	34.84	0.02	33.47	10.29	9.04	7.43	6.23	5.35	8.78	7.96	10.74	3.79	8.42	2.6	1.13	4.05	13.12	9	13.5	7.21	2.1	0.92	5.1	5.93	23.17	7.4	89.44	8.93	30.64	4.27	0.04	13.05	0.5	5.26	0.32	8.74	68.94	3.05	3.64	30.6	9.47	3.41	10.77	57.61	9.62	1.91	2.96	6.19	19.32	7.95	0.84	24.23	7.53	9.88	10	23.71	22.01	25.52	34.47	8.17	0.28	10.3	2.05	3.15	1.72	56.54	5.59	1.78	105.35	75.5	0.27	9.4	17.57	0.42	67.25	0.27	0.33	11.57	17.51	0.39	16.74	2.98	4.26	6.54	0.02	5.26	15.35	13.11	9.88	5.67	2.55	2.02	0.75	18.83	7.31	33.92	22.15	3.76	0.35	1.11	0.3	6.6	44.95	9.89	31.54	12.42	7.67	78.59	280.27	7.67	0.18	8.55	41.28	26.09	16.77	4.37	12.16	284.14	5.49	5.88	7.29	28.72	0.3	0.01	0.51	2.54	10.07	2.26	15.04	1.98	3.53	5.21	12.66	3.53	5.86	70.61	11.59	14.12	82.7	12.12	0.32	4.97	27.82	2.66	37.28	3.76	6.89	5.16	3.31	4.52	0.04	14.79	66.43	6.95	0.19	11.31	0.26	1.18	0.25	0.01	2.18	10.82	0.03	0.46	1893.19	0.43	3.3	1845.64	0.52	0.62	0	9.58	11.06	4.01	17.62	19.62	22.7	7.74	47.03	0.69	20.03	25.8	0.61	0.14	18.43	5.79	1.11	0.83	0.25	12.87	1.7	5.38	0.37	2.92	0.22	0.53	1.25	0.62	1.18	0	1.08	8.27	0	0.67	1.59	12.06	4.59	17.73	14.99	0.97	0	0	0.05	4.9	49.37	16.37	0.89	0.1	0.08	0.19	0.47	0.37	3.05	32.23	15.66	5.29	0.49	1.01	88.59	0.27	11.96	12.39	13.4	0.98	0.11	0.16	0.27	1.16	0	0.15	2.46	4.35	62.34	14.71	0.39	18.95	65.36	9.68	27.28	25.55	0.03	16.67	5.56	11.28	3.25	19.42	23.73	0.03	2.46	12.77	8.41	15.47	0.07	3.03	115.54	4.13	25.7	6.17	76.09	119.09	20.82	22.17	30.03	17.6	50.56	107.75	207.44	25.62	1	12.43	6.13	0.04	39.48	15.08	4.83	0	7.69	3.66	16.5	17.85	15.43	7.07	11.18	7.02	8.1	1.43	6.14	7.38	2.26	25.66	2.33	0.41	16.28	28.63	24.3	12.83	3.7	1.92	44.95	3.3	13.88	0.19	0.69	4.21	0.08	0.28	6.95	3.6	2.8	24.74	5.23	56.91	57.81	37.34	24.65	65.87	0.26	0.72	379.44	0.62	0.8	2.11	69.72	18.47	128	1.11	41.95	11.42	0.04	67.5	9.12	135.19	0	57.37	11.2	12.63	0.03	75.03	12.58	17.6	0.05	0.19	0	8.72	14.08	611.76	9.11	0.08	3.76	0	0.06	0.49	0.38	2.45	0.67	27.87	42.59	10.84	2.78	0.06	0.29	10.27	4.15	4.05	11.84	6.64	8.88	6.99	2.6	10.86	3.74	3.42	14.08	8.54	0.74	18.85	14.81	18.21	4.84	1.54	3.65	15.33	40.99	69.89	13.93	12.9	33.23	0.46	14.35	10.41	32.36	8.18	30.58	0.09	27.08	104.42	23.59	33.76	12.73	9.69	0.02	7.31	0.27	1.94	0.18	0.33	0.1	10.91	1	0.01	0	2.13	14.78	0.16	0.25	2.08	0.14	0.59	11.56	7.12	9.16	4.48	14.46	1.94	15.51	10.91	8.12	4.7	4.4	4.18	7.98	82.75	1.52	7.24	19.95	5.77	5.8	13.11	15.97	45.61	0.45	25.3	5.07	13.23	0.54	3.92	13.73	37.97	1.31	5.71	4.9	26.08	33.08	2.63	10.33	6.14	1.38	0.03	7.72	12.15	2.28	0.08	3.32	0.4	7.15	0.36	0	0.69	0.48	4.51	0.06	7.24	2.74	0.95	5.33	16.43	1.99	0.36	0.48	1.68	0.5	39.26	65.49	0.21	41.49	7	5.11	6.56	35.24	0.67	4.99	15.94	14.84	6.14	19.79	5.52	5.85	8.47	7.51	75.71	5.08	7.28	4.99	19.72	3.24	5.63	3.17	6.5	7.15	6.18	15.44	8.74	37.43	9.5	27.47	0.05	7.67	0.32	8.97	0.1	0.8	1.18	29.05	1.54	0.17	0.6	0	9.14	5.51	3.81	0.07	0.57	4.73	0.18	3.16	13.89	0.71	4.92	2.48	0.1	0.15	1.99	5.74	10.24	25.08	0	13.01	26.36	255.96	5.9	67.48	237.37	14.37	9.17	15.39	11.17	26.55	26.14	9.05	0.07	0.04	8.04	1.89	4.42	0	1.3	0.09	23.31	10.09	23.91	3.35	0.85	0.35	2.62	2.99	39.81	30.65	20.17	25.34	2.3	0.58	1.22	208.6	27.54	0.24	9.43	9.45	43.59	5.39	340.88	0.59	6.65	0.05	0	26.14	5.92	106.12	100.55	73.61	11.75	0.01	10.83	70.39	51.53	23.01	0.13	0.32	16.75	0.18	0.47	2.81	0.66	18.07	21.33	42.24	7.82	2	18.34	14.99	41.61	4.18	7.52	30.01	0.45	16.67	2.06	46.18	3.8	10.4	0.24	2.08	0.46	0.11	0.81	1.73	2.85	4.33	8.3	0.13	91.23	1.87	1.43	4.47	10.82	11.91	0.73	2.05	28.73	5.49	2.2	2.09	5.86	5.52	9.01	2.94	6.19	0.09	6.3	48.86	11.43	8.15	132.32	20.36	4.79	3.05	5.28	1.96	0.33	18.74	7.49	0.02	7.93	0.07	13.54	0.06	0.24	18.71	10.98	6.21	0.45	47.85	0.21	1.32	0.6	5.01	0.96	4.13	0.04	0.13	0.02	184.78	52.38	37.23	26.29	479.08	955.12	3.51	1.09	1.25	100.6	26.12	125.35	0.1	401.04	304.76	0.1	303.02	132.21	5.64	0.1	0.24	0	0.75	2.95	23.27	16.06	0.16	60.18	20.91	9.19	12.87	7.02	23.06	69.96	3.39	24.66	0	0.31	4.53	7.7	12.24	61.64	39.89	0.05	5.79	4.71	9.16	2.59	1.87	21.09	0.68	23.41	1.81	0.29	3.84	6.75	0.23	7.8	0.6	5.01	0.13	98.53	41.62	8	12.69	26.09	7.23	26.98	0.02	10.15	11.93	30.22	31.23	99.23	6.85	18.26	19.58	1.35	38.55	2.58	2.98	70.8	0.01	42.34	0.95	3.25	3.96	1.16	5.38	4.13	46.57	24.92	53.87	32.23	2.57	2.13	0	0.38	2.38	0.42	0.06	2.12	0.48	0.13	6.92	10.53	6.76	100.24	29.5	29.93	20.63	547.64	0	12.33	3.64	12.85	26.37	18.03	0.75	31.83	16.79	22.45	8	6.51	45.04	0	2.73	933.73	0.25	310.84	0.06	20.46	55.49	0.08	7.33	40.16	88.19	14.01	45.51	0	35.63	38.25	17.55	0.06	0	1.94	28.6	38.77	36.75	32.32	10.86	26.71	36.26	39.02	0.65	35.04	110.56	0.33	40.87	19.86	26.71	12.83	1.51	2.08	0.92	25.21	14.35	39.22	0.3	7.1	45.59	55.99	11.76	35.48	19.49	13.59	16.03	2.28	12.95	16.57	33.98	5	32.54	23.59	0.26	555.72	44.28	0.67	14.36	10.16	3.56	3.32	20.45	47.37	26.78	27.05	0.02	0.08	6.88	6.62	20.26	31.05	16.58	13.71	8.17	3.51	26.67	0.31	59.9	2.75	20.11	4.04	12.61	24.4	101.61	6.73	0.05	5.35	856.32	13.61	24.01	23.58	11.45	11.79	3.84	0.05	3.59	0.64	5.36	59.3	18.78	8.94	29.26	1.42	13.72	8.75	4.3	0.68	8.32	9.39	113.66	0	15.63	19.9	1.04	2.67	16.74	17.15	4.22	0.5	1.27	0.57	27.43	22.49	36.96	2.16	1.23	1.3	0.11	3.41	21.78	11.15	47.03	12.11	11.65	1.75	18.44	0	23.33	34.3	7.51	1.62	4.65	0.79	7.18	6.02	20.43	7.37	0.43	0.1	15.92	0.37	8.94	13.7	0.49	25.48	7.51	36.43	0.35	0.05	0.24	7.04	0.06	0.5	0	0.55	18.66	17.97	1.45	6.34	27.63	34.26	82.61	150.86	121.3	88.19	59.47	3.33	349.3	181.47	1.27	6	1.71	19.49	1.2	17.61	33.29	0.07	51.93	77.45	18.75	37.26	33.51	106.41	2.56	0.04	0.03	4.62	1051.51	23.67	7.27	19.41	111.03	17.12	3.16	2.91	19.17	14.44	14.34	1.54	16.4	9.75	0.48	16.81	10.48	74.38	12.13	9.86	5.77	0.89	5.45	3.32	0.84	10.1	0.16	6.49	16.02	36.34	2.06	13.5	31.61	20.83	8.11	13.91	2.62	4.18	17.31	16.81	9.07	0.1	3.21	4.16	0.93	5.96	24.39	2.22	25.7	20.49	3.43	61.9	1.76	9.73	46.22	0.22	4.54	30.36	12.53	17.18	0.04	6.58	4.51	0	15.41	4.58	5.62	4.18	12.85	1.67	14.18	9.99	14.06	12.06	0	0.16	0.56	0.01	8.95	4.68	14.37	40.73	16.23	0.96	33.52	338.2	27.51	11.47	30.38	7.76	6.48	0.57	2.98	90.87	21.62	15.57	16.12	14.98	1.12	3.63	8.03	17.88	19.28	3.14	6.03	1.52	0.55	0.47	36.68	0.55	10.26	4.91	46.8	3.87	8.25	0.11	0	113.89	0.71	75.17	125.77	0.54	13.65	38.94	0.4	0.09	0.41	12.08	25.54	27	0	0.1	18.97	20.67	0	0	8.07	117.79	0.11	17.48	9.9	6.49	13.73	2.2	0.68	24.96	11.39	6.28	9.45	2.78	1.28	27.54	1.21	0.16	0.89	0.17	0.66	0.79	2.19	0.05	0.04	0.03	0.51	0	31.08	7.86	0.53	16.58	8.39	6.25	19.02	19.6	17.7	8.55	19.85	21.73	43.91	98.17	77.6	9.03	15.53	43.16	17.88	12.2	8.55	6.44	8.41	32.18	48.65	24.77	66.07	13.16	76.27	25.11	14.14	4.49	19.69	14.92	23.83	0.58	4.11	3.1	12.58	0.22	3.69	1.77	0.36	12.44	0.11	418.36	0.13	51.75	33.68	88.1	3.77	2.81	1.34	0.07	16.83	0.04	12.28	67.16	0.21	0.99	26.73	1.62	1.58	0.21	7.8	0.07	20.42	4.42	3.47	8.97	1.87	2.05	1.69	1.16	10.85	0.07	45.15	10.75	6.01	49.07	1.87	0.02	3.39	72.03	13.07	45.18	11.26	22.54	4.07	7.24	7.52	12.19	0.34	21.32	91.64	19.15	9.7	0.09	251.72	1.11	11.45	19.62	14.02	39.01	34.47	2.51	11.97	4.61	21.98	5.83	1.17	0.95	3.79	38.15	13.93	0.48	11.05	117.68	2.08	20.27	24.13	14.89	10.59	5.4	4.53	16.18	10.09	6	2.85	8.65	10.46	4.46	3.75	17.84	0.03	6.57	26.03	5.34	6.05	34.41	46.96	17.58	36	20.16	0.47	15.09	6.24	3.39	23.99	6.09	15.83	0.99	37.38	9.29	26.62	0.45	0.1	0.53	1.89	20.56	7.97	0.05	9.04	21.88	12.3	0.62	8.23	1.06	6.76	39.7	11.74	35.97	5.78	0.24	0.03	0.22	3.15	7.65	10	3.94	0.28	0.68	4.97	21.9	12.03	0.76	0.18	0.56	5.57	5.39	0.16	2.57	0.56	28.78	3.63	2.07	3.08	15.08	26.22	14.02	0.12	1.75	7.41	0.25	0	0.17	13.03	20.46	7.92	17.41	11.03	10.22	43.45	0.53	0.89	0.32	24.23	48.73	46.13	35.32	0.92	0.13	0.35	0.29	12.31	0.35	0.83	0.58	3.02	2.82	0.85	1.59	0	4.34	0.67	2.47	4.13	0.06	0.71	0.56	2.82	7.55	57.6	2.2	26.02	82.54	98.19	10.37	11.48	0.03	23.18	4.01	20.99	5.33	0.09	4.31	13.19	14.95	13.33	4.66	0.15	15.65	12.85	8.47	1.02	0.05	0	0	0.03	20.17	0.14	0.02	81.27	4.8	3.23	0	1.59	1.68	2.44	0.33	0.01	14.63	10.23	16.42	0.04	4.11	29.04	5.1	6.3	47.8	21.43	16.77	6.79	9.28	0.34	4.69	2.04	45.26	71.57	2.7	0	7.89	9.27	6.07	2.15	4.03	3.11	0.79	1.84	0.49	3.64	0.03	0.78	0.46	0.09	0.28	0.12	2.1	25.88	0.16	3.28	0	0.04	3.79	2.22	1.14	4.32	4.81	0.6	0.66	0.77	5.72	5.76	13	18.34	8.67	29.49	5.08	15.93	97.74	0.18	0.04	0.28	0	1.65	6.03	14.26	12.14	3.21	8.35	6.27	24.92	38.23	9.78	17	62.74	10.85	12.47	10.44	0.32	77.07	43.4	19.41	24.02	2.91	22	11.9	249.75	19.56	59.93	6.24	27.58	11.78	15.67	13.19	11.94	1.07	155.72	584.41	280.98	471.19	161.29	358.21	0.32	0	18.31	19.8	0.37	0	0.14	0.3	0.05	5.91	0.18	0	0.09	1.26	0.01	12.56	13.44	0.48	0.15	0.04	3.48	3.97	3.61	3.36	2.07	12.5	3.34	3.76	0.65	0.04	7.39	2.79	8.19	1.61	2.79	0.09	5.15	20.38	16.71	30.73	2.78	1.49	0.3	2.55	11.32	2.7	4.68	1.91	2.81	0.19	6.13	2.25	2.92	23.26	1.57	37.75	3.42	4.94	0.33	4.75	11.03	8.95	4.56	24.56	14.74	1.72	2.59	3.71	40.98	10.02	2.6	1.7	0.52	17.07	2.67	10.19	0	3.09	2.83	29.79	0	0.42	2.6	2.99	0.59	15.83	12.14	34.67	14.07	4.84	8.99	3.34	12.28	44.21	6.4	2.3	1.15	5.75	5.55	5.21	16.2	24.95	10.07	42.12	13.46	4.98	34.35	6.41	2.76	3.07	3.2	6.36	6.15	27.94	3.58	0.69	5.6	6.55	5.62	8.49	3.96	5.33	19.08	2.68	11.59	30.33	6.39	0.51	7.6	13.85	7.54	29.5	7.4	8.72	17.8	26.77	8.68	10.19	12.76	17.75	7.12	22.94	16.99	2.9	49.95	1.86	0.28	48.19	18.23	26.6	22.99	30.04	3.3	105.94	26.73	49.35	1.96	10.76	1.6	1.79	1.96	2.76	11.38	3.33	1.43	5.6	2.51	5.92	4.27	30.03	12.8	1.66	2.3	5.75	4.51	1.32	2.41	4.19	14.05	16.11	1.96	23.98	1.81	2.88	53.71	9.83	4.87	0.01	7.94	22.85	10.79	22.24	71.52	3.83	27.9	13.15	16.11	0.07	6.11	15.5	14.57	0.37	5.28	18	4.57	5.57	0.87	1.57	1.26	3.49	5.49	15.45	1.64	1.44	2.08	3.34	1.59	6.2	10.41	59.11	13.04	6.95	12.51	31.78	0.73	61.48	13.54	1.28	18.59	13.32	9.28	3.4	5.49	2.4	43.18	3.61	1.26	13.76	16.92	6.39	1.54	1.83	23.03	1.1	2.23	0.63	3.62	5.05	4.01	1.23	11.22	2.4	9.22	7.24	2.63	3.18	0.5	6.76	2.18	7.29	3.74	8.65	4.96	17.59	6.1	5.08	4.57	0.58	1.87	8.22	0.42	5.96	3.44	6.87	2.9	3.25	2.52	8.27	2.43	4.15	1.68	11.66	1.91	4.32	7.67	7.28	0.34	1.35	0.7	2.83	3.5	14.04	7.05	0.76	34.18	0.75	4.81	4.38	7.87	0.85	0.63	1.45	10.51	5.62	1.81	2.8	13.55	2.15	15.3	4.85	2.68	5.93	1.47	2.74	3.16	2.27	2.28	4.82	2.43	15.54	8.59	18.46	4.85	9.99	8.51	0.24	3.87	4	2.35	1.11	7.82	0.01	4.99	3.12	21.81	3.97	7.13	2.17	4.11	8.32	6.65	6.01	5.18	12.8	7.87	2.1	1.56	1.08	18.92	5.72	7.1	5.03	0.61	3.48	0.1	2.08	6.82	7.29	0.04	0.84	7.17	2.77	1.57	1.49	22.02	3.31	0.22	15.88	7.7	6.61	3.33	23.26	0.25	6.6	5.7	0.48	6.43	3.51	12.08	8.44	8.81	13.03	9.59	4.38	6.89	7.17	7.88	0.04	3.53	2.01	3.23	3.72	7.95	0.63	2.15	2.08	4.05	5.67	6.02	1.99	68.55	15.26	27.15	0.73	0.67	7.71	10.75	20.39	3.15	15.4	30.54	6.31	1.31	5.55	5.41	5.59	18.58	1.45	14.32	3.64	2.38	2.36	5.9	2.82	9.56	14.44	11.65	1.7	3.61	4.64	6.69	4.95	3.46	2.41	2.17	62.97	9.23	2.83	3.46	3.94	5.26	2.2	6.65	1.64	3.56	3.46	2.52	6.97	0.29	1.11	24.52	6.4	7.04	5.87	1.84	13.36	1.33	2.86	6.91	2.4	5.96	2.84	1.54	3.82	6.94	2.56	0.1	7.8	1	9.15	2.84	1.58	1.12	3.95	10.54	1.77	0.82	0.05	8.54	9.24	2.82	5.55	2.97	1.81	6.31	0.14	2.02	10.67	5.13	4.7	11.29	18.01	9.89	13.4	9.29	4.3	9.02	4.35	4.37	6	4.68	8.66	2.09	1.91	3.56	10.39	9.25	2.72	22.05	1.38	11.09	9.3	0.29	8.74	1.28	9.99	2.23	1.31	3.69	2.63	2.92	1.36	0.99	5.07	1.53	0.19	1.37	4.78	5.77	0.12	6.02	4.24	0.78	1.34	3.83	3.66	2.68	5.25	3.07	1.15	4.11	2.51	2.72	0.65	3.16	4.99	4.38	9.47	9.05	0.54	9.87	22.52	4.41	2.62	4.99	4.33	10.02	5.37	6.72	2.33	8.61	0.65	5.15	7.14	4.58	4.27	2.66	4.89	1.09	9.39	2.41	0.58	4.7	5.38	3.37	6.87	6.27	2.8	3.11	1.76	2.55	4.84	1.46	1.83	1.45	1.15	5.8	17.13	6.65	1.13	1.49	0.39	4.01	2.68	4.4	3.96	0.89	33.48	14.14	7.36	11.25	4.36	0.11	3.21	9.53	9.96	2.16	24.55	1.34	0.31	0.94	0.84	2.5	0.21	36.71	2.11	8.66	44.19	1.59	1.31	7.01	6.58	2	1.6	6.44	0.14	8.13	2.19	8.72	1.14	1.97	0.02	2.21	7.55	8.67	3.1	0.83	3.07	26.22	0.17	6.67	1.39	2.07	11.59	1.21	1.88	1.28	3.02	8.85	10.7	0.03	0.06	52.27	5.71	9.43	4.15	13.24	12.34	2.9	1.98	2.28	4.18	4.63	11.13	0.32	1.2	0.23	0.23	5.91	8.4	3.97	9.53	9.72	9.16	7.98	0.09	8.94	2.51	12.92	1.86	4.6	1.86	2.39	10.05	13.41	1.16	12.08	19.75	3.32	5.32	2.67	22.52	7.37	5.25	3.67	5.32	9.51	1.58	2.31	5.74	3.09	7.48	4.24	13.71	6.87	1.57	3.77	4.9	0.64	6.36	1.49	0.01	5.3	1.9	0.22	1.09	0.12	0.14	3.45	4.33	0.25	0.27	7.47	4.7	1.71	0.18	0.47	10.8	0.56	1.82	6.76	1.11	25.96	7.29	0.88	1.16	2.93	2.05	1	10.36	14.74	0.13	3.73	1.17	1.03	1.58	7.53	1.46	0.25	0.94	14.14	0.24	8.86	7.51	0.98	0.1	1.67	4.94	4.56	1.55	1.51	0.21	14.19	1.96	0.04	0.63	4.27	5.62	35.95	6.67	31.08	6.24	6.07	1.4	14.39	4.21	4.24	7.28	6.86	0.03	0.15	0.16	0.41	10.3	45.62	0.31	1.73	1.45	7.14	3.45	0.1	2.11	0.59	1.62	3.81	89.06	3.43	0.92	4.05	0.78	2.57	3.76	9.73	9.89	11.82	4.09	6.5	0.04	2.96	2.72	0.05	1.68	1.73	2.28	6.93	32.46	33.79	1.1	4.43	2.99	2.55	3.28	1.64	3.48	8.34	0.01	16.48	28.76	9.52	14.64	17.09	0.08	0.05	5.73	98.53	0	1.18
[truncated: 29,807,966 more chars]
