# Supplementary material for: Identification of immunologic subtype and prognosis of GBM based on TNFSF14 and immune checkpoint gene expression profiling
Source: Aging (Albany NY). 2020 Apr 20;12(8):7112–28. doi: 10.18632/aging.103065 (PMC7202515; doi:10.18632/aging.103065)
Supplement: Supplementary Table 4 [file aging-12-103065-s004..txt]

TNFRSF14	NRP1	LAIR1	TNFSF4	CD276	PDCD1	TNFSF14	CD70	TNFSF9	CD27	CD40	TNFRSF18	CD274	CD44	TotalTMB
3.0364746896	9.01522940889	6.99154543008	1.7453955335	26.0311418146	0.22244072519	0.103597561863	0.226169977419	0.445936171694	0.157975260824	5.48464432776	0.144522379731	0.331358365165	43.4745865276	1.79220779220779
4.28019595841	20.0104785385	12.4517575163	4.31308904844	40.3380801413	0.537504940872	0.259836136518	36.8652709408	10.2999959702	0.611868968284	15.030230754	5.16074492459	16.3042147727	77.3964971812	1.37662337662338
2.12327970025	6.59013818178	4.2932188605	0.403869403782	33.0665260113	0.239219968402	0.0940813940193	1.00252159082	0.652457763669	0.292241720264	3.67633502687	0.232416524045	0.259886109781	27.0642244534	1.06493506493506
2.35754877534	6.17275919585	2.59473494875	0.409072390242	24.9125097312	0.662433288815	0.0666113613795	0.152348125822	0.471509755069	0.316011857121	2.27544972816	0.340726027386	1.34807255922	50.1913859291	1.48051948051948
7.33949318454	7.50102525486	13.4394913252	0.993851795585	19.3040910012	0.792653760507	0.543346280394	3.74349852977	1.19068040583	1.13820360983	4.38023851315	0.344539950593	4.48119999031	190.903515979	1.48051948051948
4.1551782258	9.04902563053	2.80405825891	0.776960734681	26.4808088125	0.121456922557	0.249497633925	0.155626592023	0.0991351097625	0.481262288173	2.11196621847	0.696116610157	0.928607357269	66.2205677189	1.61038961038961
3.5840262997	2.05750793628	6.49385836241	0.283895474648	15.3536840321	0.229399361302	0.148341030139	0.0608744539307	0.34727322115	0.806927584217	2.66456181205	0.190603691665	1.48470837093	10.1429272995	0.935064935064935
13.2005337761	22.490466949	24.4724715122	7.88481439164	53.5756976376	1.1325209574	0.826338681568	18.5475013068	4.01106094859	5.15351287273	14.2612771734	1.19569500389	5.76666926076	88.9125746954	0.805194805194805
4.23650973917	5.30211203018	14.9402054114	0.805867227349	11.8209485752	0.252203050741	0.469590503138	0.478519071632	1.70781100866	0.693230465948	3.60431460558	0.632394547487	0.708410415184	39.0599401692	0.415584415584416
4.30516240751	4.78778161112	8.39975930747	0.976788250302	19.5836773334	0.47357134035	0.526508901498	0.217826330178	1.27964540726	0.491553099918	5.42452609671	0.168635005081	0.799844057424	59.7018184496	0
11.534402145	13.1517786981	35.1803910051	1.47850363111	23.0419884179	0.777610489923	1.61077726794	1.60953189526	1.30145205283	2.11975316015	11.9163765156	0.981739693515	1.76435394178	59.037033014	0.12987012987013
11.9679948043	9.15260594639	16.7989198018	1.14105786516	20.0820301617	0.295278712474	1.87897463808	3.5712125836	2.13917195628	0.833333931641	14.2980909937	0.951471942251	1.82342511637	62.9261321085	0.38961038961039
7.48059655405	6.28244185726	8.22934384947	0.539941587309	35.3470573587	1.09673126409	0.950598515488	0.359736586034	0.764726149671	2.2103961303	9.03950401408	3.5372437629	10.7880633326	80.7703727731	1.42857142857143
7.00679008952	8.61615447727	7.60923388658	1.17258217039	23.3618522384	0.362589970232	1.51675445213	1.34939181381	0.292962401282	0.938993471588	4.06278515793	0.542545594033	0.633278024194	83.9103884366	0
3.06170632581	6.67319521651	4.86408980031	0.47755068406	28.5755532318	0.148415704554	0.590991459783	0.0895992002281	0.188438918575	0.59801792444	3.38334360285	0.243328630943	0.486894193366	46.364971286	1.37662337662338
3.68909639713	4.16383124235	5.91920840591	0.548970033158	24.2759398056	0.607262282723	0.333930707749	0.275329230796	1.00232925248	0.572290866157	3.79559353015	0.468522797692	1.37946693523	113.296411444	1.2987012987013
7.92406165361	11.5543176787	10.9357229418	0.559755326379	24.9655723681	0.347927388298	0.701275718649	0.800172431312	0.93258935458	0.231841922415	5.01276732725	0.954444118556	1.25331779261	100.625607055	0.909090909090909
6.87199910902	14.9338375058	34.7549511388	1.00590694485	18.2186772987	1.30258763554	4.36852670206	0.695008160004	2.99899223679	2.03107593759	8.29624439697	0.911190159534	1.74729807248	102.074999851	1.35064935064935
1.51481283344	5.8868661066	2.24263341622	0.311480523003	28.5996575732	0.1201699235	0.0797527893297	0.207277430057	0.203434809432	0.135127243765	3.03265390505	0.293597636696	0.345274010561	38.8603129548	1.63636363636364
1.93564516958	1.96302318967	3.82056864298	0.255008210061	13.8579062819	0.0832154274884	0.0578571892249	0.196849026905	1.08674850169	0.481233046624	4.2166873997	0.220126065123	0.269173953375	36.238502445	0
4.04365415982	8.98916999591	11.0035715686	0.800453546247	20.7971334586	0.452307542689	0.396239583002	0.574206196883	1.45867416752	0.610326475688	4.48764258116	0.362928931042	1.41052569625	36.6251312629	1.35064935064935
6.66009810343	5.74527360426	5.27876233786	0.326727486439	29.0794874391	0.0967067435197	0.526284655996	0.200167809204	0.122785619099	0.217487293405	2.54839681746	0.940116606966	1.40339658558	106.81110872	1.19480519480519
6.14574830232	29.1339279239	12.5773877721	8.93829497436	38.2277959554	0.648120629312	0.355236818816	15.0702758535	1.67036236305	0.957217981201	4.62079702153	13.4639346699	1.23952399243	102.486189283	1.4025974025974
7.42225482301	15.349010251	7.53083717901	1.64327547745	39.4505500117	0.179195005508	0.451917952568	0.69235709961	0.580172081797	0.416431400389	3.81516590813	0.995434795561	2.17165764136	128.301749497	0
4.31406768111	8.59595002694	10.3467553519	0.652001779501	32.3253018474	0.245292010408	2.32155783319	4.38548922638	0.473930169737	0.863446029606	5.31742738014	1.97479140591	1.03727024248	76.7449391106	0
2.44895903044	3.87357514318	1.4934194916	0.320056600206	15.4032890207	0.0532868934152	0.0754447837119	0.102942486783	0.98778858446	0.495333797599	1.17685801612	0.312455673126	0.652637323705	3.41406588136	0.727272727272727
2.99102431892	3.93571046417	6.8240743518	0.379731027796	16.3331660209	2.51996306278	0.202717071225	0.488544292288	1.08413510289	0.515203279953	4.40787293731	0.883742852474	0.530503864216	18.940090315	1.03896103896104
7.68202549722	28.0737611687	9.11908041675	3.08803759657	93.2535679704	0.354356865022	0.152863677761	16.2828829905	0.506155684228	0.929746966064	8.17440428533	4.94850309091	5.23356106214	123.504151085	1.24675324675325
3.85554957812	13.3566130066	16.7426301118	0.825119758433	24.7553106549	0.404378337328	3.00664452788	1.8509264073	0.976763389713	0.39925803041	7.48360839747	0.684858665303	2.16723720986	87.0514661572	1.27272727272727
6.64108432944	7.14270814006	9.57896449094	0.681976856966	24.1995876594	0.317922513027	7.49144334844	0.311335387768	1.66671100736	0.476658292582	4.58142505861	1.21852580234	1.39327891157	63.7301036866	0.831168831168831
4.86533000381	7.49300209571	10.8669906333	1.26891124875	12.2024051425	0.324766143524	0.313041120552	1.44046079977	0.736331646728	1.19990725155	3.93947629499	0.340056228383	0.513317081281	64.2947998211	0
4.1932238735	4.82635941189	4.16717537705	0.394291621599	26.2695547834	0.490160066964	0.11747051556	0.366366921244	1.94481678221	0.183723117298	4.88643874698	0.598776437034	0.388868672081	28.8662868219	1.61038961038961
8.0768094893	2.81797174283	4.43582544739	0.856388033115	19.0619708114	0.19325741916	1.79111917862	0.842131752309	0.142058101	0.975996856387	3.19941193474	0.878931475597	1.06779354222	33.3643662855	2.38961038961039
3.37299593031	3.09685387072	3.03843777673	0.449843937775	20.4743056566	0.184133225931	0.248932261047	0.0988106860072	0.298729586628	0.414103871935	4.03069841843	0.457764458595	0.347438659186	24.5025068413	1.71428571428571
3.81000341805	3.91682613172	5.82741303096	0.821289868397	35.0283218141	0.294513196021	0.163812948879	0.418008807721	0.683765892216	0.542489129579	6.27211712004	0.376546944636	0.251153512245	48.3689941978	1.24675324675325
3.98663721239	2.36211271297	2.35816411837	1.71658628059	43.0242798363	0.123452157665	0.253596259415	0.0730076076009	0.145547498797	0.687479675167	1.1507871096	2.14986976465	0.598989388165	109.923657202	1.87012987012987
9.36770539181	1.23111224207	10.9831031627	0.533706985058	14.8483630454	0.430915464279	0.41308841877	0.339781906559	3.23061507634	0.276886106835	3.32164714234	2.07395104596	0.813088948908	47.6382037473	1.19480519480519
5.22476142855	13.9585564565	7.29688815203	1.16473178262	47.6130433175	0.12530127048	1.96807962447	0.691610667871	0.530304075665	0.407036585736	4.48990434304	0.451145547582	1.83770113076	102.184828602	1.06493506493506
6.94879287145	5.19115143935	10.3716304266	0.639188689645	24.5584288951	0.104054977251	0.569203968558	1.04425455451	0.79269269156	0.51057382261	9.63867202517	0.832011721881	0.847020594228	70.4335835232	0.805194805194805
9.54803052083	2.28254686257	3.92820708027	1.47289096123	16.983133014	0.252968637555	0.1558949672	0.0748007785983	0.435896108797	1.28682095948	2.50170666277	0.557638894465	0.836865575555	24.2152763109	1.81818181818182
10.946559767	6.19645953126	13.9530985927	0.783880852138	21.7452678538	1.10079515439	0.902223126732	0.28636552453	0.492613011984	2.31328242961	6.98213356294	0.682224284209	0.928648201981	33.5685004059	1.19480519480519
3.07354898284	7.93530220835	4.16140916914	0.946691848586	12.5437128239	0.0861125427955	0.223837641981	0.0445598683428	1.09334483766	0.209800079885	5.60101263465	0.797263863371	0.62593526193	19.7142687865	2.02597402597403
4.71778257893	9.8020975814	4.07506237827	0.495000190714	31.4973365104	0.467076697949	0.55108142289	0.138110799067	0.423595083425	0.416835587413	2.64214709337	0.188762626592	3.30209278336	60.4931433899	1.35064935064935
6.8306578344	4.3568147098	9.74980395948	0.789227600118	20.0955040329	0.320893011112	1.35123280434	0.30537851152	0.252886421432	0.895863599328	4.57287100409	1.02446688974	1.32106684614	76.0140951915	0.883116883116883
5.1437099814	14.5216171655	6.30766179636	1.14851686188	71.4514848434	0.140282917467	0.653776724276	0.283911136882	0.736200257318	0.630974654308	5.0697702339	1.31322559439	14.5680190025	109.236308041	1.55844155844156
4.89409171956	7.24311989442	3.49613001764	0.789213242801	35.6956764216	0.154369402276	0.10017318489	0.0994063714046	0.36586320959	0.432029960261	5.3119608871	0.682846102466	2.92336867671	24.9833618218	1.79220779220779
5.92997586665	6.45164837242	8.80074715102	0.625264387895	26.9712576383	0.229654387934	0.351724601928	0.097507406325	0.381303737286	0.344318706448	2.85964488977	0.613335820442	2.94089980462	72.6557478726	1.48051948051948
5.99915117724	6.64187197244	3.04966013886	0.57543638945	33.7784625314	0.169424656218	0.170744531103	2.49374219839	0.131458156679	0.691490245822	3.29139595295	0.900492734839	0.808900543408	27.4499988747	1.35064935064935
8.56292141116	5.52296071046	6.16282260427	0.891087523309	16.7736431698	0.165244087833	1.01543533347	0.570048958354	0.594448651506	0.853357450911	8.34032532699	0.963267157915	1.87078189799	65.66771534	1.24675324675325
2.57352493881	8.16917564742	5.98382100588	0.34565365038	18.0610937556	0.0409234488084	0.190116741984	0.0847051280492	0.779388925954	0.36813689694	4.22803842162	0.315737849565	0.700226309266	19.0086774767	0.753246753246753
5.0120961457	8.65949751902	3.29966558979	0.375854195168	32.5482154431	0.0532298445811	0.686911573977	0.636580761	0.270337276744	0.252722214828	2.51595800024	1.20467815658	1.47918844645	83.4607036823	1.14285714285714
8.68524657336	16.3106864997	34.9118608913	1.39266911332	26.9762573687	0.511008026866	2.13490821328	0.924770764709	1.44653031808	0.464713705911	9.12449026819	1.26680094462	1.4096788625	105.384515914	0.545454545454545
2.04186932522	4.38366469193	5.23856502533	0.731909469933	18.9313451328	0.18534320541	0.223647514881	0.5696345026	1.14453350744	0.315776544357	4.72202772384	0.935989336732	0.927774240449	13.722592994	0.727272727272727
6.76806377199	17.0454100097	12.3305565824	2.97783867103	29.5293357597	0.307986191182	0.260510073931	0.299992078709	0.87409103374	0.434598453506	7.88107405299	0.573087057417	10.8939552857	55.8776038002	1.2987012987013
4.21078824969	7.91662900317	9.04757977782	0.944766953257	27.1125539828	0.368946126273	0.285666846828	0.343647307366	0.491861691584	0.912709917058	7.3921064729	0.45544648814	0.636036896702	33.5242914146	1.14285714285714
5.48398857495	4.44670524053	7.97507108491	0.432802617465	25.520502177	0.187496928199	0.266905103643	0.989908858745	0.144905577412	0.330001531537	3.28710139183	0.251582676111	2.45832039965	156.481860434	0.727272727272727
1.64834762364	5.29961154635	0.928007522115	0.853406774679	19.2128965293	0.285243304341	0.0464963364724	1.01508907941	0.476532594734	0.38264553458	4.74737347286	0.18532596093	0.409460748026	42.0341834722	306
1.01025366233	3.76676763807	1.95633587026	0.943698558944	12.1421412709	0.078210022482	0.017301798611	0.0539608314383	0.148951340114	0.117259565622	1.57026660097	0.120683202574	0.664080767818	17.2865457775	1.37662337662338
6.07924134763	6.30752975711	5.63895335818	0.708882748765	24.7515229314	0.145793578296	0.473040863639	0.52306777007	0.518307116307	0.451746400003	2.95970387349	0.194973193126	1.8056305169	139.137288422	0.987012987012987
3.20616939753	11.6115703236	5.67703057715	1.39381904158	26.6666730297	0.229599851816	0.280375152658	0.13940247922	0.291515968012	0.385545373864	4.04894568598	0.354287654554	1.98025065573	37.3878490122	1.35064935064935
3.15771345178	12.5266611269	5.5785200767	0.978720920768	32.2600472899	0.109501926291	0.177644606808	0.0503670740165	0.509781340136	0.177856497538	3.48100860421	0.0844843329124	0.957955264621	95.4536032943	4.23376623376623
2.80705115853	5.3934649123	6.76307515042	0.725904777425	11.0345849733	0.314989365317	0.222231192394	0.105726266046	0.172943759313	0.612662466503	1.01130522889	0.131364671194	0.801714623051	46.3032056078	1.06493506493506
4.16749332965	5.84556375321	2.63906469743	1.48274725205	17.1562405818	0.137752814395	0.113189106177	0.0814647844918	0.437251425871	0.221283776315	2.10723102225	0.242927590932	1.21016585168	54.1165020069	0.363636363636364
2.40922785627	2.35443403184	4.76775338379	0.468828481113	23.8851911081	0.811784847383	0.283191550464	2.56348497335	1.34783662949	0.983043549228	1.76307629596	0.650407853999	0.329379072083	56.0843387756	0.935064935064935
2.93952458025	3.38347249184	1.72004590819	0.239718799723	14.2857147443	0.16254777819	0.0683224577101	0.0112149478816	0.237339281416	0.548339366639	1.15584528148	0.200657520055	0.376416020916	32.9343844469	1.19480519480519
10.0931242528	13.2012743401	12.757947342	1.26188909474	23.2239508032	0.827928180892	1.0102507671	1.15448025796	0.984804017841	0.849314007737	2.46425417678	1.18341248826	2.13476739358	60.7683227345	1.35064935064935
2.67787111949	5.39300008168	2.73762714258	1.07830867613	27.7860111865	0.194273867857	0.305141711198	0.0536155295887	0.258996819509	0.218454764175	3.91679796409	0.14988867031	0.264932238345	42.5722871937	1.87012987012987
1.67982453885	5.08293312217	3.41895692528	0.220844512242	18.2981064408	0.224624340051	0.0496919061184	0.0860994805025	1.33092732095	0.168388601017	2.27583380295	0.173305056521	0.295404215675	24.8017528298	0
3.46784038007	4.38420591594	3.84674445914	0.31210138323	22.813387408	0.633330112271	0.0530133551378	0.236197138053	0.391193530268	0.282297458899	3.22188973039	1.24139698747	0.440426016915	13.0392657071	1.27272727272727
5.36500202706	3.54065819962	0.941567530322	0.385560199758	26.4670370254	0.228240799424	0.0302951684794	0.551159815581	0.318769462451	0.23953952836	1.33656800549	0.140876218973	0.687105925608	24.9958284817	1.35064935064935
10.6760730671	12.3822240043	3.0441298319	0.772980848929	26.4549197613	0.227587300688	0.0872687902541	0.104682235347	0.211904508116	0.636943144318	2.5131690179	0.351182155952	2.7639779616	8.09440474081	0.753246753246753
4.09431280192	2.61010730681	6.05536595388	0.674851462648	15.7263318421	0.299619820895	0.058328667351	0.264604199006	0.213034191452	0.790622333626	2.29596759816	0.240413194681	1.14097678436	50.9765304096	1.68831168831169
2.2952454455	9.92048661105	5.90514891999	0.608971446033	25.4030909649	0.148495788096	0.108213659284	0.108481065286	0.31053745589	0.117867370226	2.30184199471	0.498713763558	2.91282751346	102.92937751	0.909090909090909
5.55182024708	2.79250278813	8.67137853826	1.00369894068	14.6961117353	0.37079044335	0.156242101146	0.706567167723	1.1433262079	2.46194335506	7.81384245465	0.844608304292	1.09943398092	37.0256090213	1.55844155844156
1.77456354229	4.36372715841	6.5889689047	0.380609839752	38.5694435583	0.141945505043	0.404730530308	0.326449953939	0.380472683053	0.236463985548	3.0610248893	2.87174291354	3.23837082837	105.769585988	0.935064935064935
4.33059796069	20.4167365857	10.0484629532	0.541919938321	31.1630296418	0.240601026812	0.990009273197	0.763609864599	0.412403165417	0.378767446252	3.67333118913	1.72637383479	5.78833475641	155.198829894	1.61038961038961
4.98185472329	2.96556506226	1.14667423872	0.761850778767	28.3502737026	0.0144962435556	0.0448964864244	0.0600099064161	0.0368108815333	0.152138590167	1.16419693397	0.111843280571	0.343153044868	21.5798256899	0
7.58074746438	5.64771070058	8.40225981752	0.782453280572	19.0117828284	0.30396866446	0.130006299312	0.307593007979	1.18354870097	0.607649888104	7.83211891785	1.95434840836	0.902045017071	38.1047142507	1.76623376623377
2.78861220287	5.44085137827	1.32106947236	1.72716632345	27.9779352321	0.24306919359	0.134430796162	0.167705050669	0.617235165464	0.364431400886	0.965880216633	1.59405486847	0.469067924095	21.4720828948	1.35064935064935
5.24371863198	13.1084961442	8.51748698222	0.616636172009	27.351558142	0.103357171136	0.234365305855	0.62397169487	0.131229465334	0.135592147027	2.59395005675	0.159486904949	5.10606566187	114.356824728	1.92207792207792
4.1612485405	3.59505976359	3.00578525665	0.794084967724	16.258313857	0.114884947986	0.355811523712	1.21539076174	0.405183149887	0.497599391734	2.19982221733	0.393944493175	1.24809824213	68.392732055	0
6.7671765452	7.39624872255	7.02471166695	1.74748984301	18.0135248485	0.0636438342704	0.377328815337	0.35128737767	0.565646522243	0.305345964591	3.82279070578	0.255337204879	0.975994001047	127.800527606	1.53246753246753
2.17293041663	3.31264713416	2.6272608571	0.711142302994	22.2177138113	0.374021208336	0.045131901961	0.375352876535	0.345369733845	0.254893886016	3.52715845121	0.209868834617	0.769893704402	25.4943055166	1.42857142857143
3.94397920646	4.07763043529	5.65604908938	1.80904767314	8.03673177034	0.245122456777	0.247892781738	0.853661889288	0.40014584836	0.332508902361	3.34932789971	0.180114311306	1.08121200506	62.1761873822	1.22077922077922
3.24157975639	3.78305687173	6.02385751372	0.456431782673	14.7108429546	0.128124623463	0.498044920801	0.921878410207	0.639084082801	0.480240166669	2.69492678525	0.480140012307	1.13971031904	88.6814129037	1.79220779220779
1.67533761349	2.89521257957	2.32979629067	0.252265596928	34.9613563286	0.160364504454	0.170285757597	0.103266925018	0.244331936877	0.448808309582	2.62050111563	1.18777423328	0.946280700027	43.5856276429	1.68831168831169
1.60965238695	3.13042613019	6.04026251986	0.510526406971	12.2745947444	0.16413524747	0.127086301384	0.0679468498338	1.17744613171	0.369129694842	2.19695710741	0.0633178673634	1.07270455137	41.7227033483	0
6.08064446146	2.7596153748	6.53274459402	0.448760312617	14.6542377535	0.554249780494	0.605849475666	0.0749810599987	1.00727709622	0.63545650678	3.18202171518	0.570162547914	1.97417026889	55.3167122516	1.74025974025974
9.41650643157	9.48804671861	18.2908347006	1.41168932746	23.6767834863	0.258318963708	1.80689916124	0.271583383951	0.390452087287	0.829918372764	6.32866127549	0.911092870538	1.17740123575	74.7569652771	0
2.49065893854	6.79897022748	6.78025625619	0.584163655441	13.9392856768	0.339120656904	1.34128528017	0.0709016801859	1.38304692477	0.400589464562	2.88854623498	0.713571070367	1.0470804314	55.1110095655	0
6.32447450333	32.6178470547	13.4729025771	3.9289935214	33.1820878042	0.0982681859439	1.40579584717	55.3397987597	6.12750175027	0.21281373413	7.86453993398	0.168482518318	3.43309789698	164.129212831	25.3506493506494
2.51321895975	3.47241362818	2.08047316382	0.207225705359	20.439289781	0.188914559776	0.193763407547	1.37450700233	0.261664458226	0.411982338483	1.0272556256	0.0927524106029	0.481663565007	10.8426868389	2.46753246753247
4.63700366937	11.9685222666	5.21284486359	0.533168461736	34.2717121896	0.367228997259	0.0911464553222	0.111235096826	0.341165502178	0.510296485172	6.63875395274	0.193493135177	1.56252637311	108.195243533	0
3.00353661413	5.04961012586	2.01218532249	6.90147365544	27.6251481427	0.0981761494968	0.166510420707	0.462865512483	0.322015804861	0.183993244713	1.93007239052	0.719588178958	0.606264011791	75.0767082204	1.24675324675325
3.17455075025	4.16962376933	3.50636525268	0.512790352149	19.4348561273	0.0956206039816	1.07177261881	1.27548232108	0.586798473243	0.358407724853	1.50653219366	0.122957394658	1.50081053625	76.1239903667	1.58441558441558
4.67893762634	6.23225360229	5.38838178713	0.748995693233	57.3434505434	0.202032700602	3.34623025945	0.0606052232197	0.501876767419	0.276566133535	1.35210804614	0.21686937687	1.29732945307	117.330723861	1.42857142857143
1.80949079811	2.03421646456	6.58730073393	0.613669360956	21.7603479137	0.203434005751	0.0975089532938	0.0701794203913	0.365916481416	0.355841184055	2.6733350982	0.19619502197	0.462373273133	64.6511075528	2.25974025974026
4.72527626201	20.5324560494	7.12651816815	12.1254902194	87.1620151018	0.107926207248	1.02665425819	34.8340005852	8.05740115605	0.469257025643	3.10588305224	2.29821374401	5.64280667373	67.2966058165	1.22077922077922
1.5991489819	3.05444130626	1.75396708686	0.46260351145	24.5428969962	0.31125538372	0.114105259549	0.0490857054221	0.24840609843	0.533328373806	0.632364519199	0.219560002063	1.96327288237	25.5686595174	1.01298701298701
1.40756346675	3.06881572431	2.89221069663	0.662044656187	11.0205886324	0.0514384270477	0.0341379765944	0.0828096000273	0.468053643192	1.27249913039	2.40976919177	0.198432180253	0.74558589247	23.1422524979	0.779220779220779
4.22581955805	5.4449317511	4.08190733837	0.938679947711	24.7420548661	0.437591811007	0.343217915924	0.068617158829	0.303052936436	0.835007558902	3.96025547821	0.399001265763	1.38694854262	150.471003575	1.32467532467532
4.57979108359	6.13110548538	1.69485267066	0.553205225604	32.3458719722	0.197977719423	0.046102189736	0.992105882281	0.674720083513	0.374938319249	1.778249211	0.241178389663	1.35125652787	22.6978513363	0.779220779220779
4.01522714342	5.62073711135	4.45162449536	0.615223652433	20.2109073636	0.169957716661	0.902362360035	9.38095595354	0.593422934419	0.318520047004	3.66115286319	1.37684359004	0.524767204996	32.5190693549	1.37662337662338
5.36279885494	7.94899087608	6.16005605828	0.347691312513	45.3694981076	0.216114656879	0.348727203701	0.157878876585	0.726337654439	0.438378258105	9.49700136142	0.529643296923	1.01400838564	53.9868138021	1.2987012987013
9.13302241094	6.60233922587	7.40363433173	1.02402679507	13.0699070344	0.376523983411	1.35652654886	0.705122263974	0.648797182227	0.846778405247	5.80475716096	1.16200248311	1.20408850294	112.449559676	0
4.10237000707	6.21944982888	4.65677067828	0.571059160935	27.617063278	0.0730786655112	0.715950676555	0.316928625102	0.424163497598	0.297393888442	3.41482983019	0.579935220028	1.41293721687	115.802036001	1.06493506493506
3.79097196993	7.77051094064	7.82043470246	1.02096490687	22.9053085156	0.478552063767	4.29909533122	0.401953311364	0.567976755458	0.467927411102	3.13309528921	0.240794762647	0.979708778697	113.857621911	1.11688311688312
5.14000778353	5.9275216449	3.93209588669	1.61743010993	12.2665068476	0.135857677545	0.126229923335	0.337444931197	0.517483117712	0.325904261368	2.93226781263	0.167709857127	7.38981764263	64.9284117648	1.35064935064935
11.1342362706	18.3546189487	11.9431005827	3.57371871946	25.9920667851	0.564891482387	4.76825588959	9.63402465802	1.55772431056	1.08513750763	9.1043274641	1.06234131289	1.60791416974	190.134401488	0.857142857142857
9.48312010853	2.39643337465	6.83624168865	0.878612169433	15.1117091911	0.420967029856	0.221491912533	0.14129769794	0.115565204268	0.818791766408	5.0350266344	0.632023571516	2.72839235453	146.835153989	1.24675324675325
6.24418018226	4.68921228068	1.0080637488	0.482753909347	13.6058386804	0.0260926591618	0.0692673270842	0.0720102891228	0.115951702786	0.234722899864	3.17600425548	0.322101497624	6.91512632815	3.55410193808	1.66233766233766
5.31557338419	4.33717794969	4.19165244953	0.527189083701	31.7256659111	0.0685852687934	1.09242639101	0.189281015965	0.435403177865	0.411317044622	3.84419481652	0.458603493182	3.03531553255	54.5818168097	0.961038961038961
3.35110458041	6.7166013076	13.0724686967	1.01021432033	13.7285063773	0.209306467505	2.03271274531	0.649847397315	0.0664375183641	0.81590926808	4.3336875107	0.436014399717	2.69814277051	119.461785997	1.01298701298701
5.64237524459	2.89209091464	1.83686641665	0.398502762878	26.254856943	0.0464432914872	0.0205485806203	0.0769042701337	0.129728804834	0.111411197962	2.08251204422	0.100331069698	0.129059892478	28.0573266102	1.42857142857143
2.61721709176	3.2460393271	2.68355264988	0.448904763748	32.4758741925	0.139512975299	0.050152987484	0.0962566676836	0.166064431184	0.169951045531	3.31169408195	0.201822830599	7.07621238691	26.6480655179	1.22077922077922
6.62136568838	18.2622785794	5.90607738805	1.76932294934	36.9385644673	0.109247574767	0.154675176597	10.3716167535	1.81707915138	0.212932046081	5.88569039369	2.89951037706	1.41110741571	80.7484618156	0.909090909090909
2.39170474107	1.84849551618	3.0571023586	0.856293201134	9.76881804402	0.752012907247	0.0136735891608	0.369591521817	0.653978068172	1.14293103233	3.52472698658	0.667630457041	1.15566903313	100.589519597	1.19480519480519
1.60377078726	8.34770484962	1.63333549717	0.352561857886	26.1286136037	0.0773442508646	0.0384981089616	0.0667043677903	0.233228917434	0.144951902773	3.35649410002	0.26853133521	2.2587514859	41.4048184807	1.32467532467532
5.18504083143	2.35509785704	7.22391720578	0.353558282959	21.1094512507	0.309663780383	0.428705731091	0.220543832807	0.355121931385	0.494229344476	2.78274039299	0.215794896261	1.60896872767	66.3874381175	0
10.4229104276	10.0973280297	12.0664649154	1.31960694447	32.5255894777	0.470739964018	0.454421074136	1.18103997619	0.516181856259	1.18698705692	5.72806725292	0.297156554592	0.946959462892	35.7210983892	1.09090909090909
4.01127638836	20.6065520946	5.12743141238	1.8968524429	39.0925652708	0.396397172743	0.116922509164	4.30576709372	0.374243860355	0.228582548603	1.19040219217	3.27790711668	2.0032689666	146.471887814	1.42857142857143
5.84826197954	8.8935314057	11.8735613878	1.27918898947	37.3710132246	0.453318419871	0.420238256121	2.18936226411	0.274078404006	0.728202993622	5.79680705172	1.08255968152	2.41611655381	105.93344247	2
4.36435786279	5.61839989518	2.69714580352	0.399438582414	23.3119549762	0.214140837944	0.0659098740843	0.14132225694	0.95751905587	0.0558364146055	1.3396762238	0.488466736531	1.72963080564	32.8515158186	1.2987012987013
5.99702619082	5.59168464338	3.39924126637	0.500265328251	26.0268988264	0.256277605597	0.0498909957351	0.509236315832	0.377449967297	0.368865265179	3.61037643555	0.284726290458	2.6481886157	34.0781788722	1.14285714285714
5.12276014087	7.59883294137	5.13597331816	0.965422149019	12.2290254793	0.140137955259	0.0810812028864	0.357001370657	0.615907770098	0.468701444904	3.94088355153	0.332680109396	0.904220974065	14.6946395442	1.14285714285714
2.99830726789	6.10952053185	5.7059392407	0.897886439515	32.8536624505	0.102889890198	0.0910461397566	1.25198167008	0.201892267209	0.182309475333	5.64176541714	2.03508965699	0.664253196584	35.4024890594	1.53246753246753
3.28737232059	12.2915601893	2.18349474183	0.806324751686	41.8409212256	0.0800714020935	0.153517669341	0.0122766858156	0.16944038441	0.186744934307	3.47577412214	0.713875838551	0.897357595721	77.9469573098	2.12987012987013
7.56441812842	7.18272404242	16.1278461387	1.77269357138	17.2901125882	0.388889646523	1.70150298671	1.84838222333	0.987522778077	0.906980140149	5.34989585749	0.533406464071	0.667082694538	79.5836132833	1.14285714285714
2.39653298966	8.39317079326	8.17275191456	1.64008682165	23.3624291676	0.507032069175	0.352524180368	1.56588624671	2.30937289191	0.868786864629	3.11727855184	0.409820081216	0.745490189342	57.9790187993	0.883116883116883
2.32733689919	7.28139845999	4.58639931546	0.467893746347	28.0346828843	0.351418304524	0.155483109201	0.167213985721	0.200014038416	0.181682146188	2.64585859195	0.766645611032	0.642300343011	56.5096148214	1.24675324675325
3.43214646225	10.4682875491	9.93043687965	2.68169967626	64.7855090756	1.02984675213	0.361701601882	0.571362448695	1.15928459753	3.97948386707	8.58869310365	3.29292123435	0.174833799496	22.8504598962	0.493506493506494
4.68014982194	1.63636291331	4.94820625475	1.08547979675	12.4500634988	0.0948799970168	0.0513078333712	0.0436414955817	0.107081115085	0.442563970325	1.91377830856	0.0650693637286	0.656435517606	10.7187655843	0.831168831168831
7.25242869709	3.6857292992	3.67021219602	0.859713333936	11.4488313216	0.316665144761	0.17951179074	0.286758168173	0.414624508799	0.548956433797	1.43217513445	0.458095426112	1.10505671234	31.4575409064	1.66233766233766
4.71238356294	6.82366908484	10.3172627512	0.991925020018	17.3724147677	0.301984316715	0.49269171053	0.286485937537	1.94106540872	0.622548164973	8.5341416208	1.12126831903	1.19465929286	38.7412105167	0.363636363636364
9.46450179485	11.639398182	8.09051376339	0.659953151214	18.1314149794	0.338421103866	0.381137447773	0.212266263225	0.937490206157	1.10703630727	8.72497501174	0.949465446017	2.40648350144	37.1915820755	1.87012987012987
7.55909463	7.8899321462	6.36142314768	0.680455622865	30.4581904771	0.593758316866	1.01843219254	3.81603175928	0.598970708359	0.926800604497	3.02793534716	0.614988991209	2.86297460347	126.195674105	0.753246753246753
5.17204136993	8.27794583126	5.27348694389	1.11652669423	24.2196272212	0.256478274193	0.143515549705	0.124910552521	0.249020877279	0.508944059741	2.60628232255	0.221161579245	1.64205077113	91.7585773033	26.6753246753247
7.747872897	24.7997269013	11.0153788312	5.89558249781	27.3810990819	0.636078698552	0.394001363799	0.731435144005	0.242282949322	1.90733385637	4.19488909387	1.11237938046	1.00926654583	45.3905915297	2.25974025974026
1.70373207173	5.69875878498	2.65978490855	0.367719067912	25.6045562369	0.293867123742	1.24602407655	1.49811916604	0.601128391328	0.330444201909	2.89543686218	0.604608369431	0.571297018989	35.7416258561	1.14285714285714
4.15557369373	12.6142185601	7.35813884639	0.728900496241	32.7787556492	0.271837819885	0.274910076535	0.128608388938	0.552230775963	0.302761781806	6.5753986438	0.7310651559	8.3054262364	73.0324887439	1.22077922077922
4.63964232803	8.50007902887	8.54031052489	1.20681880034	35.4371917651	0.146763184698	0.216448564568	0.506294667839	0.279511146353	0.770142413888	8.77855248529	0.603907294311	0.931477018884	108.026041484	1.11688311688312
3.86902672837	4.44413853368	6.01800333971	0.540249850217	21.880211286	0.150227818978	0.0938364393627	0.231686783024	0.482459254575	0.23848431238	2.7870357018	0.613618394993	1.55980428428	39.2052211003	1.71428571428571
10.5661713315	12.0002548938	4.43427548161	0.415496264588	29.0644378235	0.115638901637	0.486056103301	0.111698724962	0.249599450272	0.606817186675	3.31816378531	0.21412610633	2.32677968553	38.8506948207	1.24675324675325
4.77021350489	8.97972906786	8.88808150069	0.798692454887	25.2464524239	0.51356240126	0.800960648771	0.372047800939	0.537945048599	1.03947215387	4.85480069401	0.554722365974	0.865523916933	93.0139408596	0.779220779220779
1.06677798848	7.18452742124	1.34340379873	0.401904772054	10.1618946539	0.105389497863	0.0362670059388	0.12926800028	0.41629730781	0.210679336627	2.164944865	0.108415279067	0.210910119737	24.4889852453	1.94805194805195
2.1993266546	4.48637920783	2.16908115943	0.498798729434	31.4521167876	0.0244767289677	0.321277985792	0.033775329659	0.165745922042	0.366977340692	1.8906521561	0.125897335858	1.55768838599	41.7401056314	1.66233766233766
3.57194446975	3.67017963653	3.90057174998	0.58326020802	17.2139301636	0.0418312302601	0.729215173364	0.831207297053	0.647964500536	0.338672760395	1.43477643513	0.438928687033	1.05480277939	80.4084857763	0
3.55287513954	8.45416097165	6.89098046415	0.880802476701	28.5802877798	0.223969426539	0.323707227814	0.185432650536	0.682481250743	0.31340894316	6.73264918063	0.322559569238	0.81447525116	72.1403956558	1.2987012987013
5.50443249783	21.3596326305	7.0621496868	21.8621467579	52.6352535666	0.108939174378	0.340839622808	0.461711526917	0.197595379352	0.303329928091	2.9618781067	9.90591069208	5.84633164152	51.1094143035	0
4.8718826954	4.75841388507	4.37502350418	0.497329846464	16.4211667324	0.0948453400107	0.503565631099	0.290837030436	0.468308755915	0.410802148806	2.93573913928	0.260182382848	0.780927161763	42.3809212965	1.42857142857143
5.85291548102	3.16953749505	2.52285642862	0.452035265266	34.0641883124	0.170477258524	0.276564683251	0.117620406175	0.456949587312	0.908782157969	2.23430674745	0.599186776371	1.15509270679	58.8364890969	1.03896103896104
4.46561510649	4.05301535124	3.1486969309	0.468674059899	25.8110227181	0.0557835245513	0.139859655736	0.115463156888	0.188871064507	0.111514298725	2.13110576619	1.50635875239	1.9807496573	59.8191688529	1.32467532467532
