# Supplementary material for: Identification of immunologic subtype and prognosis of GBM based on TNFSF14 and immune checkpoint gene expression profiling
Source: Aging (Albany NY). 2020 Apr 20;12(8):7112–28. doi: 10.18632/aging.103065 (PMC7202515; doi:10.18632/aging.103065)
Supplement: Supplementary Table 5 [file aging-12-103065-s005..txt]

BTLA	CD200	TNFRSF14	NRP1	LAIR1	TNFSF4	CD244	LAG3	ICOS	CD40LG	CTLA4	CD48	CD28	CD200R1	HAVCR2	ADORA2A	CD276	KIR3DL1	CD80	PDCD1	LGALS9	CD160	TNFSF14	IDO2	ICOSLG	TMIGD2	VTCN1	IDO1	HHLA2	TNFSF18	BTNL2	CD70	TNFSF9	TNFRSF8	CD27	TNFRSF25	TNFRSF4	CD40	TNFRSF18	TNFSF15	TIGIT	CD274	CD86	CD44	TNFRSF9	SNV.Neoantigens	BCR.Shannon	TCR.Shannon	Silent.Mutation.Rate	Nonsilent.Mutation.Rate
TCGA-02-0047	0.0736391757693	12.999464319	3.0364746896	9.01522940889	6.99154543008	1.7453955335	0.346509730893	0.477820024284	0	0	0.291856810484	1.33045342856	0.557306106078	0.120419895788	9.27128732357	0.070830787109	26.0311418146	0.0348338599986	0.0850496822303	0.22244072519	8.72771384686	0.155813759311	0.103597561863	0	0.0915516308102	0.333392058632	0.114467263101	0.0455371803662	0.0545893742024	0.714874769264	0.0505779104816	0.226169977419	0.445936171694	0.695209481152	0.157975260824	1.59184872315	0.805328077644	5.48464432776	0.144522379731	0.150586127696	0.247860270772	0.331358365165	7.55532522296	43.4745865276	0.0351832439995	31	NA	1.277034259	0.441568009
TCGA-02-0055	0.0796842095696	5.10052966076	4.28019595841	20.0104785385	12.4517575163	4.31308904844	0.294607253141	0.523303845624	0.0875106062805	0.0579040260199	0.436727459645	2.21734925296	0.155071367452	0.247873715892	17.4412314917	0.0301106459179	40.3380801413	0.00740405455863	0.394420300949	0.537504940872	5.92897096947	0.31264091168	0.259836136518	0.00473499618714	0.0518922886699	0.967079823476	0.118176244449	0.70334658481	0	0.513482982931	0	36.8652709408	10.2999959702	0.906317285168	0.611868968284	0.913015548611	1.6628448202	15.030230754	5.16074492459	0.27473181325	0.110549062187	16.3042147727	17.1378780261	77.3964971812	1.40924735043	NA	1.595243082	1.791759469	0.415849511
TCGA-02-2483	0.030397680594	15.4424181007	2.12327970025	6.59013818178	4.2932188605	0.403869403782	0.281901159824	1.06030644372	0.0354064981588	0.0412328839318	0.13252385042	1.21853939922	0.306735517314	0.0815392158622	12.3094358084	0.0268018662428	33.0665260113	0.0593139823132	0.0585130819307	0.239219968402	9.19128897846	0.0377336439708	0.0940813940193	0.00842935982268	0.415709834116	0.356197227119	0.216567992537	0.109129320145	0	0.615628723464	0.0127588811485	1.00252159082	0.652457763669	0.450963985377	0.292241720264	1.13298083044	2.2637116824	3.67633502687	0.232416524045	0.0664775067471	0.0184502093509	0.259886109781	5.95782143268	27.0642244534	0.0355015716809	20	NA	2.025326221	0.393349682
TCGA-02-2485	0.0573923153316	12.5846284678	2.35754877534	6.17275919585	2.59473494875	0.409072390242	0.126253049572	1.65244420052	0.264722868158	0.175161851773	0.66055847762	2.39139263376	0.0738392963414	0.0597688421918	6.46466647624	0.0809651857023	24.9125097312	0.0223975429044	0.377826467276	0.662433288815	8.60006067086	0.144267024026	0.0666113613795	0.00954902744289	0.109883284474	0.184942415815	0.0911242836853	0.42943390756	0.0175499908835	1.31027113211	0.317980011933	0.152348125822	0.471509755069	0.073791655087	0.316011857121	0.763585859089	1.26987083948	2.27544972816	0.340726027386	0.016137360105	0.0801202752415	1.34807255922	3.46112607857	50.1913859291	0.0502715344608	20	NA	2.351673302	0.50914786
TCGA-02-2486	0.0510705688194	9.73708374581	7.33949318454	7.50102525486	13.4394913252	0.993851795585	0.214779717188	1.64496405404	0.45506628257	0.103911883833	0.523229420252	6.38682777687	0.695709738516	0.235707676827	44.9746456301	0.0225146545344	19.3040910012	0.00830435841508	1.03959359975	0.792653760507	26.5707292437	0.0832067017424	0.543346280394	0	0.122224591598	4.95583316414	0.0935618894575	0.492139555309	0.0260281076544	0.493646134391	0.176846629954	3.74349852977	1.19068040583	0.359886633786	1.13820360983	2.24082874452	0.50740064194	4.38023851315	0.344539950593	0.0628242767054	0.244108053979	4.48119999031	18.2180642387	190.903515979	0.0596455197994	19	0	3.454498641	0.394902297
TCGA-06-0125	0.0843332215859	6.72037273669	4.1551782258	9.04902563053	2.80405825891	0.776960734681	0.198998899016	0.522113740716	0	0.0201871164624	0.0519056470926	0.464941848016	0.0412978399932	0.108020458909	5.15390509521	0.118096797821	26.4808088125	0	0.04583566462	0.121456922557	4.10194504745	0.21706869287	0.249497633925	0.00825382327005	0.149252736153	0.0581299375786	0.0787644330951	0.213713530092	0.0151695577387	0.46580665369	0.149918217761	0.155626592023	0.0991351097625	0.0588763894256	0.481262288173	2.53239853511	0.969749897067	2.11196621847	0.696116610157	0.10693874814	0.171626946716	0.928607357269	2.1475904786	66.2205677189	0.0376591279385	26	NA	0	0.226696031
TCGA-06-0129	0.0252257677635	5.92421800406	3.5840262997	2.05750793628	6.49385836241	0.283895474648	0.274197120316	4.30898706648	0.162190718994	0.0410609415176	0.563077213113	5.50328862953	0.103091541961	0.0716463483394	28.2377708542	0.186830711362	15.3536840321	0	0.565210081344	0.229399361302	32.851426415	0.310004421347	0.148341030139	0.00419710456444	0.31048223334	1.62576275379	0.616185420692	0.125833339177	0.00514252348617	4.80231533756	0.0889397335085	0.0608744539307	0.34727322115	0.114765770931	0.806927584217	0.956875566502	0.411838141781	2.66456181205	0.190603691665	0.118214809763	0.0734930856057	1.48470837093	10.4424744012	10.1429272995	0.0294612741816	12	NA	1.098612289	0.287599178
TCGA-06-0130	0.261309235988	2.87179393535	13.2005337761	22.490466949	24.4724715122	7.88481439164	1.35255197123	5.26407173354	0.984560453979	0.531678726169	1.03025292788	14.4905188074	0.889922436954	1.14014792649	31.0161298115	0.0751298939316	53.5756976376	0.0369481169664	0.721694490848	1.1325209574	31.3659742458	0.301454205986	0.826338681568	0.0803380433444	0.313336433012	1.18153168585	0.485659622682	3.43259676829	0.0579027010854	0.502023339052	0.0143060692668	18.5475013068	4.01106094859	0.426992920267	5.15351287273	6.65738300845	1.90366316714	14.2612771734	1.19569500389	0.590986278334	0.851637414524	5.76666926076	17.8079849954	88.9125746954	0.945407243697	18	NA	4.428360899	0.199903253
TCGA-06-0132	0.0540800563902	14.3420072486	4.23650973917	5.30211203018	14.9402054114	0.805867227349	0.808662261166	0.27623221357	0.0671905796176	0.20784427714	0.146702073304	2.82944630605	0.204640704682	0.204797919052	36.9664102245	0.0105961771458	11.8209485752	0.00781663806688	0.0832797952618	0.252203050741	23.3967763832	0.0447542390049	0.469590503138	0.00499884909678	0.624536851791	5.45690528501	0.0513723811373	0.885598006805	0.0673735150942	0.685917775865	0.0756637785629	0.478519071632	1.70781100866	0.796360257286	0.693230465948	1.28707988327	0.800303831457	3.60431460558	0.632394547487	0.0478708393413	0.0765904766225	0.708410415184	11.9777899358	39.0599401692	0.0807048434496	10	NA	2.772588722	0.283127848
TCGA-06-0138	0.041660798298	11.6205862672	4.30516240751	4.78778161112	8.39975930747	0.976788250302	0.278533374783	0.63838993343	0.0776408172943	0.183659844707	0.0847594181724	5.20613220058	0.331056233107	0.354975606087	16.5194921907	0.0244884285408	19.5836773334	0	0.176426083972	0.47357134035	11.5097178419	0.0711080199943	0.526508901498	0.0115526531134	0.32601843495	1.42385076486	0.0593623939629	0.141692705895	0.00707747317837	1.58519890788	0.297268336992	0.217826330178	1.27964540726	0.137346148839	0.491553099918	1.3562248622	1.93904670443	5.42452609671	0.168635005081	0.0715857389776	0.0126432417754	0.799844057424	9.69074098527	59.7018184496	0.0851476701274	NA	NA	1.791759469	NA
TCGA-06-0139	0.0808453328594	7.31973941034	11.534402145	13.1517786981	35.1803910051	1.47850363111	0.88922791825	1.0758302197	0.536750351233	0.28786411242	0.563934331285	8.80953615564	1.49901479872	0.401830288553	74.2105854959	0.10692291757	23.0419884179	0.0262918011595	0.420176001286	0.777610489923	30.2729798639	0.0564502383999	1.61077726794	0.0168139736488	0.119775201682	6.27611543811	0.0740548056445	1.28316244653	0	0.297694417909	0.152700202102	1.60953189526	1.30145205283	1.11942020817	2.11975316015	2.55555233588	1.17226907041	11.9163765156	0.981739693515	0.265204255174	0.159477406935	1.76435394178	28.5564649434	59.037033014	0.342270994782	2	NA	NA	0
TCGA-06-0141	0.0546262564231	6.87479597567	11.9679948043	9.15260594639	16.7989198018	1.14105786516	0.700445681407	0.546696441268	0.145764518643	0.0909380812511	0.658166746128	3.47112439961	0.405898449048	0.211567853564	28.7311876562	0.0131357416037	20.0820301617	0.0710602638973	0.0688261974938	0.295278712474	17.4597331778	0.138700993564	1.87897463808	0.033050203747	0.047539722788	0.581914046956	0.0424564642452	4.17182049754	0.02024746422	0.484585445029	0.025012790438	3.5712125836	2.13917195628	0.486243828241	0.833333931641	2.89120533639	0.65073949975	14.2980909937	0.951471942251	0.109379039743	0.138652414439	1.82342511637	13.7708781146	62.9261321085	0.318991107244	10	0.675142589	2.954673212	0.144545262
TCGA-06-0152	0.313563685729	8.03111855742	7.48059655405	6.28244185726	8.22934384947	0.539941587309	0.512183827199	0.864384213336	0.998698735711	1.22370380557	1.78386749367	4.52752965735	0.894764292202	0.389326822238	12.8342050069	0.0997110281971	35.3470573587	0.0334342285547	0.326529476125	1.09673126409	10.7425568951	0.143571006123	0.950598515488	0.0983556158283	0.0773282998576	0.993870858709	0.0313908416096	10.9851484935	0.0209583849026	0.331245290272	0.0776730879174	0.359736586034	0.764726149671	1.10831337113	2.2103961303	2.95876709071	2.84894596264	9.03950401408	3.5372437629	0.144535547044	0.542882728423	10.7880633326	5.29211733994	80.7703727731	0.408236630773	19	NA	NA	0.282502818
TCGA-06-0156	0.0628285995254	15.9355762681	7.00679008952	8.61615447727	7.60923388658	1.17258217039	0.284553959944	0.6232572402	0.272234302677	0.115052063402	0.525910941386	3.5473019616	0.161666925346	0.535338282204	13.6899521383	0.0276982270982	23.3618522384	0.00817302366099	0.152384379299	0.362589970232	6.93092145291	0.187178913076	1.51675445213	0.00522676265629	0.0887866498866	0.938680186586	0.360655256853	0.29916123774	0.0384247034649	0.670920581764	0.221517891978	1.34939181381	0.292962401282	0.31069734142	0.938993471588	1.70739846208	0.796302301817	4.06278515793	0.542545594033	0.250267122042	0.0953362881486	0.633278024194	7.48997981407	83.9103884366	0.333868855671	NA	1.485048466	2.48490665	NA
TCGA-06-0157	0.0583455976755	11.2765666795	3.06170632581	6.67319521651	4.86408980031	0.47755068406	0.32259117022	0.423501978939	0.0741377125301	0.215843973189	0.11099674508	1.49735987815	0.393392762844	0.230994506621	10.0469950724	0.0701505782168	28.5755532318	0	0.0796384019165	0.148415704554	9.36887122021	0.108639473486	0.590991459783	0.0176502474925	0.0386869049849	0.264152317267	0.110128914566	0.13229296204	0.0216260545511	0.498048144011	0.561032594344	0.0895992002281	0.188438918575	0.236068518831	0.59801792444	2.207186424	3.12201187693	3.38334360285	0.243328630943	0.149140004798	0.0804852444763	0.486894193366	5.02659305811	46.364971286	0.0712394209725	26	NA	2.540036304	0.366026635
TCGA-06-0158	0.0496059533087	6.92859667676	3.68909639713	4.16383124235	5.91920840591	0.548970033158	0.346630497257	0.450081502083	0.0693358069498	0.161490993402	0.198964330934	1.80368397743	0.0488047435408	0.0610527969775	16.8978233145	0.0787283035745	24.2759398056	0.00645296303245	0.240628390942	0.607262282723	14.6804434672	0.189350833157	0.333930707749	0.00412675988709	0.0746236240396	0.217979250454	0.00605857976155	0.106852835887	0.0202253332652	0.484055781736	0.0749563526086	0.275329230796	1.00232925248	0.166810302809	0.572290866157	1.14211187058	0.948401838177	3.79559353015	0.468522797692	0.0790387770186	0.0481742135957	1.37946693523	7.89023507887	113.296411444	0.0260707452921	23	NA	2.197224577	0.50235776
TCGA-06-0168	0.0221055660404	7.97843165303	7.92406165361	11.5543176787	10.9357229418	0.559755326379	0.629308403336	0.58832922393	0.0926929425157	0.134932764422	0.346942688143	2.52112157691	0.100377823113	0.27206545697	18.8197863361	0.0974532287758	24.9655723681	0.0287559034664	0.127654291864	0.347927388298	16.5908579061	0.102901382084	0.701275718649	0	0.473617885279	1.8132169368	0.0809953197734	0.57640551548	0.0675965902824	0.366294073139	0.16701146659	0.800172431312	0.93258935458	0.830797900148	0.231841922415	0.771770871133	1.09218964903	5.01276732725	0.954444118556	0.0932334261456	0.107337747695	1.25331779261	7.14164966368	100.625607055	0.0903601237655	21	NA	1.098612289	0.369962095
TCGA-06-0171	0.332694811149	7.08288305318	6.87199910902	14.9338375058	34.7549511388	1.00590694485	1.1630248917	1.92829003916	0.562185989122	0.666821637356	0.891912065843	5.31557606991	2.21721658725	2.13430012588	51.3091872076	0.0919422457941	18.2186772987	0.0581351920099	0.47600673062	1.30258763554	31.7839924132	0.143311975334	4.36852670206	0.0206545924207	1.25403479235	7.43330958079	0.0788409060675	1.08649363278	0.0354300006079	0.831952170649	0.100042516314	0.695008160004	2.99899223679	1.32600494135	2.03107593759	1.42907849203	0.938690617916	8.29624439697	0.911190159534	0.574772091603	0.560589578772	1.74729807248	20.4272655579	102.074999851	0.298665863148	NA	NA	NA	0.154885106
TCGA-06-0174	0.00572624691818	12.4429105576	1.51481283344	5.8868661066	2.24263341622	0.311480523003	0.0963280199981	0.561114111053	0.0160075121788	0.0116510373454	0.0299574549856	0.497887899802	0.147344480066	0.0867398099114	8.37002682024	0.0454398792532	28.5996575732	0.00744895667013	0.0925895307689	0.1201699235	6.79112540987	0.0639736132657	0.0797527893297	0	0.0234931459567	0.587121806639	0.209811049123	0.0389511220911	0.0175102852411	0.600939385867	0.533574652378	0.207277430057	0.203434809432	0.07928814553	0.135127243765	1.17250532513	1.51301684332	3.03265390505	0.293597636696	0.037568651032	0.0139024362873	0.345274010561	2.90446819616	38.8603129548	0.0234069726734	35	NA	0.693147181	0.562990407
TCGA-06-0178	0	11.3682122916	1.93564516958	1.96302318967	3.82056864298	0.255008210061	0.615741735073	1.14306846044	0.0665094191722	0.0138310727031	0.130397004772	4.77444067231	0.205781446072	0.218810757862	21.801391965	0.00599357479167	13.8579062819	0	0.0863610278402	0.0832154274884	9.19654262884	0.0379718848172	0.0578571892249	0.00565505380322	0.0991607757395	7.48754217287	0.174348279198	0.115598247937	0	3.19144425841	0.0171192500691	0.196849026905	1.08674850169	0.289094580354	0.481233046624	0.596525905166	0.905360641657	4.2166873997	0.220126065123	0.0254846587415	0.0495111983612	0.269173953375	6.72016086664	36.238502445	0.107177159333	NA	NA	2.302585093	0
TCGA-06-0184	0.0258636230794	3.24800065386	4.04365415982	8.98916999591	11.0035715686	0.800453546247	0.220888195961	0.400493463977	0.0289203219734	0.0631488043089	0.207472616421	1.65885518173	0.219226104949	0.156710374637	31.0079221865	0.0182433225899	20.7971334586	0.00672891024099	0.19715013304	0.452307542689	24.6390742222	0.0240790265738	0.396239583002	0.0043032319768	1.19551743437	1.86386548122	0.0442236340714	0.13487946851	0.00527255663217	1.72378729372	0.0260539004154	0.574206196883	1.45867416752	0.306959276162	0.610326475688	1.7083325719	1.80012620023	4.48764258116	0.362928931042	0.0169685562599	0.0470946385771	1.41052569625	13.0684178779	36.6251312629	0.0694743242477	17	NA	1.791759469	0.475572405
TCGA-06-0187	0.0276491825535	3.46539934105	6.66009810343	5.74527360426	5.27876233786	0.326727486439	0.121646725538	0.220760989575	0	0.0112514064832	0.0771464361512	0.905422055317	0.104625412385	0.157058685634	9.58236207919	0.0487569892203	29.0794874391	0.0143869145532	0.127733868042	0.0967067435197	9.61366916234	0.102965527978	0.526284655996	0.00460031628714	0.136123982901	0.372589166673	0.0067538175025	0.14419120771	0.00563656067826	0.295254164254	0.111410384632	0.200167809204	0.122785619099	0.076568560225	0.217487293405	0.532227710354	0.985959246453	2.54839681746	0.940116606966	0.0984744089292	0.0402767471615	1.40339658558	4.46631348239	106.81110872	0.306770104266	22	NA	1.791759469	0.266328631
TCGA-06-0190	0.05531419224	2.11265261557	6.14574830232	29.1339279239	12.5773877721	8.93829497436	0.271994036088	0.669164164631	0.224211738852	0.225092535731	0.299028001417	2.84196514244	1.08422950453	0.947858615537	11.9289665082	0.0780335105981	38.2277959554	0.0215865484213	0.242763811653	0.648120629312	9.18337758685	0.128743747615	0.355236818816	0.0046016329593	0.0453876478027	0.259266648128	0.0743132558911	0.696078476754	0.00563817393745	0.254602301682	0.0278605679443	15.0702758535	1.67036236305	0.262595914878	0.957217981201	1.72240601518	1.68730463434	4.62079702153	13.4639346699	0.298099954389	0.285375280585	1.23952399243	11.7229608862	102.486189283	1.87344826809	27	2.181814228	2.727229735	0.223009595
TCGA-06-0210	0.0409865557635	3.2359766212	7.42225482301	15.349010251	7.53083717901	1.64327547745	0.530372056904	0.378074488552	0.0501271775332	0.114667051681	0.116147102391	1.79342783918	0.0736698729911	0.232820430204	19.5782508694	0.0316208882841	39.4505500117	0	0.260356179824	0.179195005508	8.06165526495	0.147864083241	0.451917952568	0.00852426286327	0.10743304017	1.27573496592	0.0312866073376	0.121974594826	0.00522219798241	0.35844355534	0.0516101146654	0.69235709961	0.580172081797	0.385101476257	0.416431400389	1.95790438828	0.462241898578	3.81516590813	0.995434795561	0.105640782307	0.0528641447049	2.17165764136	7.36560373718	128.301749497	0.245325349983	32	0	1.889159164	0.193838258
TCGA-06-0211	0.0731799898863	12.6634901924	4.31406768111	8.59595002694	10.3467553519	0.652001779501	0.489262577348	0.361495819914	0.213095796006	0.0744486578453	0.308405906277	2.23114032085	0.263069704687	0.236713686022	18.6101421091	0.0752772461352	32.3253018474	0.0317319285257	0.218341640657	0.245292010408	8.94087903444	0.107873374246	2.32155783319	0.0152197582476	0.380855527102	1.44705891649	0.0595851607994	1.15458582684	0.0124320569162	0.190873555128	0.0921479641041	4.38548922638	0.473930169737	0.71774175786	0.863446029606	1.34651741728	2.52834880707	5.31742738014	1.97479140591	0.154323602706	0.0777304612653	1.03727024248	8.74764139519	76.7449391106	0.195862334064	25	NA	1.098612289	0.281557396
TCGA-06-0221	0.0304702441655	18.7559175375	2.44895903044	3.87357514318	1.4934194916	0.320056600206	0.189258930649	2.15270679728	0.0170356888741	0.0619969690037	0.0212544325811	0.59180026698	0.129136450155	0.178852920516	3.13307321912	0.263285291739	15.4032890207	0.00792740975931	0.119651632337	0.0532868934152	3.82460755686	0.175880295798	0.0754447837119	0	0.313915651611	0.767652168816	0.148858265847	0.0690883119778	0.0248466485095	0.134639632685	0.199513679133	0.102942486783	0.98778858446	0.0904081000641	0.495333797599	1.35707219359	0.288003118995	1.17685801612	0.312455673126	0.105665971078	0.0406873557537	0.652637323705	1.64723400307	3.41406588136	0.0462622146529	8	0	NA	0.184488596
TCGA-06-0238	0.0714521970869	13.078405744	2.99102431892	3.93571046417	6.8240743518	0.379731027796	0.37754578984	0.705921676423	0.124838739428	0.109036367349	0.280357187933	4.65276600133	0.229820835963	0.434063710895	22.6555729681	0.0104999909623	16.3331660209	0.00774568298822	0.309464354065	2.51996306278	16.7815251076	0.0609784793699	0.202717071225	0.00495347233405	0.317576822829	2.1978344791	0.705412425535	0.202513625138	0.0364156014103	1.65537743473	0.0899723340021	0.488544292288	1.08413510289	0.100113677874	0.515203279953	1.32034438421	0.97211246949	4.40787293731	0.883742852474	0.0641785161881	0.0758952310135	0.530503864216	9.66966281014	18.940090315	0.0591099238498	19	NA	2.25385759	0.198062776
TCGA-06-0644	0.0557223055128	5.82307492286	7.68202549722	28.0737611687	9.11908041675	3.08803759657	0.39985767564	0.44735814892	0.304458863367	0.195832386358	0.36218781744	2.50542425736	0.421710058302	0.4220340353	13.2728816543	0.0178657384369	93.2535679704	0.00658964120916	0.198920290771	0.354356865022	12.0153954008	0.0424451883273	0.152863677761	0.00842833497589	0.258632448266	0.0890384801098	0.0433083324133	0.63172451236	0	0.251817494295	0.0127573299158	16.2828829905	0.506155684228	0.435878851667	0.929746966064	0.893846651142	1.00113535683	8.17440428533	4.94850309091	0.151930112847	0.261346187309	5.23356106214	5.93527620864	123.504151085	0.766149095239	26	0	3.308777758	0.590820905
TCGA-06-0645	0.0676769540322	8.12116848884	3.85554957812	13.3566130066	16.7426301118	0.825119758433	0.707897701801	0.57310598606	0.0788285126204	0.0573751832364	0.295049173416	2.50914959857	0.37133312552	0.304342655703	36.71247328	0.0248630355212	24.7553106549	0	0.319168053051	0.404378337328	22.9884305224	0.0945108407418	3.00664452788	0.032842257227	0.586169208642	6.21208655874	0.0344402735185	0.370839684793	0.00574859155999	0.674929882085	0.0710154686243	1.8509264073	0.976763389713	0.680502213416	0.39925803041	1.76678075734	1.73246382748	7.48360839747	0.684858665303	0.126861046549	0.0890007685586	2.16723720986	11.3573448208	87.0514661572	0.118560274391	37	NA	2.397895273	0.535503441
TCGA-06-0646	0.0351857142691	11.1844359001	6.64108432944	7.14270814006	9.57896449094	0.681976856966	0.273184989121	1.04286611535	0.0327867890745	0.143182813047	0.0715857782681	2.79446289684	0.0621338177803	0.0832788640544	23.5724429662	0.0775587799028	24.1995876594	0	0.392832029984	0.317922513027	15.7195195823	0.163789455619	7.49144334844	0.00975709463343	0.425050803921	1.03075741405	0.128921294007	0.312472376862	0.0298873232361	1.50077526608	0.457825744237	0.311335387768	1.66671100736	0.220398620243	0.476658292582	3.74064794544	0.995200974877	4.58142505861	1.21852580234	0.134660026556	0.259835707127	1.39327891157	6.69416840431	63.7301036866	0.147251834441	13	NA	1.906154747	0.337673992
TCGA-06-0649	0.0994854361755	10.0505946316	4.86533000381	7.49300209571	10.8669906333	1.26891124875	0.918314067364	0.722115819779	0.148324197118	0.215914970488	0.370110850356	2.26924639045	0.411592056204	0.238605394563	19.7177187946	0.0233912175875	12.2024051425	0.00862767200424	0.0919206891698	0.324766143524	11.3330254762	0.154368193377	0.313041120552	0	0.253966323333	1.41834278925	0.0810037787779	0.210535304327	0.14196766489	0.586131725165	0.0167028908965	1.44046079977	0.736331646728	0.459173105544	1.19990725155	4.56852628901	1.13979518122	3.93947629499	0.340056228383	0.065270214293	0.241535155174	0.513317081281	11.3992632573	64.2947998211	0.151046265931	51	1.177535379	3.347877419	0.939132543
TCGA-06-0686	0.0233567392832	11.5046543813	4.1932238735	4.82635941189	4.16717537705	0.394291621599	0.287127657941	0.762907839828	0.032646451845	0	0.101827671144	0.975853698783	0.159088799626	0.0773942453151	8.65995624268	0.0102969073611	26.2695547834	0.0151917426337	0.148367465859	0.490160066964	10.1401399199	0.0217451183909	0.11747051556	0	0.138415320184	0.718441825568	0.570530988637	0.0264795661239	0.0357112759016	0.602040892342	0.0294107170062	0.366366921244	1.94481678221	0.196354695989	0.183723117298	1.78518097895	1.35470445004	4.88643874698	0.598776437034	0.0492552152473	0.0425298958119	0.388868672081	3.82323900372	28.8662868219	0.0545568568189	26	NA	0.636514168	0.47630954
TCGA-06-0743	0.0697942031126	6.90148228438	8.0768094893	2.81797174283	4.43582544739	0.856388033115	0.240839266277	0.619179942841	0.0975535610236	0.201178493461	0.233281088242	1.93745176206	0.0880345168568	0.187217066642	7.55185264766	0.0769225998412	19.0619708114	0.0302638011855	0.0806089249945	0.19325741916	8.8960003981	0.303232465769	1.79111917862	0.0145155923103	0.421564301852	0.477074533109	0.0568283600721	0.237377340301	0.0829980784097	0.460460419282	0.117179459086	0.842131752309	0.142058101	0.126552561886	0.975996856387	3.94046586855	4.07309263334	3.19941193474	0.878931475597	0.103573630144	0.0776643369447	1.06779354222	3.09414529178	33.3643662855	0.10868390203	43	NA	2.079441542	0.860554859
TCGA-06-0744	0.0233978084104	10.4837396903	3.37299593031	3.09685387072	3.03843777673	0.449843937775	0.287632526456	0.849165880495	0.0163519277303	0.0357051586515	0.0306020156933	1.63148437158	0.0929649770499	0.227053111743	7.48135082572	0.195985243998	20.4743056566	0	0.0743141732759	0.184133225931	6.94859629702	0.25595440642	0.248932261047	0	0.0426642158782	0.394124216906	0.25004620245	0.0464207209331	0.0298117237707	0.473863881785	0.603979837435	0.0988106860072	0.298729586628	0.109920562879	0.414103871935	2.85358459082	2.6639105042	4.03069841843	0.457764458595	0.0685303093652	0.0319535084238	0.347438659186	2.55120794973	24.5025068413	0.0717317821654	46	NA	0	0.53282178
TCGA-06-0745	0.0144348907544	5.20395266122	3.81000341805	3.91682613172	5.82741303096	0.821289868397	0.217921209797	0.448207451589	0.0538029400066	0.127271195111	0.0587359336216	2.85791143643	0.142017458454	0.0911067710099	12.2939594157	0.0466669609913	35.0283218141	0.00625918263184	0.066686399399	0.294513196021	9.61966483245	0.0582351451815	0.163812948879	0	0.247855914363	0.930306976719	0.0763963533253	0.120008934337	0.0245224662802	0.425225427243	0.315056895798	0.418008807721	0.683765892216	0.223666147904	0.542489129579	1.60269901863	3.49363497932	6.27211712004	0.376546944636	0.0766652680123	0.0204433063992	0.251153512245	4.55985010047	48.3689941978	0.092722113775	23	NA	2.197224577	0.365047038
TCGA-06-0747	0.0504227097848	2.6300964195	3.98663721239	2.36211271297	2.35816411837	1.71658628059	0.0848220460261	0.433092468039	0.0140954826521	0.0102593702848	0.0967236008876	0.614922964936	0.0305281896539	0.0763791070215	4.52800705732	0.111145217073	43.0242798363	0.00655921034744	0.0232943152858	0.123452157665	6.26378186039	0.258189415615	0.253596259415	0	0.0183884348285	0.251110688373	0.0123166672001	1.12042013439	0.0102791705583	0.222804093316	0.0380952502877	0.0730076076009	0.145547498797	0.0448826865347	0.687479675167	2.45029531415	0.519919371735	1.1507871096	2.14986976465	0.0590736335639	0.0153023114492	0.598989388165	2.21002017292	109.923657202	0.00883333239966	23	NA	0.636514168	0.612491173
TCGA-06-0749	0.0293337999757	13.7344519437	9.36770539181	1.23111224207	10.9831031627	0.533706985058	0.835084104734	0.539396364318	0.0410007782647	0.107432418997	0.184155382376	3.23287504905	0.035520019164	0.0333256005665	23.8218617485	0.0206910676862	14.8483630454	0	0.121964826816	0.430915464279	28.8901141869	0.0819292811711	0.41308841877	0	0.173836222026	3.67791925851	0.0573225284494	0.013302307085	0.0358799201026	1.63102647759	0.236396857788	0.339781906559	3.23061507634	0.214689200903	0.276886106835	2.08701077378	1.03342926181	3.32164714234	2.07395104596	0.0357412032104	0.0747787958862	0.813088948908	9.24943161427	47.6382037473	0.0205554367734	18	NA	2.043191871	0.578038739
TCGA-06-0878	0.107473716173	7.45391047176	5.22476142855	13.9585564565	7.29688815203	1.16473178262	0.339955167862	0.433388229376	0.0834552255182	0.0728912729209	0.166595525657	1.4563115285	0.307272402491	0.135665498486	15.5631490471	0.0210578651558	47.6130433175	0	0.151710702059	0.12530127048	9.7659848222	0.133410670257	1.96807962447	0.0198685032849	0.125203419097	0.314841781848	0.0437540280467	1.35381215269	0.0121719918112	0.263831559556	0.0601468859661	0.691610667871	0.530304075665	0.295263605532	0.407036585736	1.62258429277	0.949139528801	4.48990434304	0.451145547582	0.251825534727	0.195697091787	1.83770113076	7.63874211875	102.184828602	0.153412085702	25	NA	1.609437912	0.466194176
TCGA-06-0882	0.048681977947	6.88645903058	6.94879287145	5.19115143935	10.3716304266	0.639188689645	0.39896956912	0.281378080141	0.0529233735472	0.231121061693	0.226386506252	1.92400871608	0.278368123006	0.409679379644	21.921521971	0.0381540180661	24.5584288951	0.00703640911995	0.0937088787202	0.104054977251	16.0917726212	0.0956816972196	0.569203968558	0.00449988179993	0.31315404307	3.77131456664	0.0462445731854	0.128778586046	0.0551350281745	0.398356070097	0.0681112899145	1.04425455451	0.79269269156	0.465430792013	0.51057382261	3.41457646425	1.23168641499	9.63867202517	0.832011721881	0.0785805192402	0.0656623697879	0.847020594228	8.86576071138	70.4335835232	0.208471541849	16	NA	2.061112833	0.334486168
TCGA-06-1804	0.0309966980829	8.10962815513	9.54803052083	2.28254686257	3.92820708027	1.47289096123	0.334251524946	0.249988640516	0.0144416878151	0.0420454202211	0.189189516436	1.0383767624	0.0351877562372	0.21520148885	6.57725107713	0.100210089907	16.983133014	0.0403218834668	0.15513196986	0.252968637555	8.01535156821	0.11062201942	0.1558949672	0.00859546900785	0.350896509023	1.60420602722	0.0252383642358	0.0937093266381	0.0579240290846	0.42801839945	0.637505091714	0.0748007785983	0.435896108797	0.137955208041	1.28682095948	3.63653715493	1.39830949975	2.50170666277	0.557638894465	0.0532616183267	0.464073478254	0.836865575555	3.43261419387	24.2152763109	0.0482682221082	29	0	NA	0.85312121
TCGA-06-2557	0.170261380651	9.59780116128	10.946559767	6.19645953126	13.9530985927	0.783880852138	1.38868823461	1.6415497906	0.461536400906	0.51439035188	0.674803092053	8.45940081483	0.534943186778	0.57638494753	30.191158656	0.0818840479934	21.7452678538	0.00671162352875	0.2562326351	1.10079515439	26.9358782815	0.283402571154	0.902223126732	0.0257530612989	0.500968490337	1.08824029552	0.0630143180333	1.04701738678	0.00525901132305	0.71244151153	0.0389804510941	0.28636552453	0.492613011984	0.239833708194	2.31328242961	2.01552212977	0.753667354254	6.98213356294	0.682224284209	0.207935268083	0.385183941955	0.928648201981	13.6015772211	33.5685004059	0.105450196241	23	3.74674604	3.848831675	0.568129395
TCGA-06-2558	0.0923258294578	10.643457027	3.07354898284	7.93530220835	4.16140916914	0.946691848586	0.589390170841	0.461657344532	0.0344124603912	0.0626176098891	0.236139277142	1.73062144746	0.2375674946	0.221433828036	12.7714080418	0.103112222571	12.5437128239	0.00800676968111	0.0781966990849	0.0861125427955	7.02091129185	0.0802249690435	0.223837641981	0.00512044091667	0.412456251141	2.03751351506	0.436010534243	0.0209339829197	0.0188215379931	1.23521967045	0.0155008443009	0.0445598683428	1.09334483766	0.219151583631	0.209800079885	1.63201181237	2.36675645475	5.60101263465	0.797263863371	0.187487712408	0.0485664279491	0.62593526193	4.77243588473	19.7142687865	0.0575081078723	39	NA	2.163955657	0.593768501
TCGA-06-2559	0.0635908226402	9.33778610182	4.71778257893	9.8020975814	4.07506237827	0.495000190714	0.394979804776	0.900070246799	0.0266648700908	0.0517546001763	0.210698592204	1.92442066917	0.582324008749	0.048162923698	9.77091545548	0.100923321808	31.4973365104	0	0.183610802328	0.467076697949	5.4392010616	0.153927903647	0.55108142289	0.00529017262153	0.443521288644	0.633378702395	0.0776660955734	0.10093019927	0.00648181062313	1.06542179723	0.0800733212877	0.138110799067	0.423595083425	0.0943399965091	0.416835587413	2.62817072051	1.14747256184	2.64214709337	0.188762626592	0.0625808175601	0.0231582930193	3.30209278336	4.69094846609	60.4931433899	0.0334205882437	27	NA	0.693147181	0.65374237
TCGA-06-2561	0.0442910354009	5.75610416954	6.8306578344	4.3568147098	9.74980395948	0.789227600118	0.147376930936	0.62766476	0.123813956807	0.0643698238372	0.40825649875	3.34375479041	0.153233123324	0.107824812211	16.7445845463	0.027894102054	20.0955040329	0	0.11692343134	0.320893011112	15.9822093993	0.188502595678	1.35123280434	0	0.334583391118	0.889711340062	0.0154555625916	0.0215197736729	0.0322470278225	0.827107356949	0.302757415304	0.30537851152	0.252886421432	0.118899915909	0.895863599328	3.04489967612	0.475723294239	4.57287100409	1.02446688974	0.0533725303187	0.0537658702601	1.32106684614	10.9703205103	76.0140951915	0.184741699435	13	NA	1.732867951	0.141960839
TCGA-06-2562	0.00534772495762	7.0132203469	5.1437099814	14.5216171655	6.30766179636	1.14851686188	0.304481527268	0.317001446089	0.0224240519867	0.0326426073225	0.195840246478	1.35869618597	0.109274218535	0.162012100739	14.4848824033	0.0330059084613	71.4514848434	0	0.123527267531	0.140282917467	8.24868137509	0.0896171505992	0.653776724276	0	0.375420842407	0.720637719288	0.0914395600781	0.0181881685081	0.0163528032823	0.492294302	0.0538706789327	0.283911136882	0.736200257318	0.169250201548	0.630974654308	2.06384648286	0.666293591959	5.0697702339	1.31322559439	0.132822737472	0.00649172194001	14.5680190025	5.52285087748	109.236308041	0.162386358672	19	NA	0	0.448483524
TCGA-06-2563	0.0353082949863	6.24087984578	4.89409171956	7.24311989442	3.49613001764	0.789213242801	0.350285804572	0.505452030218	0.0329010123666	0.107761227213	0.11288383901	1.28913381763	0.138061336182	0.194994316251	9.52244945364	0.0933947769362	35.6956764216	0	0.122338112994	0.154369402276	7.99946168918	0.164360068704	0.10017318489	0.0048955433005	0.0965731935125	0.362021935797	0.0646852163352	1.84133678686	0.00599828906187	1.01844854391	0.0148200234519	0.0994063714046	0.36586320959	0.0989428853039	0.432029960261	2.27664004983	1.3779091183	5.3119608871	0.682846102466	0.104794040847	0.0964384254704	2.92336867671	3.47281542273	24.9833618218	0.0343639147487	NA	NA	2.736339051	0.484946449
TCGA-06-2564	0.0202030492954	6.9858628687	5.92997586665	6.45164837242	8.80074715102	0.625264387895	0.261430427879	0.317728649275	0.0494172696327	0.0616598843519	0.0528471744657	0.998080926837	0.187300050614	0.0573807989078	22.1480229811	0.120238980301	26.9712576383	0	0.0758340168841	0.229654387934	10.3265019012	0.141067753547	0.351724601928	0	1.80279892573	0.192349198135	0.0493496354443	0.0458084472523	0.0308894430293	0.69743532039	0.0763188078116	0.097507406325	0.381303737286	0.0499536337914	0.344318706448	2.60692944519	0.93309092084	2.85964488977	0.613335820442	0.0473384923596	0.036787394473	2.94089980462	5.95589041678	72.6557478726	0.0943808854777	34	NA	1.33217904	0.564074013
TCGA-06-2565	0.0914973596482	6.36655676557	5.99915117724	6.64187197244	3.04966013886	0.57543638945	0.125363571314	1.29571300403	0.0977972779284	0.251873223097	0.197102677886	1.06965341904	0.0855389308328	0.214011614401	6.63266154156	0.118638114862	33.7784625314	0.0070014020495	0.180269151551	0.169424656218	6.36916588703	0.445963392494	0.170744531103	0	0.0318956596943	0.173437266935	0.072308500453	0.225766768204	0.0109721448165	0.376555485925	0.582842873883	2.49374219839	0.131458156679	0.0638779602718	0.691490245822	4.72310507936	1.96551852771	3.29139595295	0.900492734839	0.163945874078	0.0490017680791	0.808900543408	3.81962477939	27.4499988747	0.066001844435	23	0.693147181	2.685945325	0.310050251
TCGA-06-2567	0.15748174271	21.619566804	8.56292141116	5.52296071046	6.16282260427	0.891087523309	0.543423173771	0.495335735365	0.0586979208871	0.117488718231	0.219701887849	2.45995877786	0.12315598831	0.154063252981	19.5141365291	0.0370274268415	16.7736431698	0.102429627516	0.20007216591	0.165244087833	14.4754347913	0.18082573746	1.01543533347	0.00436701172216	0.136399384133	2.98332648027	0.134637265266	0.327318308841	0.117715467894	0.376928786672	0.317280655476	0.570048958354	0.594448651506	0.410153292501	0.853357450911	2.47664625999	0.58638233867	8.34032532699	0.963267157915	0.12054037325	0.302686752399	1.87078189799	7.93691469006	65.66771534	0.125681093638	16	NA	2.833213344	0.568138788
TCGA-06-2570	0.0760520841325	8.7712523535	2.57352493881	8.16917564742	5.98382100588	0.34565365038	0.628326056599	0.396325389703	0.01635390752	0.0357094816102	0.0918171623854	1.01071793903	0.185952465343	0.0664626151966	18.097281782	0.185692710954	18.0610937556	0.0304405949264	0.141889689659	0.0409234488084	14.0919151128	0.136162444568	0.190116741984	0	0.402692286927	3.73606442754	0.421557488939	0.026529337866	0.00596306663778	0.926300633361	0.0147329991112	0.0847051280492	0.779388925954	0.266155688598	0.36813689694	1.47940669789	1.99817477545	4.22803842162	0.315737849565	0.175458832868	0.014203278736	0.700226309266	7.21354759279	19.0086774767	0.0307459144301	18	NA	NA	0.225763148
TCGA-06-5408	0.0304376227873	9.38045946734	5.0120961457	8.65949751902	3.29966558979	0.375854195168	0.12472464925	0.33139758606	0.0283624175033	0.0206435317271	0.0353861293851	1.1456718738	0.0575884807802	0.17770089558	6.31564269805	0.0357827781046	32.5482154431	0	0.117179934858	0.0532298445811	6.71543769383	0.127518386175	0.686911573977	0	0.136439490243	0.252637896798	0.0371747246265	0.132277496843	0.00517084327932	0.196139253016	0.140532107844	0.636580761	0.270337276744	0.120415079127	0.252722214828	1.26849971213	1.63462945155	2.51595800024	1.20467815658	0.118865816796	0.00923722635401	1.47918844645	3.69302139123	83.4607036823	0.0444352754085	20	0.30882456	0.693147181	0.432584228
TCGA-06-5410	0.0718529624459	5.86167386918	8.68524657336	16.3106864997	34.9118608913	1.39266911332	1.20872426605	0.197028221499	0.133908205249	0.0974648329343	0.651570797757	7.03181679518	0.395152560023	1.43761002963	50.3999823661	0.012670660728	26.9762573687	0.0186939058524	0.326414323182	0.511008026866	25.7799190898	0.0981127985827	2.13490821328	0.00797000906578	0.159406077747	6.58137076673	0.0175513975661	0.374715072048	0.0048826468553	0.626177574819	0	0.924770764709	1.44653031808	2.08456887732	0.464713705911	0.759360006182	0.802632243606	9.12449026819	1.26680094462	0.152647545925	0.0610567333816	1.4096788625	24.5393027107	105.384515914	0.114687058271	6	0.573056917	2.163955657	0.257222736
TCGA-06-5411	0.0240868232374	48.9754534141	2.04186932522	4.38366469193	5.23856502533	0.731909469933	0.386491921703	0.670198516589	0.0538670611772	0.0588105572979	0.142814410721	0.669091338885	0.160415777375	0.173309165138	16.419284552	0.0382275635381	18.9313451328	0.0125332843784	0.116840280892	0.18534320541	10.148529815	0.0672744791049	0.223647514881	0	0.461166139502	3.02004483341	0.111789278141	0.0436916212247	0.0196413532966	0.966766874545	0.667260790595	0.5696345026	1.14453350744	0.123877668444	0.315776544357	1.23186702771	0.641608030393	4.72202772384	0.935989336732	0.029348125532	0.02923952898	0.927774240449	6.04900187026	13.722592994	0.028131096354	13	0	0	0.261753693
TCGA-06-5412	0.0207189552151	8.75204238945	6.76806377199	17.0454100097	12.3305565824	2.97783867103	0.804318978968	0.187985873929	0.0723988444522	0.137007939818	0.379376775009	3.62050611098	0.1842428321	0.348172624684	27.3247779635	0.0319691057723	29.5293357597	0.0269521384343	0.22732920512	0.307986191182	19.4108980258	0.0482233552193	0.260510073931	0	0.606833544994	2.60991523733	0.120198345819	0.540249457497	0	0.991806480673	0.0652230734251	0.299992078709	0.87409103374	0.630119798284	0.434598453506	1.11925324346	1.58002800626	7.88107405299	0.573087057417	0.172343021852	0.220072993767	10.8939552857	15.2671616827	55.8776038002	0.114939312208	24	NA	2.163955657	0.461163717
TCGA-06-5413	0.158226692779	18.8794827255	4.21078824969	7.91662900317	9.04757977782	0.944766953257	0.607418077299	0.453015378573	0.1990425992	0.0643879012884	0.331111745211	4.27020207349	0.431089191308	0.584215089501	15.9055691394	0.0418529036398	27.1125539828	0.00686094397379	0.127920917914	0.368946126273	9.49687926473	0.0638339048239	0.285666846828	0.00438766939098	0.0528944094966	0.818887913626	0.161040657198	0.376701801512	0	0.679739140511	0.119543068775	0.343647307366	0.491861691584	0.443391716359	0.912709917058	0.846042999361	1.93741735867	7.3921064729	0.45544648814	0.111223998581	0.16966615449	0.636036896702	10.0532714562	33.5242914146	0.144754972414	28	0.692012965	2.751666617	0.37933234
TCGA-06-5414	0.0652604236923	3.6299065154	5.48398857495	4.44670524053	7.97507108491	0.432802617465	0.126671921451	0.124062530399	0.0456082772005	0.0853608804747	0.105676591074	2.12127842559	0.208141532344	0.0441316602141	14.7824993802	0.0575406120655	25.520502177	0.00606383297453	0.107675184715	0.187496928199	10.9571212055	0.186612131072	0.266905103643	0.00775581157228	0.155121969407	0.368702186583	0.0284661600819	1.11507212793	0.0095028471539	0.360459840225	0	0.989908858745	0.144905577412	0.198244187396	0.330001531537	0.435453782044	1.62220392609	3.28710139183	0.251582676111	0.115777779899	0.0480985103154	2.45832039965	7.07307875295	156.481860434	0.0762179075629	22	NA	2.163955657	0.368303161
TCGA-06-5416	0.0600918300419	19.9165770341	1.64834762364	5.29961154635	0.928007522115	0.853406774679	0.133302362517	1.28776072655	0.047995570222	0.0524002269828	0.119762531356	1.09538454534	0.0454778906172	0.113782072044	2.39446354423	0.0529834237217	19.2128965293	0	0.0396589450913	0.285243304341	2.66604725034	0.0559454786363	0.0464963364724	0.0142831101752	0.0430465818622	0.301778803258	0.209693232965	0.155716998758	0.0175004526106	0.458354110293	0.151334806311	1.01508907941	0.476532594734	0.288673196232	0.38264553458	0.453618163685	0.387262339916	4.74737347286	0.18532596093	0.0402295231452	0.0833677775322	0.409460748026	1.34972686809	42.0341834722	0.0651685232223	6243	NA	1.098612289	111.2807571
TCGA-06-5417	0.0894433256841	20.6739081695	1.01025366233	3.76676763807	1.95633587026	0.943698558944	0.0289352445795	0.459867766355	0	0	0	0.277748299144	0.0169228236978	0.2540373688	5.08525513687	0.0197157151833	12.1421412709	0	0.0516513550537	0.078210022482	2.89352445795	0.270633069485	0.017301798611	0	0.0917400670619	2.35819950514	0.245791854599	0.0253505040673	0	0.535201154844	0.0563133472504	0.0539608314383	0.148951340114	0.597120340186	0.117259565622	0.506388935764	0.43231373845	1.57026660097	0.120683202574	0.0523944693646	0.0950050823091	0.664080767818	2.43211982817	17.2865457775	0.065288259172	19	NA	NA	0.479281101
TCGA-06-5418	0.0500201716827	4.2454544066	6.07924134763	6.30752975711	5.63895335818	0.708882748765	0.503430958261	0.161365248439	0.0233049243492	0.0339248898754	0.0775365093128	2.33462097986	0.0672988330576	0.147329295544	14.2436646662	0.00980070353822	24.7515229314	0	0.109122766152	0.145793578296	7.01566999691	0.0672659971248	0.473040863639	0	0.0380034062291	1.10713779542	0.0407277997381	0.0630088162155	0.00566506064734	0.286514391982	0.0419901395801	0.52306777007	0.518307116307	0.148414586445	0.451746400003	1.06983759404	0.477563625053	2.95970387349	0.194973193126	0.0651133697803	0.0202401986221	1.8056305169	7.62513862776	139.137288422	0.0584187568191	18	NA	0	0.480694584
TCGA-06-5856	0.10503090868	11.184213326	3.20616939753	11.6115703236	5.67703057715	1.39381904158	0.163093847837	0.832251379095	0.0146805016783	0.0213703505444	0.164844029459	1.77308310244	0.202694603265	0.258534724819	12.9994510928	0.101867206375	26.6666730297	0.0409886632011	0.169827859153	0.229599851816	8.67795182032	0.127118874392	0.280375152658	0	0.0359093035812	0.0615371266865	0.128278582554	0.0416757878832	0.00535289866821	1.14091916803	0.0264509039095	0.13940247922	0.291515968012	0.119460716908	0.385545373864	0.599594328693	2.03061791082	4.04894568598	0.354287654554	0.145200005667	0.130686833402	1.98025065573	6.356661503	37.3878490122	0.0766662591596	30	NA	1.33217904	0.354661734
TCGA-06-5858	0.0156537105883	3.82458023523	3.15771345178	12.5266611269	5.5785200767	0.978720920768	0.0675204387411	0.530238712454	0.0218796854613	0.0424669000514	0.100092680581	1.10181435801	0.114519363583	0.0642196316334	16.2073405776	0.0690099785893	32.2600472899	0	0.222977758791	0.109501926291	14.6316790752	0.0922994705662	0.177644606808	0.00434081668504	0.130823972153	1.36042983518	0.242167953497	0.331270470257	0.170195439522	0.499557094678	0.0788443706335	0.0503670740165	0.509781340136	0.134177454001	0.177856497538	1.64447596793	0.425939799673	3.48100860421	0.0844843329124	0.085583803675	0.101346061262	0.957955264621	7.01833559455	95.4536032943	0.0304700510951	66	NA	1.609437912	2.033562488
TCGA-06-5859	0.131435736745	11.5045762057	2.80705115853	5.3934649123	6.76307515042	0.725904777425	0.113386517033	0.388677800043	0.129278729345	0.41600017504	1.76573946714	3.04530110393	0.386833325511	0.119826109806	13.8620117413	0.0128764321156	11.0345849733	0.0126649964486	0.2080248417	0.314989365317	12.1512550754	0.0407888792701	0.222231192394	0.00809944192328	0.0732305398849	0.285213311466	0.0654002509048	0.0993392453736	0.019847763941	1.26373075371	0.0122595095051	0.105726266046	0.172943759313	0.125179496734	0.612662466503	0.523648145662	0.491491643124	1.01130522889	0.131364671194	0.0342190897836	0.0679576553819	0.801714623051	11.5016982633	46.3032056078	0.0369547432311	16	NA	2.987771452	0.377805332
TCGA-08-0386	0.0393845617569	10.8628065225	4.16749332965	5.84556375321	2.63906469743	1.48274725205	0.160173205957	0.347131683132	0	0	0.117739669662	0.393904046537	0.0596129886653	0.0799001599497	4.90489102295	0.0545689064415	17.1562405818	0.0146380541686	0.0519854419833	0.137752814395	4.11353915298	0.11523919653	0.113189106177	0	0.207750267924	0.181305407852	0.0481019903585	0.0574075666244	0.0172048593661	0.321125958258	0.694300458927	0.0814647844918	0.437251425871	0.389525748569	0.221283776315	1.13612670861	0.942738319546	2.10723102225	0.242927590932	0.0290033495639	0.126354453131	1.21016585168	2.40543779916	54.1165020069	0.0689960787309	7	NA	NA	0.197753716
TCGA-12-0616	0.0892674500825	14.9839369473	2.40922785627	2.35443403184	4.76775338379	0.468828481113	0.127064731974	0.971922731216	0.224589479516	0.0726520116577	0.358042478678	4.20339264363	0.229697849344	0.118317661495	11.3911297256	0.0236123369632	23.8851911081	0.0116123069302	0.123719498765	0.811784847383	11.0835100299	0.14128355503	0.283191550464	0.00742623228972	0.0976636536489	0.941424997336	0.196246836247	0.617336017794	0.0181980569592	0.180788814368	0.584507209594	2.56348497335	1.34783662949	0.158918986977	0.983043549228	1.20452047225	0.920455817655	1.76307629596	0.650407853999	0.0292832087804	0.0921091769863	0.329379072083	6.04671392073	56.0843387756	0.0208511617726	19	0	2.772588722	0.366983645
TCGA-12-0618	0.0650630787573	15.0271752607	2.93952458025	3.38347249184	1.72004590819	0.239718799723	0.114261359097	0.517238093662	0.00649576565395	0.00945586139498	0.121565802981	0.708453121833	0.0984803284199	0.052797849387	4.69730603598	0.0491713813156	14.2857147443	0	0.0966146213009	0.16254777819	4.1735464849	0.0908605649077	0.0683224577101	0	0.148297288635	0.4492733004	0.238392668152	0.0105374425972	0.0284223327621	0.213910609496	0.0468155317566	0.0112149478816	0.237339281416	0.0643494387816	0.548339366639	2.95125446761	0.688849337986	1.15584528148	0.200657520055	0.0174230449027	0.0507738306985	0.376416020916	2.6274927414	32.9343844469	0.0597044074243	25	NA	1.386294361	0.195234864
TCGA-12-0619	0.0199335469659	2.86424776469	10.0931242528	13.2012743401	12.757947342	1.26188909474	0.257943028116	1.89299881084	0.0766198066599	0.0202791202897	1.07760566845	1.31677394724	0.0716577348784	0.641640713577	16.4475500367	0.0615144600441	23.2239508032	0.0518608889042	0.17266711137	0.827928180892	11.439773297	0.208778931061	1.0102507671	0.00829144049649	0.565656179411	0.248178188046	0.304320792587	0.180789507839	0.0304773875653	0.43122923148	0.0251002462987	1.15448025796	0.984804017841	0.340082149289	0.849314007737	4.13801712333	1.07051602459	2.46425417678	1.18341248826	0.102755425841	0.117964152117	2.13476739358	9.56867012422	60.7683227345	0.360847262221	32	1.270855247	1.747868097	0.340365512
TCGA-12-0821	0.116643144301	18.1318184639	2.67787111949	5.39300008168	2.73762714258	1.07830867613	0.115000337879	0.389730161742	0.0232908292996	0.0339043717652	0.0290586054233	0.677383251652	0.0546472306698	0.0525857819013	6.19713210086	0.0195895519508	27.7860111865	0	0.0384906238659	0.194273867857	3.46797893916	0.382667171897	0.305141711198	0.013862341021	0.0227882528351	0.357975001834	0.0746224731276	0.00629707078579	0.0113232687248	0.398832253718	0.363694443899	0.0536155295887	0.258996819509	0.0714156559182	0.218454764175	0.906715511745	1.07386827712	3.91679796409	0.14988867031	0.0416473526834	0.124739069086	0.264932238345	2.5361879059	42.5722871937	0.045409330225	26	NA	0.693147181	0.538891808
TCGA-12-1597	0.0285430141476	15.5233534783	1.67982453885	5.08293312217	3.41895692528	0.220844512242	0.110805239731	0.129487307719	0.00997386798713	0.0725946087671	0.111994305393	0.588211453969	0.0540038502067	0.0270226692199	12.1293797488	0.00629164818172	18.2981064408	0	0.0494486988303	0.224624340051	10.0463417356	0.0730772322049	0.0496919061184	0.01187258363	0.331794062176	3.01017974559	0.165588614368	0.0161796263882	0.0145469428321	0.236481999436	0.0898531363282	0.0860994805025	1.33092732095	0.155264681159	0.168388601017	0.774323965029	0.490521897984	2.27583380295	0.173305056521	0.0167200410863	0.00866224949137	0.295404215675	7.47701632498	24.8017528298	0.00416693742315	25	NA	0.693147181	0.567843564
TCGA-12-3650	0.0293633228697	15.9089946633	3.46784038007	4.38420591594	3.84674445914	0.31210138323	0.227979428735	0.272337773444	0.0684034055761	1.13515018621	0.238960198914	3.18307747292	0.207408647573	0.0185328561074	12.9274344653	0.00862995505599	22.813387408	0	0.146957269649	0.633330112271	10.0627586739	0.0364496615963	0.0530133551378	0	0.263247680818	0.630807317032	0.107587913428	0.199735427138	0	0.54061854905	0.566937490221	0.236197138053	0.391193530268	0.193608355001	0.282297458899	0.526433866344	1.72411558808	3.22188973039	1.24139698747	0.00917363456706	0.0475263852238	0.440426016915	5.5337418624	13.0392657071	0.0457247215919	27	NA	1.609437912	0.398074831
TCGA-12-3652	0.0261023018654	4.85566085071	5.36500202706	3.54065819962	0.941567530322	0.385560199758	0.0675535246738	0.307878615009	0.0182420056704	0.0663870459525	0.0455189669795	1.70953334753	0.074078973897	0.0308899519835	2.28312799676	0.0230145981389	26.4670370254	0.00848875879632	0.0301468947193	0.228240799424	2.91324575156	0.0546777820429	0.0302951684794	0	0.077342954991	0.248514803874	0.0159399091504	0.577048173852	0.00665151709378	0.228274899145	0.0164339594681	0.551159815581	0.318769462451	0.0387240008012	0.23953952836	0.252457159894	1.49993063185	1.33656800549	0.140876218973	0.0122322487003	0.0237646223928	0.687105925608	1.5179176638	24.9958284817	0.0342956045636	NA	NA	1.609437912	0.5682029
TCGA-12-3653	0.0260275657914	5.54416157895	10.6760730671	12.3822240043	3.0441298319	0.772980848929	0.0449067370113	1.20699713504	0.0727591007417	0.123567671091	0.0605181828496	4.18322234597	0.157582658311	0.164274708888	7.49588649139	0.0152991351826	26.4549197613	0.0112859383921	0.450908672591	0.227587300688	17.0196533273	0.169621600382	0.0872687902541	0	0.229387045721	0.40665149807	0.0317885400499	1.1016127979	0.00884329663918	0.527123016952	0.0436984154091	0.104682235347	0.211904508116	0.0600648631279	0.636943144318	0.851394139528	1.1741441751	2.5131690179	0.351182155952	0.024394450686	0.0157977197063	2.7639779616	5.71793701984	8.09440474081	0.0202651315181	12	NA	1.906154747	0.113732235
TCGA-12-5295	0.0479715889597	10.1563646318	4.09431280192	2.61010730681	6.05536595388	0.674851462648	0.283775731801	0.29016846267	0.105366492478	0.223100513416	0.430231449988	5.93543021566	0.53939173259	0.324402715171	17.6032221296	0.0181272492641	15.7263318421	0	0.071234823022	0.299619820895	11.1914054229	0.0319010980293	0.058328667351	0.00570113682602	0.0499844183573	0.140531667499	0	1.23532673312	0	0.0252349124052	0.0862937740287	0.264604199006	0.213034191452	0.25078291226	0.790622333626	0.219861911655	0.471090799393	2.29596759816	0.240413194681	0.0321154164721	0.0707124421166	1.14097678436	14.6863808882	50.9765304096	0.0480224648015	35	NA	2.043191871	0.513032508
TCGA-12-5299	0.00998966080715	6.0997316436	2.2952454455	9.92048661105	5.90514891999	0.608971446033	0.109877527488	0.15710506808	0.00698143213687	0.0101628442499	0.0609722717048	0.919346287211	0.132304212911	0.0662029275361	12.2766116607	0.0132119399013	25.4030909649	0	0.0634566598008	0.148495788096	9.12629816551	0.0279011150874	0.108213659284	0.00415524032449	0.0523693494509	2.10704268803	0.00610039246846	1.8743357647	0.0203649164621	0.0735692749085	0	0.108481065286	0.31053745589	0.19266175283	0.117867370226	0.34405559575	0.354081524734	2.30184199471	0.498713763558	0.0397921277772	0.0212216739475	2.91282751346	5.14764195105	102.92937751	0.0466678578475	19	NA	NA	0.21977056
TCGA-14-0736	0.131252662572	14.9504624141	5.55182024708	2.79250278813	8.67137853826	1.00369894068	1.42406718168	0.720630903098	0.268127985374	0.287598971653	0.404954468476	7.74114709147	0.305639614853	0.191171513259	21.6362656967	0.00890203624228	14.6961117353	0	0.163251275068	0.37079044335	11.2292269968	0.234992684235	0.156242101146	0.00839924346622	0.101254899532	2.36616405476	0.0369932982794	0.389172674263	0.144077014473	0.594840445639	0.0508531852369	0.706567167723	1.1433262079	0.958619273551	2.46194335506	0.666880208645	0.824170274624	7.81384245465	0.844608304292	0.0331199981933	0.349301520923	1.09943398092	9.47018737738	37.0256090213	0.259414700744	26	1.160480094	NA	0.243626947
TCGA-14-0787	0.00901850742827	3.47794170921	1.77456354229	4.36372715841	6.5889689047	0.380609839752	0.256741786199	0.163652267485	0.0504218101509	0.0733988375615	0.0943625149876	1.46645227934	0.116029513482	0.179300860745	11.2365149726	0.0159033732231	38.5694435583	0	0.0729115756751	0.141945505043	9.12600349126	0.151132106603	0.404730530308	0.0150051403971	0.76878494537	0.264195102712	0.0220293504871	0.173812993977	0.00919256188649	0.149438644253	0.0681364209039	0.326449953939	0.380472683053	0.267587656198	0.236463985548	1.21690233298	0.581198523457	3.0610248893	2.87174291354	0.071847404406	0.0328432986002	3.23837082837	6.03117478549	105.769585988	0.0737292540629	20	NA	1.609437912	0.334949586
TCGA-14-0789	0.0137579272567	4.62546022151	4.33059796069	20.4167365857	10.0484629532	0.541919938321	0.142423680975	0.282942398612	0.173069003256	0.139964383787	0.431856144918	0.800075576972	0.619519323552	0.175838993705	17.8568908292	0.0485218765257	31.1630296418	0	0.214511487166	0.240601026812	14.180057737	0.0896603876798	0.990009273197	0.00572266618678	0.417064524664	1.57183773824	0	0.233960704085	0	0.101320830813	0.0866196475955	0.763609864599	0.412403165417	0.530673950149	0.378767446252	0.785404531041	1.56638118804	3.67333118913	1.72637383479	0.112828431828	0.11690737136	5.78833475641	8.64508995026	155.198829894	0.232985097927	28	NA	1.791759469	0.717195479
TCGA-14-0790	0.0497350157585	6.1781914084	4.98185472329	2.96556506226	1.14667423872	0.761850778767	0.0750841484549	0.361002002472	0.0811022352119	0.101194470698	0.0433656493536	1.46954008663	0.0627329762058	0.180495865342	2.02205830126	0.0803948599193	28.3502737026	0.0107829200832	0.0670151240661	0.0144962435556	4.25298069462	0.169778719537	0.0448964864244	0	0.0302294045638	0.0971317238558	0.070867331396	0.582641413782	0.0253474432395	0.244183736068	0.48013375624	0.0600099064161	0.0368108815333	0.0409912505036	0.152138590167	1.51739188924	0.890327102746	1.16419693397	0.111843280571	0.0660370136774	0.0754680484564	0.343153044868	1.49967081015	21.5798256899	0.024202384202	28	NA	1.560710409	0.648431513
TCGA-14-0817	0.0231751783128	10.6847644818	7.58074746438	5.64771070058	8.40225981752	0.782453280572	0.592283173222	0.518669742512	0.113374374208	0.165038645998	0.222279475577	11.8481984253	0.18416083098	0.252318641116	31.1947708723	0.0357590293083	19.0117828284	0.00753682567053	0.334577609429	0.30396866446	19.6015741315	0.107880425866	0.130006299312	0.0144597154966	0.0369759827101	1.56149650326	0.0778382041996	1.04438077594	0.0118112261128	1.50406964957	0.0291820961249	0.307593007979	1.18354870097	0.269321549523	0.607649888104	0.912986977742	2.65100945517	7.83211891785	1.95434840836	0.0787387625952	0.0773653732104	0.902045017071	13.0339838983	38.1047142507	0.0778158500679	37	NA	2.773717975	0.391074758
TCGA-14-0871	0	4.50970151297	2.78861220287	5.44085137827	1.32106947236	1.72716632345	0.0449639722829	0.714612293785	0	0	0.181785946432	1.17711119865	0.184080753672	0	2.16129663617	0.0919118069251	27.9779352321	0	0	0.24306919359	2.33812655871	0.0647001102051	0.134430796162	0	0.20591946912	0.508962237766	0.127316222807	0.354541128277	0	0.511801070965	0.612557548832	0.167705050669	0.617235165464	0.756063540361	0.364431400886	5.63947826332	1.34358933098	0.965880216633	1.59405486847	0.276822812753	0.0210904726338	0.469067924095	1.04775354697	21.4720828948	0.0202909601662	34	NA	NA	0.307692308
TCGA-14-1034	0.0221629422282	4.37395902854	5.24371863198	13.1084961442	8.51748698222	0.616636172009	0.439747320175	0.142995457972	0.0516297400238	0.135282989683	0.18036313897	1.59334676306	0.0670922394413	0.139882880781	12.751405697	0.0195412347765	27.351558142	0	0.00853237503048	0.103357171136	9.61230283556	0.0550231830221	0.234365305855	0	0.619658739205	0.129851659933	0.0541370316602	0.016750771219	0	0.244829872762	0.130234964106	0.62397169487	0.131229465334	0.343410975444	0.135592147027	0.153360621337	0.523707362926	2.59395005675	0.159486904949	0.238881625125	0.0179360581005	5.10606566187	9.31619782272	114.356824728	0.0776525642879	36	NA	1.560710409	0.325385293
TCGA-14-1402	0.0656929348234	5.06141623402	4.1612485405	3.59505976359	3.00578525665	0.794084967724	0.500600448887	0.512153622835	0.10202343207	0.0297030245267	0.190933003178	6.72569376619	0.171246905068	0.44226700591	11.1019543979	0.00643577338003	16.258313857	0.0379805739373	0.185465276855	0.114884947986	5.22796883885	0.122320211555	0.355811523712	0.00607227672873	0.123113726011	0.342126120855	0.0356593297423	0.190327981906	0.0148801752316	0.819769454547	0.110293723907	1.21539076174	0.405183149887	0.122725618593	0.497599391734	0.771399221959	0.188159426723	2.19982221733	0.393944493175	0.0820946567093	0.0487337342977	1.24809824213	5.18008894222	68.392732055	0.0937726032561	NA	1.650425726	NA	NA
TCGA-14-1823	0.0655064966637	6.21660035858	6.7671765452	7.39624872255	7.02471166695	1.74748984301	0.583946102216	0.176103489068	0.254334717671	0.148093633074	0.279240324929	3.89574912138	0.0881346591756	0.316977260937	25.3948267968	0.0320875424869	18.0135248485	0	0.0756568316669	0.0636438342704	9.04174609883	0.0609865318977	0.377328815337	0.00605504345849	0.162579783397	1.23668744969	0.0622267234578	0.536356900773	0.0222569173942	0.482425334992	0	0.35128737767	0.565646522243	0.316741299545	0.305345964591	0.879097110919	0.719230798349	3.82279070578	0.255337204879	0.0750398642223	0.0618487249735	0.975994001047	9.82912929346	127.800527606	0.170011771471	34	NA	2.135240258	0.303430639
TCGA-14-1825	0.116656871826	18.5768300358	2.17293041663	3.31264713416	2.6272608571	0.711142302994	0.050318569028	0.282251606766	0.0543516641637	0	0.0678113923174	0.592780100221	0.0588577898518	0.0368143794399	7.61505535493	0.0171428752341	22.2177138113	0	0.0224555063594	0.374021208336	6.64205111169	0.0362025060974	0.045131901961	0	0.239304814812	0.398700896193	0.403687244652	0.044084683138	0.0396361046906	0.572749608418	0.78343406928	0.375352876535	0.345369733845	0.211525102841	0.254893886016	0.935651829679	1.42005960437	3.52715845121	0.209868834617	0.072891444651	0.0826072124438	0.769893704402	2.70099906364	25.4943055166	0.0681220115525	16	NA	0	0.363313365
TCGA-14-1829	0.380447026504	18.7191822174	3.94397920646	4.07763043529	5.65604908938	1.80904767314	0.475030219002	0.185713414569	0.177254273092	0.0814826438598	0.302626026826	6.68518967488	0.262668240275	0.404415437011	20.9782036116	0.0117699311466	8.03673177034	0	0.0770873497309	0.245122456777	4.63370386353	0.0869955298625	0.247892781738	0	0.045639323025	1.07540517883	0.0244555606034	0.242140797536	0.0748365776503	1.03224875224	0.117663231977	0.853661889288	0.40014584836	0.264052013364	0.332508902361	0.314901233395	1.16137624204	3.34932789971	0.180114311306	0.0187671395479	0.0405116740254	1.08121200506	11.3926367983	62.1761873822	0.136415751494	27	0	2.599301927	0.531097372
TCGA-14-2554	0.156993384985	13.3183211489	3.24157975639	3.78305687173	6.02385751372	0.456431782673	0.385988321368	0.0949614764871	0.0658303830952	0.0851813677181	0.23727229798	3.60463013659	0.0792090814451	0.203129204574	13.2996659947	0.0184563015912	14.7108429546	0	0.0241759676888	0.128124623463	8.84387276679	0.0487202672953	0.498044920801	0.00435346942911	0.19800072822	1.70166150069	0.0447399164191	0.0889918037855	0.0586752135574	0.15415791349	0.118611282893	0.921878410207	0.639084082801	0.367475679013	0.480240166669	0.266648335814	0.89932914087	2.69492678525	0.480140012307	0.0416904434568	0.0285866628282	1.13971031904	9.03941051597	88.6814129037	0.11612369127	24	NA	1.386294361	0.538382492
TCGA-15-0742	0.00611325511526	5.44049047007	1.67533761349	2.89521257957	2.32979629067	0.252265596928	0.142391555793	0.613828025318	0.00854468966393	0.0373154168868	0.149249933139	0.566053066955	0.0370124121369	0.0520886907682	4.40250309763	0.0323406212656	34.9613563286	0.0238571824361	0.0353025681992	0.160364504454	5.24475563837	0.0796801456196	0.170285757597	0	0.289824073089	0.376081448006	0.0223991121517	0.110889686163	0.00623123908495	0.236361945908	0.138560175375	0.103266925018	0.244331936877	0.0483696183223	0.448808309582	1.86897094135	0.984923191216	2.62050111563	1.18777423328	0.0487022399212	0.011131523967	0.946280700027	1.86309329379	43.5856276429	0.0249889321004	35	NA	1.098612289	0.363532419
TCGA-15-1444	0.126704242022	10.7482026926	1.60965238695	3.13042613019	6.04026251986	0.510526406971	0.163957151822	0.601768370321	0.0065592044074	0.0668374626324	0.155487178063	1.82287382596	0.0497210520381	0.0621990625367	22.7946319917	0.09516556168	12.2745947444	0.0122090750581	0.216795946986	0.16413524747	19.0645732646	0.117961617415	0.127086301384	0.00390393691664	0.333718732747	3.76676086385	0.269378095773	0.0425614122234	0.0334832284541	0.829438836218	0.0945454804227	0.0679468498338	1.17744613171	0.194933659074	0.369129694842	0.531365870063	0.715738403072	2.19695710741	0.0633178673634	0.017593201326	0.054118013051	1.07270455137	12.3409529845	41.7227033483	0.0465857883713	NA	NA	1.609437912	0
TCGA-16-0846	0.086999933722	6.32155264223	6.08064446146	2.7596153748	6.53274459402	0.448760312617	0.168868789799	5.38269793752	0.173717934091	0.214948456423	0.36845409936	5.64180030972	0.174011316478	0.12354881753	19.5014935369	0.0438334305435	14.6542377535	0.0242514392508	0.179429840547	0.554249780494	31.6146498616	0.1677793268	0.605849475666	0.00516971124743	1.37675211305	1.34713990649	0.51610352867	0.810190932264	0.0253368588736	2.12808794908	0.062599991236	0.0749810599987	1.00727709622	0.147506881436	0.63545650678	0.867835917298	0.560671856427	3.18202171518	0.570162547914	0.0990141577693	0.328148927955	1.97417026889	6.7724693111	55.3167122516	0.101607567516	30	NA	2.679543859	0.616392793
TCGA-16-1045	0.126609132334	8.22463628437	9.41650643157	9.48804671861	18.2908347006	1.41168932746	0.609826847704	0.468005888655	0.157302738833	0.228984999567	0.417047031345	4.65437015326	0.255516321932	0.605985638978	24.5001910367	0.105430444366	23.6767834863	0.018299865597	0.146227417132	0.258318963708	16.4607739414	0.176809605479	1.80689916124	0.00585150967896	1.03246893986	0.88603541012	0.0859071985903	0.406687997448	0.00716959167722	0.492109632721	0.123997795022	0.271583383951	0.390452087287	0.424358119264	0.829918372764	1.25440954658	1.39010925579	6.32866127549	0.911092870538	0.31973616102	0.145155098744	1.17740123575	11.7181347636	74.7569652771	0.0739336538049	43	NA	2.787788119	0.720178835
TCGA-19-0957	0.07051428123	8.81754250019	2.49065893854	6.79897022748	6.78025625619	0.584163655441	0.136869774785	0.334110247389	0.0985600369404	0.0478244904985	0.184451389887	0.709986989785	0.42247822044	0.216964588361	12.0100288967	0.0362675706326	13.9392856768	0	0.0882272953815	0.339120656904	10.4743397092	0.136768287641	1.34128528017	0.00488845067708	1.10362530472	0.671352391085	0.143536668708	0.00666184446763	0.0419271915254	0.465211064136	0.310769598766	0.0709016801859	1.38304692477	0.244092975381	0.400589464562	1.28637870232	0.302953280311	2.88854623498	0.713571070367	0.074351048275	0.146231368768	1.0470804314	4.67644599004	55.1110095655	0.0514711928817	59	0	NA	1.341715362
TCGA-19-1389	0.0624346903151	7.77892405536	6.32447450333	32.6178470547	13.4729025771	3.9289935214	0.0323165628414	0.324780927817	0.0261800812962	0.0254068299499	0.0544389269092	1.9176336477	0.61426277405	0.638378320365	16.8322185322	0.0220196565795	33.1820878042	0.016243564398	0.115374470525	0.0982681859439	13.9809529993	0.0871900214411	1.40579584717	0.00519399302644	0.66030189423	0	0.00762540634605	0.573336554974	0	0.103455649943	0	55.3397987597	6.12750175027	0.253174506525	0.21281373413	0.724629636592	0.42918498565	7.86453993398	0.168482518318	0.152144690137	0.0833699409307	3.43309789698	8.72722758588	164.129212831	0.634384184434	121	NA	NA	3.020613597
TCGA-19-1390	0.0245509491337	6.33624291146	2.51321895975	3.47241362818	2.08047316382	0.207225705359	0.0571847203727	0.813794874068	0.0137262546612	0.00999062839264	0.102752670506	0.266140087322	0.167222872165	0.0604324284923	6.21324113297	0.121221848343	20.439289781	0	0.0680523778423	0.188914559776	5.85825690929	0.182855419687	0.193763407547	0	0.0425285405671	0.54660295404	0.25187473246	0.161433971755	0.0250247750061	0.144645193541	0.0494631383908	1.37450700233	0.261664458226	0.0679886583874	0.411982338483	2.80310054431	0.337533467322	1.0272556256	0.0927524106029	0.0460209704384	0.01788176502	0.481663565007	2.41123074162	10.8426868389	0.0401424111597	43	NA	NA	1.127033168
TCGA-19-1787	0.0460947168887	5.34298711234	4.63700366937	11.9685222666	5.21284486359	0.533168461736	0.0463922987735	2.10041176071	0.121697410701	0.135471056588	0.241149294817	3.7013435056	0.143415221847	0.0775812972942	17.5558978189	0.0496736320247	34.2717121896	0.00666245086941	0.366744921272	0.367228997259	23.8257591558	0.0810600985405	0.0911464553222	0.00426073028147	0.12140612075	2.04050492111	0.537952739311	0.336771466271	0.0104409624322	0.188592483773	0.270864027785	0.111235096826	0.341165502178	0.151963767021	0.510296485172	0.594427335532	0.462089939324	6.63875395274	0.193493135177	0.0984056407916	0.1274539649	1.56252637311	6.75096268393	108.195243533	0.14654866264	272	NA	2.491493722	7.040503791
TCGA-19-2619	0.014034648366	5.70151450785	3.00353661413	5.04961012586	2.01218532249	6.90147365544	0.0544831239157	0.232038601153	0.0196166710809	0	0.106056483509	0.31695843011	0.0354050460656	0.0310032151143	3.64639398855	0.03299854997	27.6251481427	0.0121712631971	0.0378217916342	0.0981761494968	4.54631400675	0.0566204344093	0.166510420707	0	0.093834286083	0.0548189065072	0.0628506822046	0.0265184989313	0	3.60032996577	0.235631675791	0.462865512483	0.322015804861	0.111045682202	0.183993244713	1.28015718501	1.35669626694	1.93007239052	0.719588178958	0.0285004113372	0.0369134370447	0.606264011791	2.5643288047	75.0767082204	0.0409778036717	22	NA	0	0.679223356
TCGA-19-2620	0.063790176617	7.00614605707	3.17455075025	4.16962376933	3.50636525268	0.512790352149	0.117922037578	0.451997176565	0.0127373633785	0	0.0794583163589	0.411610581994	0.0965536470637	0.0862748428583	7.72291387769	0.0160697954382	19.4348561273	0.0118544426939	0.0841995029957	0.0956206039816	8.23685432486	0.144229550319	1.07177261881	0	0.0789292474214	0.106783918023	0.0222598785175	0.0309938602909	0	0.184558559511	0.298347574775	1.27548232108	0.586798473243	0.0630904983823	0.358407724853	0.971670968195	0.743888665412	1.50653219366	0.122957394658	0.0298938120108	0.0221246600796	1.50081053625	3.55254822642	76.1239903667	0.0478933715409	35	NA	0	0.594663254
TCGA-19-2625	0.0351598817315	5.22750545375	4.67893762634	6.23225360229	5.38838178713	0.748995693233	0.0779955494344	0.510416555346	0.0140411647595	0	0.0262775099922	0.918829976759	0.0456158208258	0.0570635812379	4.46662406966	0.0177147058378	57.3434505434	0	0.0754147844825	0.202032700602	7.76380698328	0.280575780325	3.34623025945	0	0.0251866639136	0.323714491822	0.0797498266034	0.091110409786	0.025598897704	0.101725022081	0.0505979302302	0.0606052232197	0.501876767419	0.129161436666	0.276566133535	1.16592198495	0.291327652906	1.35210804614	0.21686937687	0.0400152727477	0.0243893487368	1.29732945307	2.358367612	117.330723861	0.0439964627891	19	NA	0.693147181	0.340353599
TCGA-19-2629	0.00969388441434	2.51023801318	1.80949079811	2.03421646456	6.58730073393	0.613669360956	0.0940802170454	0.791585281704	0.0406483448164	0.0394477607923	0.194405822084	3.08139243322	0.0953731379402	0.0367101569064	20.5853483532	0.021367929096	21.7603479137	0	0.0671758025864	0.203434005751	27.8101121586	0.112812549357	0.0975089532938	0.00403221092257	0.307122219759	4.60047788441	0.46766187045	0.18133449746	0.0197619468871	0.374802840775	0.0244130045503	0.0701794203913	0.365916481416	0.321183182925	0.355841184055	0.37503060691	0.562250928736	2.6733350982	0.19619502197	0.0340711345036	0.108850497057	0.462373273133	8.47153302845	64.6511075528	0.0650987747304	28	NA	1.945910149	0.887072495
TCGA-19-4065	0.0493710580736	7.67385282967	4.72527626201	20.5324560494	7.12651816815	12.1254902194	0.183674765447	0.597267021264	0.0258778074241	0.0502269679962	0.161431133577	0.968652544138	0.602499985135	0.186965225811	7.17335905728	0.0326481281359	87.1620151018	0.0240840255583	0.192446487264	0.107926207248	9.01603522564	0.120656661913	1.02665425819	0	0.467002421114	0.307341682733	0.0678362741693	0.188905613533	0.0251619522606	0.113623507033	0.0310839239949	34.8340005852	8.05740115605	0.354014128494	0.469257025643	2.40501349864	1.45828938022	3.10588305224	2.29821374401	0.135927647354	0.0636784113625	5.64280667373	9.16478668591	67.2966058165	0.504530726539	29	NA	2.204785417	0.260510599
TCGA-19-5960	0.0457664123857	7.44199030731	1.5991489819	3.05444130626	1.75396708686	0.46260351145	0.0723829460775	0.529052671856	0.0923998968985	0.0620797749367	0.150753315096	0.643121692055	0.0692726413879	0.0818430289381	4.749377496	0.0358689724334	24.5428969962	0	0.0939697603332	0.31125538372	3.64875850909	0.170434073624	0.114105259549	0	0.243400942485	0.640564566241	0.0621071198436	0.0230601964755	0.0414663913464	0.421310823182	0.0896449429405	0.0490857054221	0.24840609843	0.0452644265891	0.533328373806	0.690958352588	0.196628037873	0.632364519199	0.219560002063	0.0285965144023	0.188276036082	1.96327288237	1.64286267201	25.5686595174	0.0207864122945	22	NA	1.925121191	0.182555279
TCGA-26-1442	0.0392176845293	8.90116384097	1.40756346675	3.06881572431	2.89221069663	0.662044656187	0.0697788579259	0.587115109244	0.0205559233986	0.0299231796309	0.299208271797	0.204816274018	0.0667804512459	0.0324876587047	6.12691524384	0.14263643961	11.0205886324	0.00637701353382	0.0283090791364	0.0514384270477	5.19852491548	0.200814099314	0.0341379765944	0	0.221235977047	3.00143085958	0.257452697692	0.00555764258299	0.0249841087167	0.081230703271	0.0123456896888	0.0828096000273	0.468053643192	0.0969688200274	1.27249913039	1.9520432311	0.315923401449	2.40976919177	0.198432180253	0.0137838553402	0.0833126299405	0.74558589247	3.82213634235	23.1422524979	0.0257639002003	24	NA	0	0.413867345
TCGA-26-5132	0.0625553887253	6.27706373669	4.22581955805	5.4449317511	4.08190733837	0.938679947711	0.0956653367336	0.729245919932	0.182819977958	0.138850616171	0.317347886267	1.48980971653	0.241015487831	0.166902233399	7.5055194421	0.0752121302118	24.7420548661	0.0147954239727	0.105088647124	0.437591811007	8.63195692219	0.0953002655185	0.343217915924	0.00946188004735	0.0362934851434	0.233233093909	0.0694558885537	0.0902607066891	0.0231864322748	0.335048565183	0.157539013704	0.068617158829	0.303052936436	0.0731182094831	0.835007558902	1.32542150942	1.2338489506	3.96025547821	0.399001265763	0.0692903706548	0.162229844174	1.38694854262	4.04808057807	150.471003575	0.043171042023	14	NA	1.609437912	0.276468828
TCGA-26-5133	0.0834154091377	9.14687790364	4.57979108359	6.13110548538	1.69485267066	0.553205225604	0.0385502734614	0.338775665584	0.00832802504947	0.0606153721955	0.03117116923	0.565155957695	0.0721478034992	0.112817548045	3.46859835101	0.0262671431622	32.3458719722	0.0155014963095	0.0481703791912	0.197977719423	3.93212789306	0.0665654784866	0.046102189736	0	0.0570382430793	2.0072718062	0.291081945898	0.0540389481898	0.00607323580255	0.0767895337605	0	0.992105882281	0.674720083513	0.159108054818	0.374938319249	0.93327870303	0.895952259099	1.778249211	0.241178389663	0.0335063398492	0.0506299076641	1.35125652787	1.52711186976	22.6978513363	0.0139173124346	22	NA	1.098612289	0.451710547
TCGA-26-5134	0.0728882769179	11.742112144	4.01522714342	5.62073711135	4.45162449536	0.615223652433	0.251516004915	1.08751249033	0	0.247172958875	0.0423691760638	1.04253537682	1.3055083687	0.0920078394419	8.35889044488	0.0428440988577	20.2109073636	0	0.168364860834	0.169957716661	7.93847390512	0.361914493096	0.902362360035	0	0.0664532576487	0.0711748441008	0.178042920228	0.358078654498	0.0495299990379	0.492056367434	0.611870934981	9.38095595354	0.593422934419	0.12014801131	0.318520047004	6.96939422909	0.939458314116	3.66115286319	1.37684359004	0.148015526976	0.132721044048	0.524767204996	3.66302693147	32.5190693549	0.0425632537933	31	NA	0	0.277340627
TCGA-26-5135	0.0218078116426	12.1029563222	5.36279885494	7.94899087608	6.16005605828	0.347691312513	0.159911230186	0.48367052578	0.0101604889279	0.0443717554445	0.0126766477426	1.53498174437	0.181547241775	0.0206462175782	14.0518840702	0.16664364979	45.3694981076	0.0189123808686	0.201495731691	0.216114656879	16.4708567092	0.0609092014425	0.348727203701	0.0120947314196	0.169001128721	1.19252901743	0.0621478204492	0.115376542471	0.00740956526447	0.695953011524	0.183068754865	0.157878876585	0.726337654439	0.0143790760911	0.438378258105	2.13322291721	4.30991291524	9.49700136142	0.529643296923	0.146482850578	0.225020383176	1.01400838564	3.17045434074	53.9868138021	0.072163384085	24	NA	0.693147181	0.665362169
TCGA-26-5136	0.0307574365676	5.3984802757	9.13302241094	6.60233922587	7.40363433173	1.02402679507	0.318404600603	2.32555307163	0.279439160468	0.156453278743	0.402276803032	5.10549960891	0.128025862118	0.305750973469	21.1338437945	0.0271190658217	13.0699070344	0.0400106414463	0.177616749438	0.376523983411	18.4475665474	0.128858245645	1.35652654886	0.0127936817046	0.10515743803	2.79319931276	0.0751306527851	0.156913858772	0.0313510457652	0.707857588336	0.0774592935901	0.705122263974	0.648797182227	0.152100378532	0.846778405247	2.36533558032	1.51966042346	5.80475716096	1.16200248311	0.180172143159	0.522719882405	1.20408850294	8.33036006759	112.449559676	0.0898043302719	28	NA	1.791759469	0.417259233
TCGA-26-5139	0.0656660337647	5.201998888	4.10237000707	6.21944982888	4.65677067828	0.571059160935	0.208569631984	0.129992024123	0.0417197674563	0.109316352702	0.13533341547	0.586459638864	0.117464417931	0.169549989637	12.9610507632	0.0473712885427	27.617063278	0.0155311449573	0.0758410892934	0.0730786655112	7.73252598578	0.10559692337	0.715950676555	0.014898575822	0.103409465525	0.472173881599	0.0145819339177	0.236872583396	0.0304242583187	0.329727444986	0.25557620486	0.316928625102	0.424163497598	0.253878959424	0.297393888442	1.53778551729	0.371890152555	3.41482983019	0.579935220028	0.0643433148233	0.0652200994449	1.41293721687	5.13010954662	115.802036001	0.0557757244906	13	NA	0.636514168	0.473596204
TCGA-27-1830	0.0713851933626	6.83086410931	3.79097196993	7.77051094064	7.82043470246	1.02096490687	0.407982912515	1.15864094235	0.0748330037415	0.169453074576	0.197103385903	1.1083619649	0.0540247819573	0.101374286759	12.2219589149	0.0314704340403	22.9053085156	0	0.0549642944625	0.478552063767	9.06414866955	0.116304294827	4.29909533122	0.00494882725513	0.409479757903	0.470522888026	0.479521251813	0.0944177358188	0.030317877477	1.35810804378	0.569290433398	0.401953311364	0.567976755458	0.317709943654	0.467927411102	2.9020337321	1.69960153794	3.13309528921	0.240794762647	0.100359130382	0.144426782609	0.979708778697	5.68873242929	113.857621911	0.243165563501	17	NA	2.425479708	0.330158093
TCGA-27-1831	0.0776854558643	10.7641159846	5.14000778353	5.9275216449	3.93209588669	1.61743010993	0.944945546064	0.3289302867	0.0977250727022	0.284516034449	0.0948312222789	9.97403662754	0.0705514342674	0.30889965362	16.7006657279	0	12.2665068476	0.0101056696105	0.0807506458286	0.135857677545	6.27283000791	0.0289300559386	0.126229923335	0.0064627167041	0.0318721106408	1.2971932194	0.0284641358107	0.775034513004	0.0158369523204	1.27296208164	0.156513967482	0.337444931197	0.517483117712	0.0461000209198	0.325904261368	0.747695745117	1.11810631796	2.93226781263	0.167709857127	0.0800921392733	0.0471520489789	7.38981764263	8.17353505193	64.9284117648	0.0861926943023	33	NA	0.964962923	0.256829005
TCGA-27-1832	0.100941692062	10.4368529201	11.1342362706	18.3546189487	11.9431005827	3.57371871946	0.37879809699	0.842588974251	0.12698045066	0.184844959822	1.06497532316	5.1634450307	0.091672000545	0.258025576438	13.8177195577	0.0267003173541	25.9920667851	0	0.0990953515212	0.564891482387	14.1265566171	0.13626620034	4.76825588959	0.0209935551053	0.0621202143028	0.325277004047	0.782855010161	0.217431685848	0.0411559344419	0.501787786848	0.228789708445	9.63402465802	1.55772431056	0.414313257769	1.08513750763	2.11450430558	0.726413602033	9.1043274641	1.06234131289	0.0709560341397	0.137852278771	1.60791416974	8.75068615262	190.134401488	0.0913649068245	12	NA	2.66435808	0.246644748
TCGA-27-1834	0.0715639950015	8.77323332625	9.48312010853	2.39643337465	6.83624168865	0.878612169433	0.260977337167	0.920839316811	0.136400802296	0.47653951182	0.453811474306	3.87153582433	0.201869464415	0.197097121747	19.8030729466	0.0573622898599	15.1117091911	0	0.345639604611	0.420967029856	16.5594329744	0.187764354642	0.221491912533	0.00541224305541	0.34402379088	2.11550943213	0.246320532635	0.44991490231	0.0464196462552	0.562970310009	0.425989244955	0.14129769794	0.115565204268	0.141558100332	0.818791766408	2.23454082754	0.503121611259	5.0350266344	0.632023571516	0.128049732768	1.76905264258	2.72839235453	9.07993083226	146.835153989	0.0797807883278	29	NA	2.965015693	0.474926666
TCGA-27-1835	0.104441214573	6.14117035401	6.24418018226	4.68921228068	1.0080637488	0.482753909347	0.08688115737	0.261720641782	0.0417087950609	0.166967170101	0.0520376240264	0.539131401031	0.0338750551493	0.056501799199	1.77631058881	0.0394656914868	13.6058386804	0.0194088252878	0.0086160389672	0.0260926591618	5.95618601081	0.312540250071	0.0692673270842	0	0.108823440627	0.0437083054422	0.118447053037	0.0676600815309	0.0456243850025	0.329640725905	0.0187874255681	0.0720102891228	0.115951702786	0.0516478290899	0.234722899864	2.02027641416	3.42946386815	3.17600425548	0.322101497624	0.0804079904782	0.0452798238943	6.91512632815	1.08455927734	3.55410193808	0.043563324489	19	NA	1.33217904	0.515465851
TCGA-27-1837	0.052290779273	8.54778976967	5.31557338419	4.33717794969	4.19165244953	0.527189083701	0.236827629822	0.648403096356	0.0365442364787	0.0797959593996	0	0.413327146245	0.0197870021466	0.0123763771429	15.4619634827	0.0806840613407	31.7256659111	0	0.0603933180169	0.0685852687934	16.4595202727	0.109536080254	1.09242639101	0	0.15494125417	3.2934696798	0.0638648863469	7.63257364694	0.0133249938635	0.553577845164	0.329221748931	0.189281015965	0.435403177865	0.129293078499	0.411317044622	1.39389026543	0.673976795952	3.84419481652	0.458603493182	0.0735146448113	0.0396730854893	3.03531553255	5.29332567183	54.5818168097	0.0152676521065	20	NA	0	0.257927835
TCGA-27-2519	0.0777949734915	15.2816954226	3.35110458041	6.7166013076	13.0724686967	1.01021432033	0.340721917771	0.419886855263	0.0752791087097	0.0852316209723	0.41742818142	1.87179692469	0.190213947153	0.464569238528	16.1449457087	0.0316580399932	13.7285063773	0.0155691017701	0.172787360319	0.209306467505	15.4912317386	0.122568939697	2.03271274531	0	0.351905854053	1.08690095416	0.102322996569	0.325647744107	0.0609972252971	0.727173196517	0.452119079331	0.649847397315	0.0664375183641	0.621452067844	0.81590926808	0.875235454406	0.848439150846	4.3336875107	0.436014399717	0.0925442881611	0.138023371758	2.69814277051	9.39596425605	119.461785997	0.527669836661	22	NA	2.430791329	0.19752708
TCGA-27-2521	0.0371797580432	10.6682926835	5.64237524459	2.89209091464	1.83686641665	0.398502762878	0.0412381315523	0.385527951063	0.00742390307781	0.0216138950367	0.0185247392838	0.36585511365	0.0643151644325	0.0955411649616	4.21218677468	0.0280985790233	26.254856943	0	0.0368064173211	0.0464432914872	3.29217750226	0.0445041583398	0.0205485806203	0	0.00484247192128	2.75405038385	0.603293293226	0.00602153438847	0.00541390229964	0.293369875112	0.227394960418	0.0769042701337	0.129728804834	0.189112908258	0.111411197962	0.441038203265	1.4718610399	2.08251204422	0.100331069698	0.0199125097131	0.0644761899222	0.129059892478	1.60155625384	28.0573266102	0.0155079952936	29	NA	0.693147181	0.591447817
TCGA-27-2523	0.0149579268554	10.0701337819	2.61721709176	3.2460393271	2.68355264988	0.448904763748	0.141942366451	0.440320708731	0.00696905552416	0.0913034489558	0.052169297721	0.906456154455	0.060374704152	0.0330427818258	7.02630657178	0.0263770358141	32.4758741925	0.00648597883934	0.0403099228459	0.139512975299	5.50994458861	0.0742710727229	0.050152987484	0	0.018183133772	0.540433136983	0.109612399572	0.163925606863	0	0.284575551645	0.313916073934	0.0962566676836	0.166064431184	0.0493128728235	0.169951045531	0.564568204025	1.14604721044	3.31169408195	0.201822830599	0.049067839915	0.012105172787	7.07621238691	2.22830120084	26.6480655179	0.0174694220768	28	NA	0.693147181	0.371219946
TCGA-27-2524	0.012493880068	3.96111763217	6.62136568838	18.2622785794	5.90607738805	1.76932294934	0.145505380295	0.30228975531	0.0261946358855	0.0254209546568	0.0544691917587	2.51123936494	0.170198105016	0.0650561614244	17.5761944006	0.0165239236625	36.9385644673	0.00812629743338	0.187587744438	0.109247574767	11.2443324439	0.0174476987955	0.154675176597	0.00519688058184	1.0223282975	2.32413394439	0.0152592912492	0.205382760461	0	0.943119949734	0	10.3716167535	1.81707915138	0.327456307437	0.212932046081	0.518722430551	0.724652303606	5.88569039369	2.89951037706	0.102462011117	0.0303331962642	1.41110741571	6.14205585787	80.7484618156	1.05424686169	22	NA	1.329661349	0.366755819
TCGA-27-2526	0.0530152088264	6.15972562385	2.39170474107	1.84849551618	3.0571023586	0.856293201134	0.274409838336	0.591469235151	0.329337915616	0.167795583589	0.513619567692	6.83123437728	0.138198886341	0.0501913513524	9.68078370457	0.0415501448512	9.76881804402	0	0.108853331685	0.752012907247	7.80543540155	0	0.0136735891608	0.00490042071785	0.008055784095	0.465920507998	0.021583220684	0.587677807719	0.00600426514203	0.737484032654	0.0593391544145	0.369591521817	0.653978068172	0.0466077467526	1.14293103233	0.161191072086	1.61970721544	3.52472698658	0.667630457041	0.0138024272215	0.132288027876	1.15566903313	5.82339561817	100.589519597	0.0378379665727	23	NA	3.164034354	0.339495661
TCGA-27-2528	0.0386982764503	4.33227361968	1.60377078726	8.34770484962	1.63333549717	0.352561857886	0.078691074974	0.120382175798	0	0	0.00964066900517	0.418253092698	0.150619418316	0.0680401633246	3.00878082096	0.0146230991827	26.1286136037	0.0143829826115	0.0255397916788	0.0773442508646	3.47313789999	0.133818603769	0.0384981089616	0.00459905902137	0.204130170354	0.0647804066275	0.0202559150555	0.0125349391542	0.00563502020705	0.203567911265	0.320217316548	0.0667043677903	0.233228917434	0.0601445696096	0.144951902773	1.11111293925	0.605664806995	3.35649410002	0.26853133521	0.0518144715197	0.00671095658873	2.2587514859	1.64910762208	41.4048184807	0.0161413823179	9	NA	1.889159164	0.339195403
TCGA-28-1747	0.0628314287	10.0678517752	5.18504083143	2.35509785704	7.22391720578	0.353558282959	0.170000929576	1.02959546031	0.0638701610322	0.255682764891	0.179295894265	4.47625166828	0.0864567942324	0.00540770089405	27.8119165816	0.0453264125737	21.1094512507	0	0.316657124518	0.309663780383	33.0356154235	0.111674266385	0.428705731091	0.00475181637967	0.210910336781	3.68126453097	0.0767386164202	2.4218905013	0.0174665607868	3.48095160812	0.0719246321228	0.220543832807	0.355121931385	0.0621422664269	0.494229344476	0.867751044052	0.417187941722	2.78274039299	0.215794896261	0.0588890333132	0.0658716742463	1.60896872767	10.2479003605	66.3874381175	0.0266840271569	23	NA	2.857102837	0.253250242
TCGA-28-1753	0.0978822420079	9.43694770942	10.4229104276	10.0973280297	12.0664649154	1.31960694447	0.633305300496	0.873297131606	0.136813099699	0.224053098399	0.362724117214	5.34682120679	1.1574675304	0.278005620003	16.9805233422	0.0431517587292	32.5255894777	0.0159161967234	0.254360812116	0.470739964018	22.7989908179	0.18225668532	0.454421074136	0	0.446203019363	0.60933052971	0.149434526224	1.13743457504	0.0124714174491	0.991179565672	0.0616264728718	1.18103997619	0.516181856259	0.290425881784	1.18698705692	2.08966907272	1.15647214867	5.72806725292	0.297156554592	0.13761084372	0.207937493098	0.946959462892	7.45771872874	35.7210983892	0.285792646267	25	NA	2.271868513	0.395932786
TCGA-28-2509	0.0581194470346	1.39365809305	4.01127638836	20.6065520946	5.12743141238	1.8968524429	0.195539289039	0.344519377901	0.0243706157679	0.0118254042756	0.172299487107	2.42169037289	0.0615792495315	0.115549795376	11.2404446745	0.0204977434473	39.0925652708	0.00756043616069	0.0939752058612	0.396397172743	5.87745978401	0.0595201096085	0.116922509164	0.00483500440339	0.209303823172	0.255389376807	0.0638853109079	0.013178018748	0.0118482269472	0.278215014336	0.0146367571994	4.30576709372	0.374243860355	0.247172461598	0.228582548603	1.23392570264	0.511886776476	1.19040219217	3.27790711668	0.0653672492899	0.038803867223	2.0032689666	7.12261357098	146.471887814	0.0848474157664	22	NA	NA	0.423110451
TCGA-28-2513	0.135778900984	4.95093634558	5.84826197954	8.8935314057	11.8735613878	1.27918898947	0.311467993772	0.388247843894	0.181155981022	0.188362909743	0.226017721605	2.75281787347	0.172820881052	0.514186526952	20.6336943584	0.0326501699978	37.3710132246	0.00802851060291	0.1283056821	0.453318419871	14.7468115513	0.0861887199703	0.420238256121	0.010268689079	0.146299064234	0.723202127844	0.0678405167497	15.3302994325	0.0314544074076	0.374981023608	0.186515208176	2.18936226411	0.274078404006	0.665344022887	0.728202993622	0.920135346373	1.92241076953	5.79680705172	1.08255968152	0.0867677543421	0.191047181712	2.41611655381	9.21188453452	105.93344247	0.0901004072559	29	NA	2.45831133	0.393892461
TCGA-28-2514	0.0692102704706	14.2336653591	4.36435786279	5.61839989518	2.69714580352	0.399438582414	0.440906375044	0.186776095649	0	0	0.0557047249484	0.486948450832	0.0523787860654	0.0352820366297	7.12475732818	0.0844936920276	23.3119549762	0.0415531375407	0.0983809366995	0.214140837944	6.06590723791	0.227999864726	0.0659098740843	0	0.0849422645124	0.951364900994	0.0455158087344	0.25953402465	0.00542661597696	0.65673133563	0.563118609152	0.14132225694	0.95751905587	0.252742679274	0.0558364146055	1.0599726716	1.49819060746	1.3396762238	0.488466736531	0.0573829042229	0.0226196606533	1.72963080564	2.5398412216	32.8515158186	0.0528510052951	22	NA	NA	0.39467461
TCGA-28-5204	0.0293086750464	4.20230154162	5.99702619082	5.59168464338	3.39924126637	0.500265328251	0.106192397833	0.73039788479	0.0409656603578	0.0954136899473	0.163553466636	2.92562882515	0.0754153907058	0.160935773508	11.7412170223	0.0206733454131	26.0268988264	0.0152504112099	0.115090341643	0.256277605597	15.8568005479	0.0600300119925	0.0498909957351	0	0.376767896477	0.755559992463	0.0572734306688	0.32562737876	0.0119497294344	1.2303162916	0.0295242974513	0.509236315832	0.377449967297	0.150733465105	0.368865265179	0.475674260418	1.1080961191	3.61037643555	0.284726290458	0.0439514956609	0.0391362957843	2.6481886157	5.22044275861	34.0781788722	0.0616134920119	15	NA	1.747868097	0.279319926
TCGA-28-5207	0.0924611340017	18.1942985405	5.12276014087	7.59883294137	5.13597331816	0.965422149019	0.342985391048	0.238623952813	0.11200439978	0.0627093767023	0.182738673298	1.77492052867	0.121290332617	0.186743866785	11.8196327878	0.0380443864668	12.2290254793	0.0641480295387	0.035596044195	0.140137955259	11.3145297024	0.2008563491	0.0810812028864	0.00512794498056	0.0702484201406	0.252805249533	0.0828128385959	0.0698822063588	0.0314152019487	0.851167361564	0.124188487704	0.357001370657	0.615907770098	0.10363991102	0.468701444904	1.20980760558	1.33738950427	3.94088355153	0.332680109396	0.0635503770896	0.370394050545	0.904220974065	6.08049698344	14.6946395442	0.115184773305	20	NA	2.685945325	0.478990518
TCGA-28-5208	0.101622330875	8.8587691972	2.99830726789	6.10952053185	5.7059392407	0.897886439515	0.214553920649	0.368813243368	0.0523307989396	0.0435301401668	0.130580153958	1.54613101396	0.109290949153	0.136718639337	14.2323933164	0.0330109618878	32.8536624505	0.00695762356466	0.111191562347	0.102889890198	10.7969069746	0.0448154357937	0.0910461397566	0.0177979893526	0.253569775803	1.84887544227	0.457267800447	0.187973183469	0.0163553070064	0.758249300373	0.121227585516	1.25198167008	0.201892267209	0.100507693217	0.182309475333	0.434029272763	0.677885185401	5.64176541714	2.03508965699	0.09273950416	0.0389562951977	0.664253196584	6.0708822441	35.4024890594	0.0468493907063	30	NA	2.025326221	0.358262348
TCGA-28-5209	0.015262009199	2.79194246247	3.28737232059	12.2915601893	2.18349474183	0.806324751686	0.0658308808873	0.166169120444	0.0071107306879	0.0414042546384	0.124202998761	0.878926709968	0.111653755868	0.043347232785	5.06784430501	0.0403698888685	41.8409212256	0.00661783345162	0.0763831536094	0.0800714020935	4.71019952749	0.0899898692321	0.153517669341	0.00423219682032	0.164655939523	0.0894194104731	0.0310668692922	2.28393791387	0	0.412124919053	0.0640595458771	0.0122766858156	0.16944038441	0.0452838266521	0.186744934307	0.384030274007	0.59013693443	3.47577412214	0.713875838551	0.0953625689923	0.015439076235	0.897357595721	2.15855105499	77.9469573098	0.0207953212267	46	NA	0	0.6042868
TCGA-28-5213	0.160602669818	13.0254122362	7.56441812842	7.18272404242	16.1278461387	1.77269357138	0.447617080017	0.269015940036	0.20721177385	0.201091594875	0.430876683831	6.4031381109	0.37398508484	0.74854479465	35.0591354309	0.0108926612178	17.2901125882	0	0.342439951161	0.388889646523	15.2909191799	0.0805113320077	1.70150298671	0	0.630748210905	0.796200021152	0.0452655386383	0.714296029681	0.0503699238887	0.591382540158	0.24889879284	1.84838222333	0.987522778077	0.781987004577	0.906980140149	0.419659373532	1.56577732753	5.34989585749	0.533406464071	0.0810522244651	0.194959143103	0.667082694538	17.7875634681	79.5836132833	0.122640938914	25	NA	2.397895273	0.355956992
TCGA-28-5215	0.0506224426352	12.2128069936	2.39653298966	8.39317079326	8.17275191456	1.64008682165	0.131012369914	0.434251287867	0.0578917523217	0.0468182244514	0.296937963363	1.23679620593	0.309974023775	0.113279721359	13.7174419196	0.0365188850205	23.3624291676	0	0.1063026727	0.507032069175	11.3980761825	0.07283647117	0.352524180368	0.00765694993954	0.174123384655	0.471854989539	0.224826465354	0.239997598044	0.0328360075433	0.652419418802	0.591076894447	1.56588624671	2.30937289191	0.414192239613	0.868786864629	0.447272972144	0.711789354519	3.11727855184	0.409820081216	0.129398474577	0.167595561638	0.745490189342	6.22961685302	57.9790187993	0.204240159562	15	3.038533443	2.51265853	0.332857957
TCGA-28-5216	0.0554334489857	11.6223727199	2.32733689919	7.28139845999	4.58639931546	0.467893746347	0.224161555937	0.192799476469	0	0.042295843609	0.0604178835201	1.40057290398	0.167809589273	0.124641861623	10.1081469772	0.0305475585649	28.0346828843	0.00901378698541	0.0800286866995	0.351418304524	7.74254014208	0.0967659882115	0.155483109201	0.0403510977245	0.641219244185	0.405977537441	0.296201318612	0.141401191973	0.0141258244348	0.267908782302	0.3490079375	0.167213985721	0.200014038416	0.966298220537	0.181682146188	0.699601464916	0.520976985147	2.64585859195	0.766645611032	0.0616968525336	0.0378516899545	0.642300343011	4.85032586605	56.5096148214	0.0404630905268	21	NA	1.098612289	0.363056215
TCGA-28-5218	0.103206089579	3.72195498131	3.43214646225	10.4682875491	9.93043687965	2.68169967626	0.667750985605	0.741777876321	0.661873173081	0.308809700196	49.7691521874	3.96922520982	0.78566497866	0.580505298345	8.69686698242	0.11240879304	64.7855090756	0.0236920714394	0.133221334331	1.02984675213	14.3134387738	0.265646331776	0.361701601882	0.0454542306688	1.75735185222	0.924804301532	0.578346396697	0.564376479252	0.0123762277421	0.167661521491	0.045867075634	0.571362448695	1.15928459753	13.2155912551	3.97948386707	0.779076902857	13.993446896	8.58869310365	3.29292123435	0.184925692187	0.449549049294	0.174833799496	4.2038094476	22.8504598962	0.0921736715	7	3.280424143	3.634852242	0.056316869
TCGA-28-5220	0.0301410022681	7.45855678172	4.68014982194	1.63636291331	4.94820625475	1.08547979675	0.44463306034	0.269827065396	0.00842580607828	0.0735924834685	0.168198166619	3.99573393532	0.0273730895522	0.10843505364	17.1013628833	0.0212604408081	12.4500634988	0.0156835025173	0.111396473987	0.0948799970168	12.6174381597	0.151530833815	0.0513078333712	0	0.107171889766	3.24934334562	0.0515374296463	0.382714012976	0.0184336286824	0.24417213929	0.0151813740307	0.0436414955817	0.107081115085	0.119241610899	0.442563970325	1.11488167103	0.440286310645	1.91377830856	0.0650693637286	0.0508496168573	0.113425376685	0.656435517606	8.1926176613	10.7187655843	0.0140807184186	17	NA	2.302585093	0.220713279
TCGA-32-1970	0	7.01519565335	7.25242869709	3.6857292992	3.67021219602	0.859713333936	0.175734192166	0.444954163343	0.0158182919666	0.0230266275463	0.148016682494	1.3034871685	0.0513892105444	0.0750001730502	7.58916239579	0.0748379124462	11.4488313216	0.0809699515776	0.0326768058822	0.316665144761	9.02834412254	0.194920315199	0.17951179074	0	0.706781179835	0.21549602586	0.0621992798586	0.173208114197	0.0230710682391	0.343799704756	0.584269302559	0.286758168173	0.414624508799	0.14550882003	0.548956433797	1.56977774144	0.923821339663	1.43217513445	0.458095426112	0.0503833351996	0.0480833485078	1.10505671234	3.92434636907	31.4575409064	0.0165216325429	50	NA	1.945910149	0.625529852
TCGA-32-1980	0.0323773420444	24.2252808319	4.71238356294	6.82366908484	10.3172627512	0.991925020018	0.970608194014	0.483078560308	0.158391915835	0.384284183987	0.225847233091	1.63303507372	0.220530460971	0.245222091755	19.2995287163	0.0713683720117	17.3724147677	0	0.130879917958	0.301984316715	15.006021647	0.0552627116981	0.49269171053	0.00897832534789	0.105775964697	1.70727623113	0.0263625225279	0.250825941688	0.0220014766176	0.963712338412	0.135898085307	0.286485937537	1.94106540872	0.491007271513	0.622548164973	2.42371703097	1.14760839824	8.5341416208	1.12126831903	0.106210322571	0.0949836363105	1.19465929286	8.54245942814	38.7412105167	0.0472670326718	6	0.685587329	2.813355405	0.061336752
TCGA-32-1982	0.0527766159471	9.26324011375	9.46450179485	11.639398182	8.09051376339	0.659953151214	0.478056018234	0.532054835178	0.12294590369	0.501121278332	0.429498756005	3.51612516806	0.146452858459	0.216517024245	19.2858296748	0.0620447250676	18.1314149794	0.0686541693021	0.1219088717	0.338421103866	12.3156336126	0.39308012925	0.381137447773	0.0292701993934	0.128312469647	1.95836652613	0.107430431206	0.837660867277	0.0179317295429	0.939299356829	0.0886081512972	0.212266263225	0.937490206157	0.173992464024	1.10703630727	2.9547810575	6.61343232663	8.72497501174	0.949465446017	0.123662789426	0.160166761744	2.40648350144	7.91903411471	37.1915820755	0.0616380190038	34	NA	2.615630577	0.729073938
TCGA-32-2615	0.0558114909247	2.50646650311	7.55909463	7.8899321462	6.36142314768	0.680455622865	0.198607446748	0.630168225847	0.16902054602	0.132484459149	0.332536885216	2.09549220366	0.137275131286	0.136499947512	11.4088184989	0.0328062774384	30.4581904771	0	0.268581539556	0.593758316866	12.0127413245	0.212171976318	1.01843219254	0.00386916970351	0.101768227842	0.831117274093	0.0397628447759	0.210911869517	0.0237035982387	0.804926033498	0.304536338026	3.81603175928	0.598970708359	0.170197922956	0.926800604497	5.74030728239	0.969131461796	3.02793534716	0.614988991209	0.141671740468	0.155262265462	2.86297460347	6.76664471581	126.195674105	0.0624665256255	9	NA	2.079441542	0.403643284
TCGA-32-2616	0.0345077930688	1.49285719964	5.17204136993	8.27794583126	5.27348694389	1.11652669423	0.161869269263	0.620969486504	0.0301453948429	0.157977132468	0.0676991626637	2.16749440226	0.257892772954	0.261357871396	10.1282186947	0.0304257836812	24.2196272212	0.00561115899785	0.104618928869	0.256478274193	9.75401889784	0.0522059633177	0.143515549705	0.00717682892525	0.273319485597	0.1895433503	0.226533629498	0.0195607652523	0.00439672287618	0.127067042804	0.0217260406974	0.124910552521	0.249020877279	0.0255969725071	0.508944059741	1.92925910548	0.574496606658	2.60628232255	0.221161579245	0.129370324224	0.280137872975	1.64205077113	3.1773052981	91.7585773033	0.0377829265643	NA	NA	2.302585093	11.44232962
TCGA-32-2632	0.127301766042	5.41734468181	7.747872897	24.7997269013	11.0153788312	5.89558249781	0.831496086141	1.15135933623	0.406705593569	0.148009947027	0.443994933074	5.68835815731	0.467950793624	0.292693934296	18.7820239026	0.0641388203548	27.3810990819	0.0157714094386	0.133024768333	0.636078698552	20.2579117213	0.0846556515197	0.394001363799	0.00504301818459	0.395166179058	0.301893770055	0.0518262998633	0.309261814337	0.018536950217	0.803587869764	0.0915987989604	0.731435144005	0.242282949322	0.311765913922	1.90733385637	1.38997319893	2.09657107657	4.19488909387	1.11237938046	0.127836579611	0.356900962534	1.00926654583	8.72814973785	45.3905915297	0.173455610141	33	0	3.584907377	0.682972133
TCGA-32-2634	0.0233385590265	13.2755856844	1.70373207173	5.69875878498	2.65978490855	0.367719067912	0.132881929287	0.796194635709	0.026096832581	0.00949726502155	0.122098093473	0.790616854497	0.180160298414	0.0795435466824	6.07426246021	0.0452711271132	25.6045562369	0	0.102428641156	0.293867123742	4.81092984894	0.130369155458	1.24602407655	0.00776621536641	0.0531952236257	3.48685839046	0.427565177011	0.0687932833714	0.00475779722751	0.541415051933	1.38710531622	1.49811916604	0.601128391328	0.0646312005399	0.330444201909	1.95115952809	0.912460359976	2.89543686218	0.604608369431	0.0831218355531	0.0226649555661	0.571297018989	2.44295771758	35.7416258561	0.0436115129848	11	NA	0	0.372197404
TCGA-32-2638	0.0488528665219	5.98352213639	4.15557369373	12.6142185601	7.35813884639	0.728900496241	0.293093881825	0.644725300564	0.037245378422	0.0813269338962	0.271068467564	1.53458012286	0.221833016415	0.260685856057	13.0652802523	0.0704846357688	32.7787556492	0.00577727104892	0.266725468508	0.271837819885	9.75542871367	0.219140576433	0.274910076535	0.00738929087355	0.17613481824	0.468370963199	0.00542418378627	2.36139620563	0.0181075316471	0.95668501273	0.0447384313925	0.128608388938	0.552230775963	0.15812845253	0.302761781806	1.24881656143	1.39289635728	6.5753986438	0.7310651559	0.166500233957	0.0727816642042	8.3054262364	7.93449699056	73.0324887439	0.0337145879282	NA	NA	2.302585093	0.740446524
TCGA-32-4213	0.0279737960916	8.55775099542	4.63964232803	8.50007902887	8.54031052489	1.20681880034	0.361985033779	0.575302719425	0.156399431608	0.256128816003	0.219521725792	4.64343654556	0.254049025549	0.397256558837	13.8789334592	0.0493294176726	35.4371917651	0	0.210004469534	0.146763184698	14.5789472355	0.0651089927919	0.216448564568	0	0.427193669426	0.69656303905	0.0170827757104	1.72840915861	0.0427705228084	0.824056766141	0.140897989306	0.506294667839	0.279511146353	0.235169222922	0.770142413888	0.290354866171	2.70416071283	8.77855248529	0.603907294311	0.131092818039	0.127342543282	0.931477018884	7.71199993667	108.026041484	0.122515152603	32	NA	2.395908119	0.398254349
TCGA-32-5222	0.0303185357908	6.95785223872	3.86902672837	4.44413853368	6.01800333971	0.540249850217	0.418481397527	0.165050497606	0.0423771746007	0.0514069101168	0.140990725558	4.22240092883	0.195034765191	0.0287036176232	26.0329701089	0.0178213891118	21.880211286	0.0131465665985	0.157573983344	0.150227818978	14.8887834714	0.0658619481013	0.0938364393627	0.012611119129	0.0391592613218	0.473693087454	0.0617154646067	3.88405453251	0.0103012247789	1.49785092279	0.0381769846113	0.231686783024	0.482459254575	0.0549743131356	0.23848431238	0.195490586165	1.41113611141	2.7870357018	0.613618394993	0.0378882416255	0.0337373144805	1.55980428428	11.71048514	39.2052211003	0.0442614226894	41	NA	1.906154747	0.570885322
TCGA-41-2572	0.0396744340915	4.1274698168	10.5661713315	12.0002548938	4.43427548161	0.415496264588	0.136904802554	0.591953115722	0.0277271045059	0.026908160491	0.0922492973813	2.26988497161	0.100086238715	0.0438213691786	8.20009921569	0.0874531259458	29.0644378235	0.00860171140255	0.0534590586199	0.115638901637	9.005769043	0.203152884815	0.486056103301	0	0.177844360611	0.368046919425	0.00807600390024	4.98516787213	0	0.353055702378	0.0166526320205	0.111698724962	0.249599450272	0.026159511831	0.606817186675	1.70960221614	3.21023266715	3.31816378531	0.21412610633	0.114653867515	0.164552391405	2.32677968553	2.94805430111	38.8506948207	0.054058583681	21	NA	1.386294361	0.484550976
TCGA-41-3915	0.0807572361299	12.5863052562	4.77021350489	8.97972906786	8.88808150069	0.798692454887	0.551005540281	0.68387320478	0.194969257174	0.0597507383744	0.204843569106	2.32122676049	0.388930215652	0.47263522603	14.0988809841	0.0453118078574	25.2464524239	0	0.110229005869	0.51356240126	8.85883907434	0.0956899573639	0.800960648771	0.00610750965495	0.0803209062587	1.46247270812	0.260030199634	0.133170305583	0.0448995416155	0.419021394474	0.129422622852	0.372047800939	0.537945048599	1.04558996751	1.03947215387	2.48002927528	1.04088147114	4.85480069401	0.554722365974	0.106654196996	0.11140113654	0.865523916933	7.26574113054	93.0139408596	0.0771682060209	21	0.691416078	2.079441542	0.312667766
TCGA-41-5651	0.0334796078627	17.6784687083	1.06677798848	7.18452742124	1.34340379873	0.401904772054	0.138633935197	0.324015995467	0.0280773028964	0.122616069611	0.046707211422	0.710737102335	0.0456076557795	0.0507141040792	4.57482647312	0.141692279821	10.1618946539	0.0261310577625	0.0618677214712	0.105389497863	4.70922148623	0.162081433744	0.0362670059388	0.0111407840026	0.259452512276	0.451157612706	0.245340159105	0.0379558755806	0.00682515082814	0.456139649395	0.505888734067	0.12926800028	0.41629730781	0.0662247780997	0.210679336627	1.20678177954	1.62538924583	2.164944865	0.108415279067	0.025103127954	0.0203208192856	0.210910119737	1.55033112192	24.4889852453	0.0547413534594	50	NA	0.562335145	0.940751958
TCGA-76-4925	0.0699808020525	3.53493285279	2.1993266546	4.48637920783	2.16908115943	0.498798729434	0.0965932657335	0.265266016227	0.0326047920842	0.0284776032128	0.0162716368043	0.316089218312	0.109454654123	0.0485857324297	4.9921073735	0.0205675351926	31.4521167876	0	0.0484946626407	0.0244767289677	3.87580478756	0.121617270297	0.321277985792	0.00776234699034	0.0233942398444	0.259675725228	0.0341881764371	0.0370240861968	0.00951085470777	0.26627788117	0.0352478235951	0.033775329659	0.165745922042	0.0645990075376	0.366977340692	1.34708221384	0.641410715167	1.8906521561	0.125897335858	0.0437265433199	0.0453073321623	1.55768838599	1.55246487587	41.7401056314	0.0626603230593	27	NA	0.693147181	0.527607522
TCGA-76-4926	0.0813270626501	8.98208120023	3.57194446975	3.67017963653	3.90057174998	0.58326020802	0.148571879487	0.208345808096	0.0334333537882	0.0584025673769	0.183536495937	1.08040587379	0.101374582663	0.0679369173648	5.44442479082	0.0295262840634	17.2139301636	0.00622316824559	0.0828783699811	0.0418312302601	5.31453993916	0.129161692386	0.729215173364	0	0.202813897203	0.700722827019	0.0058428292547	0.547780024395	0.0487627354672	0.0880789051492	0.0240957004822	0.831207297053	0.647964500536	0.0757035597816	0.338672760395	0.961503319243	0.236364680733	1.43477643513	0.438928687033	0.0246607536689	0.107435730372	1.05480277939	3.72992740095	80.4084857763	0.0530782876205	23	NA	NA	0.360570166
TCGA-76-4927	0.0597655680087	9.55068734584	3.55287513954	8.45416097165	6.89098046415	0.880802476701	0.232012570803	0.144602948251	0.0119337458778	0.0347438171127	0.193557477363	0.954462744911	0.0387694057484	0.129330633944	18.3712865071	0.0376398257177	28.5802877798	0.0111065298546	0.0887481476481	0.223969426539	15.3017814553	0.0476929103705	0.323707227814	0	0.661653370403	3.10145005785	0.0729941542544	0.106474190836	0.017405435813	0.487304528512	0.0215018786423	0.185432650536	0.682481250743	0.244884424173	0.31340894316	0.813690796971	1.08211546366	6.73264918063	0.322559569238	0.112031083751	0.0932795339424	0.81447525116	4.84550754014	72.1403956558	0.0249287299375	19	NA	1.747868097	0.467104996
TCGA-76-4928	0.0177980149647	5.4997710903	5.50443249783	21.3596326305	7.0621496868	21.8621467579	0.161216251057	0.209928926018	0.0746305421448	0.0452664153304	0.155186937086	1.42692350459	0.239086364075	0.197987534074	13.2281769447	0.0156926452002	52.6352535666	0	0.0462506522898	0.108939174378	7.73550118912	0.0621373029379	0.340839622808	0.00370157860735	0.0608501183641	0.364972130959	0.0217374500576	0.0807105321366	0	0.1802270604	0.0672335776475	0.461711526917	0.197595379352	0.259641279972	0.303329928091	1.33513049395	1.10876152144	2.9618781067	9.90591069208	0.0854914981081	0.0459114859019	5.84633164152	6.02313366477	51.1094143035	0.0233846687695	36	NA	2.197224577	0.535481407
TCGA-76-4929	0.030129992604	6.51733599631	4.8718826954	4.75841388507	4.37502350418	0.497329846464	0.148156882778	0.568616848642	0.00842272836726	0.0245218673983	0.105085455337	1.04109707676	0.264509878981	0.0798703281535	9.99704125107	0.0265658437055	16.4211667324	0	0.0626376284856	0.0948453400107	9.25200744295	0.061712234159	0.503565631099	0	0.0824098022123	0.600202822557	0.161915614037	0.0888118720969	0.018426895394	0.144230834118	0	0.290837030436	0.468308755915	0.125157958042	0.410802148806	3.79831083282	0.64724336233	2.93573913928	0.260182382848	0.0310634151154	0.0475481062072	0.780927161763	3.54321340697	42.3809212965	0.0598211942874	32	NA	NA	0.71138736
TCGA-76-4931	0.0324938170156	6.95501490724	5.85291548102	3.16953749505	2.52285642862	0.452035265266	0.11212660507	0.288269209549	0.00756960563998	0.0330571385544	0.113329850478	0.538149483434	0.049183067147	0.0461445485941	6.23701477327	0.124150197916	34.0641883124	0	0.0750575704508	0.170477258524	4.96160227433	0.161342589113	0.276564683251	0.0045053120877	0.101218974553	0.618734286682	0.072757739047	0.0122794277324	0.0220806252195	0.438720470309	0.245496542588	0.117620406175	0.456949587312	0.0910559972182	0.908782157969	3.51067992662	1.30297499988	2.23430674745	0.599186776371	0.0482203741206	0.0230095630314	1.15509270679	2.32117668315	58.8364890969	0.0316247147651	13	NA	0.867563228	0.451260076
TCGA-76-4932	0.0478467828921	5.1518040113	4.46561510649	4.05301535124	3.1486969309	0.468674059899	0.068793822717	0.141491064563	0.0148615464274	0.0108169483491	0.0185418822172	0.858454033746	0.0160936705427	0.0452982218571	6.95447315253	0.0234371513835	25.8110227181	0.0276627658694	0.0245603188382	0.0557835245513	6.57668945174	0.0346463777516	0.139859655736	0	0.0411991020412	0.155740056658	0.0454511945992	0.138623455521	0.0108378247313	0.450250088103	0.0133885525547	0.115463156888	0.188871064507	0.0683539692223	0.111514298725	0.28092040031	1.06209108017	2.13110576619	1.50635875239	0.0174395697873	0.0258143426698	1.9807496573	4.3854549039	59.8191688529	0.0527759781321	32	NA	NA	0.496272005
[truncated: 1 more columns]
