# Supplementary material for: Identification of immunologic subtype and prognosis of GBM based on TNFSF14 and immune checkpoint gene expression profiling
Source: Aging (Albany NY). 2020 Apr 20;12(8):7112–28. doi: 10.18632/aging.103065 (PMC7202515; doi:10.18632/aging.103065)
Supplement: Supplementary Table 6 [file aging-12-103065-s001..txt]

CD8A_cor	CD68_cor	GZMB_cor	NOS2_cor	CD8A_corP	CD68_corP	GZMB_corP	NOS2_corP
TNFRSF18	0.119674879988349	0.127352720928753	0.533843849501201	-0.0141252759026543	0.141953685904169	0.117929887338259	1.42004126318837e-12	0.862872210809047
TNFRSF4	0.3924379482869	0.105414550380363	0.154794002131371	0.0727682857491961	5.7199399271968e-07	0.196179293144148	0.0568882790246833	0.372970150793668
TNFRSF14	0.290806314492008	0.477898626679562	0.235588566026236	0.183132799858424	0.000278437133289066	4.78213445193045e-10	0.00348020754968802	0.0239264410273399
TNFRSF25	0.255013268164521	0.0772772245446666	0.0352167604517512	-0.0623691029252333	0.00152097402150284	0.344001321209482	0.666664058770536	0.445264267349488
TNFRSF9	0.296525034602659	0.288738535757106	0.239707884151285	-0.0917450712074653	0.00020774359664638	0.000309078379036145	0.0029355103587752	0.260951699896529
TNFRSF8	0.44939747501398	0.25214870804014	0.178241165104872	-0.0651741596595	6.33610879170738e-09	0.0017253964660208	0.0280212968435596	0.425023366102175
VTCN1	0.261287780182346	-0.0168524903465324	-0.0335427019499444	-0.157180030545557	0.00114816455405319	0.83673549733442	0.681627037066017	0.053127022499781
CD160	0.152595932013175	-0.0246879393926355	0.0107957188200683	0.122341436141076	0.0605447587882373	0.762723118715213	0.894981381392418	0.133220697110925
CD48	0.542427496255872	0.488701259801287	0.236830455993806	-0.0227319595641219	5.27319782862569e-13	1.68507917068038e-10	0.0033071117498442	0.781027081248162
CD244	0.438596441652313	0.552424862693312	0.317632096903736	-0.0968661327297514	1.58816129045691e-08	1.60456361728159e-13	6.67824570581957e-05	0.235156058818258
TNFSF18	-0.0477578620892615	0.0468101237945529	-0.012410224338549	-0.0207359376598344	0.559037667753133	0.56687224077938	0.879387020055024	0.799830330264952
TNFSF4	0.176219519723806	0.13932950080025	0.665791654250718	0.000464605445888824	0.0298805902307207	0.0869059123496605	8.11263689906745e-21	0.995467436930274
CD28	0.450022002812889	0.707768719464025	0.181828418918798	-0.0948066202437781	6.00233351783268e-09	2.09970816335865e-24	0.0249646863503925	0.245306697131486
CTLA4	0.435409451624217	0.126065531804877	0.122218827622953	-0.0306940258545731	2.07020534304215e-08	0.121720808570385	0.133612994700206	0.707373427706786
ICOS	0.724053084472806	0.480450445697493	0.289373332282534	-0.087962310503495	5.67620077517678e-26	3.75000463183726e-10	0.000299354413278284	0.281207736388966
PDCD1	0.509817404042322	0.408220356881375	0.177615319045108	-0.100439030737964	1.96851630727826e-11	1.78357894394842e-07	0.0285860350118043	0.218252043339898
HHLA2	0.107587655598443	-0.0025668440834933	-0.0169724516872006	-0.122803979526862	0.187064521723584	0.974962510275616	0.835589695786317	0.131748686929719
CD200	0.0150433368632501	-0.116539248191157	-0.0423283222819706	-0.142640367343704	0.854055741395522	0.152772016832307	0.604609795193304	0.079593959441738
BTLA	0.387171238179964	0.259299498219132	0.102700803027235	-0.0975225818511977	8.32777609014553e-07	0.00125609654965147	0.208008550543503	0.231983403879468
CD200R1	0.432723468250225	0.612295156769364	0.212656028049656	-0.07960040716535	2.5829682878618e-08	5.21796725208104e-17	0.00853063361448616	0.329646409898896
TIGIT	0.476528937671725	0.255668162563596	0.181476281467554	-0.0813710443796754	5.44427620029197e-10	0.0014774562166718	0.0252515100860297	0.318967504455426
CD80	0.389888653927883	0.499946369304916	0.158373166376676	0.0233969603876377	6.86609747005292e-07	5.46988979377344e-11	0.0513247696892374	0.774789990047146
CD86	0.320105765353541	0.738915695654519	0.291629713565394	-0.129618980555966	5.81351913262069e-05	1.66601137154337e-27	0.000267039795394912	0.111479091430497
HAVCR2	0.268632857847831	0.787048682727927	0.236538505920744	-0.146910155065388	0.000818931929822092	2.79694823768164e-33	0.00334709099039195	0.0709041459316761
BTNL2	0.0469001635081916	-0.206612616409551	-0.126954138371047	-0.0988403167854216	0.56612568382025	0.0106529437178633	0.119093827936327	0.225705802535915
IDO1	0.0973717475443409	0.121651394609354	0.140469010442553	0.0893947563903853	0.232709718771061	0.135440082825386	0.084331041844486	0.273416359630357
IDO2	0.505195155323784	0.245259438151806	0.231839343800624	-0.0777484158722898	3.18964317646944e-11	0.00232329064794296	0.00405339703530135	0.341058355456151
CD274	0.0713907640582582	0.0868313135322064	0.418364524489883	0.117000772811702	0.382110300492515	0.287463876659063	8.16498960287254e-08	0.151141835105009
TNFSF15	0.48093530506189	0.556109809935344	0.249333015355979	-0.052828979161464	3.57989904847341e-10	1.02453887786842e-13	0.00195040604021834	0.518023981112514
NRP1	0.19400683579902	0.382111039566109	0.344561833606026	0.0555303142141798	0.0166234184188167	1.18746681590362e-06	1.38110700386279e-05	0.496823190970905
CD44	0.035427536273198	0.227851687457294	0.0409708948090816	-0.223941851213864	0.664789234006221	0.00475485725271268	0.616255809133169	0.00554630396058969
CD27	0.804993903415642	0.438259323557098	0.23978778202878	-0.067672224126393	7.85478181067987e-36	1.63353300851471e-08	0.00292575298202741	0.407454140042305
LAG3	0.4461591560062	0.247720570040998	0.0714340929861145	-0.0437810948055866	8.37399761540126e-09	0.00209096287641994	0.381820748698732	0.592255271737288
CD276	0.120521112637746	0.102075725081829	0.176502161438135	0.0399883340145098	0.13913635369718	0.210804351643963	0.0296144948545791	0.624745955606482
LGALS9	0.289214796197633	0.678307275148846	0.186709236355693	-0.0628457702417055	0.000301755973172491	7.97823071444646e-22	0.0212678382731976	0.441786830583797
TMIGD2	0.125072783564733	0.492481483246052	0.107303019232942	-0.176277924103888	0.124708466056902	1.15966585317828e-10	0.18824044623473	0.0298254387715456
TNFSF9	0.231327140660734	0.318912052459769	0.240371085118045	-0.112832557790862	0.00413796264658441	6.21679392713235e-05	0.00285540140160657	0.166348121988165
CD70	0.170716393888748	0.180437560116429	0.149427238925823	-0.0684240649898239	0.0354814562082285	0.0261140753215499	0.0661531233239884	0.402251472870741
TNFSF14	0.104107191582182	0.35694760842164	0.0436652957603279	-0.118909465406119	0.20181570450014	6.36081699998573e-06	0.593235821491386	0.144539124690317
LAIR1	0.392515520391676	0.863790166688605	0.291329576182089	-0.151003090659512	5.68810295780041e-07	1.66420311054749e-46	0.000271143136971995	0.0633131763896865
KIR3DL1	0.170689516387453	0.201714007172867	0.173097906487519	0.0657712032517341	0.0355108500512304	0.0127012035251686	0.0329573108735858	0.420784914152001
CD40	0.414972214560178	0.588681180530488	0.359065543248114	-0.0734515151473289	1.06336356851159e-07	1.5108041938709e-15	5.55273044582523e-06	0.368486940862286
ICOSLG	0.180130290431856	0.271952492127805	0.0538420105933875	-0.0658390417520272	0.0263740185265534	0.000700744431484278	0.51001953413261	0.420304883265821
ADORA2A	0.0271534818010404	0.00133462552255346	-0.0833383842917344	-0.00840051857368001	0.739837663431207	0.986980262842351	0.30736823572616	0.918188848648344
CD40LG	0.403702627155631	0.288976932055921	0.176491999938192	-0.0373991103866172	2.5052079670426e-07	0.000305392743050552	0.0296240264031825	0.647354078119208
