# Supplementary material for: Identification of immunologic subtype and prognosis of GBM based on TNFSF14 and immune checkpoint gene expression profiling
Source: Aging (Albany NY). 2020 Apr 20;12(8):7112–28. doi: 10.18632/aging.103065 (PMC7202515; doi:10.18632/aging.103065)
Supplement: Supplementary Table 7 [file aging-12-103065-s002..txt]

CD68_cor	CD8A_cor	GZMB_cor	NOS2_cor	CD68_cor.1	CD8A_cor.1	GZMB_cor.1	NOS2_cor.1
ADORA2A	-0.0378931657251941	0.0531158576118996	0.0438767863446085	-0.0201768749599305	0.581441311668488	0.439514694715176	0.523206635678757	0.769167983376884
BTLA	0.310005147011859	0.4173525801346	0.194247350748529	-0.0165925616751531	3.78558966829433e-06	1.98741290649922e-10	0.00434221023251708	0.809304603304329
C10orf54	0.426688833256302	0.209392747822102	0.293937856481984	-0.0408087966172999	7.04282282280113e-11	0.00207403104852555	1.23272216584606e-05	0.552691252752023
CD160	0.13985348738525	0.277409205620938	0.144648414951375	0.0655518785242924	0.0409581270641913	3.86438663431857e-05	0.0344499718361194	0.339905589790208
CD200	-0.107032403481996	0.0626444587186492	-0.10093017104931	-0.0412099769244761	0.118508103621098	0.361801261376962	0.141130561880851	0.548790214117913
CD200R1	0.444194982002245	0.4416115381002	0.446681092375999	0.0193366124715746	9.22371751300366e-12	1.25425540531318e-11	6.84524637334405e-12	0.778526467998859
CD244	0.409640237249701	0.439768801160984	0.42394750922819	-0.0564688683175048	4.57264612138936e-10	1.55923121883575e-11	9.58231369674074e-11	0.411141669687392
CD27	0.354801786425649	0.811613833779182	0.544244781064382	-0.0464259478245101	9.58234916404631e-08	2.17779395486801e-51	6.71793020039915e-18	0.49933292372404
CD274	0.368913209150959	0.169161204104588	0.35273677130601	0.0870805093955088	2.6581264345176e-08	0.0132118856872269	1.15007452673657e-07	0.204502151711721
CD276	0.387994068577736	0.0934336506340583	0.308817991593067	0.0987006290841768	4.24455875874958e-09	0.173263532996524	4.14060941333027e-06	0.150171776610392
CD28	0.476099429709301	0.326667113229571	0.440061499745376	0.0269465710935303	1.66160496136642e-13	1.03202850379705e-06	1.50637909004047e-11	0.695090139418575
CD40	0.616972987367085	0.34041913327933	0.505791651759648	0.0034526170602497	7.75463934956618e-24	3.32549346389767e-07	2.66757964988347e-15	0.959953635161372
CD40LG	0.461547259110981	0.535391494995649	0.560930022976465	0.0241126168765207	1.09307733084457e-12	2.85195065834124e-17	3.91072746914927e-19	0.725796739625474
CD44	0.465480262674459	0.165706266201763	0.285084461085943	0.0042495917315571	6.62735329171771e-13	0.0152378389947275	2.29366880656953e-05	0.950720235063527
CD48	0.751826573494141	0.608949074941413	0.548851600794347	0.0223341196635119	3.2712372422723e-40	4.1736495528234e-23	3.11254688115287e-18	0.745296892827602
CD70	0.131407863490942	0.242915212542846	0.487154353712221	-0.0220522574913615	0.0549332363995324	0.00033501561188534	3.73788474076787e-14	0.748402644126881
CD80	0.575765360759033	0.271082586427634	0.415719402514259	0.00615954065945529	2.71873540790314e-20	5.87287296885484e-05	2.37514278577534e-10	0.928621440124834
CD86	0.85417809498041	0.37990435229313	0.609854909070094	0.0173273653360361	3.93757963136923e-62	9.37340985175365e-09	3.45968353539627e-23	0.801031914573826
CTLA4	0.283805613159032	0.59336379202121	0.507700710827484	-0.0666238223125039	2.50461745287214e-05	9.60518203196264e-22	2.0169359323295e-15	0.332050258444913
HAVCR2	0.818659345074727	0.278849612319768	0.381351350227817	0.0440676438611663	5.73187635813875e-53	3.50809139474848e-05	8.14779481223534e-09	0.521399262774671
HHLA2	0.0131431993761643	0.0209815037765141	0.108223572343354	-0.0710269985568728	0.848407609779974	0.760237540990024	0.114441212628192	0.301016151744779
ICOS	0.306686604502471	0.763044301973778	0.572383663083376	-0.038440011654987	4.85888401531421e-06	4.70854228644939e-42	5.05196488686319e-20	0.575996469680338
ICOSLG	0.59816119208644	0.244713200136511	0.3130781264816	-0.0437518997194708	3.72522331769781e-22	0.000301529556129858	2.99622270478753e-06	0.524391006448988
IDO1	0.138603287931466	0.385610702773124	0.366891417913951	0.0091831751612398	0.0428157650813063	5.37245330017961e-09	3.2064335327614e-08	0.893755036921237
LAG3	0.135731499795106	0.304338860345756	0.354401038493258	-0.0535715656369959	0.0473519750524172	5.78674953655462e-06	9.92879749694668e-08	0.435594230736685
LAIR1	0.788428589277308	0.390869718134142	0.49990809216977	0.0461361374063919	1.26095900947714e-46	3.18611968339891e-09	6.24613144934935e-15	0.502017839776683
LGALS9	0.771325727192116	0.271652105806188	0.380396179163346	-0.0259201703416306	1.7632720748887e-43	5.65809399561612e-05	8.93811049816149e-09	0.70615729051804
NRP1	0.454756443247627	0.217932599072705	0.318947292200025	0.16036022752513	2.55495750109394e-12	0.0013363599099159	1.9029500835399e-06	0.0189079998472325
PDCD1	0.422957713856907	0.677428245414186	0.529202809392077	-0.0368675848201395	1.07018424920505e-10	4.2823893267141e-30	7.6428634661287e-17	0.591716754863269
TIGIT	0.160765941573949	0.500909828116333	0.372545398429552	-0.00246615595475558	0.0186047612299346	5.41005139718576e-15	1.89165302805778e-08	0.971389598547123
TMIGD2	0.253745504088751	0.0273670767705173	0.137708255414126	-0.0846619221416972	0.000175550410228232	0.690574446744042	0.0441886837184917	0.217404503477421
TNFRSF14	0.500490830660362	0.346293770124394	0.489566156138487	-0.0248181371259586	5.74553425814954e-15	2.01555375258321e-07	2.68011012408498e-14	0.718108961082351
TNFRSF18	0.141702445434828	0.0687487789563743	0.230259898355524	-0.0450219885775395	0.0383354125287215	0.316825602521496	0.000687765683310511	0.512409960087461
TNFRSF25	-0.0408092171669436	0.148677905002161	0.15767752265821	-0.0547571169036603	0.552687156306521	0.029680300916583	0.0210232005917822	0.425489270586129
TNFRSF4	0.1844110544537	0.0748989435133856	0.234603378695914	-0.0245313345410938	0.00682753507222338	0.275364095301504	0.000539634126084929	0.721230770628592
TNFRSF8	0.220514862546715	0.233358967496222	0.419665546193973	-0.100274038242266	0.00116618304166411	0.000578733171898015	1.54154086049294e-10	0.143747064001699
TNFRSF9	0.266677071318246	0.151880711743217	0.288960123983269	0.0617724865668617	7.81274463795141e-05	0.0263025625266774	1.75222597477607e-05	0.368535443155432
TNFSF14	0.286375731705655	0.20331260901732	0.201559606563354	-0.00430192344660295	2.09777950783695e-05	0.00280755242619893	0.00305895007619624	0.950114159012425
TNFSF15	0.402238583906378	0.261665684551236	0.433792346957046	0.0118905940106014	9.97485155821172e-10	0.000107451686825455	3.13035095514809e-11	0.862705085696257
TNFSF18	0.311303936739766	0.13391801484898	0.135265141677078	-0.0275145331291994	3.43042763778099e-06	0.0504181649293916	0.0481252131899307	0.688993530131029
TNFSF4	0.196191793895209	0.26791449988103	0.290016585035463	-0.00520935991475877	0.00396058685499069	7.21445507429906e-05	1.62710261521286e-05	0.939609604467285
TNFSF9	0.253050764252524	0.22667106612415	0.303375537079566	-0.100481909624569	0.000183138738731375	0.000837565797423743	6.21423820666847e-06	0.142914155202424
VTCN1	-0.0263793238944916	0.0729082575919135	0.231487968611763	-0.0825214960086114	0.701198678632551	0.288361529970367	0.00064247071855857	0.229298997013876
